# Supplementary material for: Wound healing, calcium signaling, and other novel pathways are associated with the formation of butterfly eyespots
Source: BMC Genomics. 2017 Oct 16;18:788. doi: 10.1186/s12864-017-4175-7 (PMC5644175; doi:10.1186/s12864-017-4175-7)
Supplement: Supplementary file 2 — P-values and logFC (log2-fold change) of differentially expressed genes associated with eyespot development across all three comparisons. Negative logFC values represents up-regulated genes in eyespots, because the values from tissues without eyespots were divided by those tissues with eyespots. (XLSX 152 kb) [file 12864_2017_4175_MOESM2_ESM.xlsx]

## Sheet: Table S2
			logFC				P values
	SeqName	Description	1. Comp	2. Comp	3. Comp	Average	1. Comp	2. Comp	3. Comp	Average
Up reg	c59152_g2	---NA---	-4.02714	-4.97932	-5.48358	-4.83001	0.0342626	0.00185387	8.12184e-05	0.0120659	CAGTCAGTAAAATGACAAGTGCAGATGTCACTGAAATGTCATTTTACTAATAGTAATTAATTAAATAACATTAATCCTGGAATTCATCCTCCGACTGTAAGCACCCCGCAATGGTGCAAACAAAACAAACAAACATAGTTGAATACCGTATTTACCTACGGTTGGACTGTTGGAGCATGATCTATCAAACTTTCCGCCTTTATAAAATGACAAAATGATGGCTATTATAAGTGTCAGTCCATTATTTTCACTGCAACGCTACACACATTAGACTTTTGTTGTACACTATGAATGTTAATACGCTCTATAACATTCACATTCAGTTCGACGTCACTTTATATTACAAAAGATCTTTCACTTTTGATAACTATTGGTAGCAGTCTGCAATCAACTTATAAT…
	c57512_g4	---NA---	-4.9439	-4.29329	-4.98882	-4.742	0.00677934	0.0429619	0.0030427	0.0175946	CAGTAGTTCCTGAGATTAGCGCGAGTATAATATATTCTTTGGACAGAAGAATTGGATGTGGACGAATTCATATTGCAATCTTTTTATTTTTAAATAAAAACTGAGAAGTTCAGAGAGGTTAAGAATTATGTGTTAATTCATCTTTCTATTTTTATTATATAAATACACTTGCTAAGTACGTGTAAACGCAATGTAATTTTTCGGCCATGTCCTTTGACAGGGAGGTAGTTTACAGTTAGTA
	c33883_g1	---NA---	-5.10206	-4.60426	-4.43468	-4.71367	0.000790201	0.00651499	0.00946823	0.00559114	AGCATCAGGTGAGATTGTAGTCACGGGCTAACTCGTGAAGAATAAAAAAAAGCTATACTTAATATCATAAAAATAATACGAATATACATATACTATAGTATTTTTACACAGTAGGTATTTGCACAGTATTTATTATCTCATTCATTTTATTAATTACTAGATTCAGAACCTAATTACGGATCTAGGTTCAGAAGCTAGTAGGGAAGCTTTTAATAGCACTAACAGAGTGAACTATCTGAAATCCAATTCAAAATGTTCTAGTTTCGGTTCATGATATGTGTTTTGAACTATCTGTTCCATTCCTCTGTGGCAATGCGACGCAGCACAGATAAAAAAATTAAAACTATATGTATGAGTAGAGTGTAATACGCAGGGCTAAACCCATTACAACTCGGTTTC…
	c63737_g1	---NA---	-4.86788	-4.25375	-4.9404	-4.68734	0.00407692	0.0230313	0.00441039	0.0105062	ACAATTTCACCATTTAAAATTTACTTCTTTATTATTTGCGAAGGTGTTTTTATTAACATTATATTTGGATAAGAATTAATTCTTATCCAATTATGCACAATATTCGTGACAAGTATTTAATTTTGAACAAAATCGATCTTGCATTATTTGCTTTTTAATGAAATATCACAGTTTTAAAATAATGCTCAAACACTTTATGTGTACCTAGTACCTACTGTTTACCAACAAACAAATTACAAATGAGGATACAAAACACATGCCATTTTATAACTTATTTATTTTAAATTATG
	c59701_g2	pol-like protein	-4.7531	-4.84334	-4.23487	-4.61044	0.00568026	0.00485467	0.0408459	0.0171269	CGGGAATCGAGAAGCGCGCTTTTATAATTGTAAATTTTAATTTAAAAGTTTTTCAGTAATATATGTGTGTAATAGTCTTCAAATGTAAATTAAATCATTAACGTAGAATTCGTCTGGGTACCCTCCCACATAGGTATAGCGGGAAATGAACTGGTGGATTCTGTAGCAAGACAAGTATTGTTTAATGAAGATTGTTCAGGCAATATCAAAACTCCATTTACAGACTTTTATCATGAAGGGAAGAAGAGACAGAAGTTGCTTTGGCGTGAACTTTGGAAAGAAACTAGTAAAAGTAAAGGATGTTGGTACGCAGACATACAAAATGAAATACCGGTGCAGCCATGGTATAACAAAATGAGTTGGGAGTCAAGAAAATTCATATCAGTAATAAACCGACTA…
	c45276_g1	---NA---	-4.41952	-4.5748	-4.57868	-4.52433	0.0179814	0.0112283	0.0142877	0.0144991	CGGACAACCCAACGTTACCCATCAGTAAGGGGCATCGCACACGAGCGACTCACTCCTTGTCGTTTGGACCTCTTACTATTGTGTGGGGAACCTCTTGGAAACTGCTGCTTTGTACAAACTTCAATCCTTTCAGTTTTTTTCGTCAATAGTAACAGGTTCGTAGGCTTATAACGTGGGACATAGCAACATCGAAAAGAGGTTCCCCTGAATGACTTATAGCATAAATGATAAACACTCATCGACAGTAACGATTTATGTAATAAAAGAGTAAATATAACATTATTATAATGATATGTATAACCGACGTACAGAGAATACATATGTTAAAAAGCAAATTTTTCTAGATACAGGTAAGATTCTTCAAATTCACAATTTAGAAAAAAAAATAAGTGAAACTTT…
	c62282_g1	---NA---	-4.71399	-4.41616	-4.24297	-4.4577	0.0186815	0.0201731	0.0374088	0.0254212	TTTTTTAATTCATTACTCATTTATTAAAAACTTATCATACAATATACCTAAACTGGTAAACAACACAAAATCACGTAATTTGTTATCCAAACGGAAATATAAAAATATACTTATGTTACCTACCTACAAAAAAAATATTTCATAGTAAGTATAAAGGTAAGATAAAAACGAAATTTATATGATGTAAAGAATAACCCACATTTTTTATTCTATTTAGCATAATTAAAGTTTACATGATTTTTAATTTAATAAAACTTTACCCTTTTGTTTGGCTAGGATTATGCCCAGTGGCGTAAGAGCGTAGCTATACCATCTGGGGCCATCGGTATTAGGTTAGGTCAGGATCACAGACTAATTACATAAGGGCCAGTATCGCACCCAAATTCACAAAC
	c51466_g1	---NA---	-4.02901	-4.28136	-4.84763	-4.386	0.035457	0.0396251	0.00450328	0.0265285	GGTGATGAGTCCAACCGCTCTTATCGTAGAGCTATTGAGGCTGTATTATTAAACTTTTATTCAACTATAACTAACTACAATTTTGTTAAATTTTTTTGTCGGTAAATATAAATAGATATTATTATGAAAGAATTTGTCTGACGATTAGTATTGTATGTTAATTAATATCATATAAAGATTCTTGATTGAGGAAAAATATTTAATACTCATTATCTTATAATAATTTGTACATTATACTTAAATCTAACAAATTAAGGGAAAAAGTAATTCTTAGAGATAAAAAGACATCTTTATCTTAGTCTGTGGATAGATAGATATATAGATAGGGTAATATTTCTACATTAAAGACATCTTTATATTCATAACTTTTATAATTAAAACTAAGTGACACATTGGTCT…
	c37661_g1	---NA---	-4.23236	-4.59334	-4.23492	-4.35354	0.0410838	0.00562018	0.0408079	0.0291706	TGACTGTAAAGCTTAATTTTTTAATACGTAGGTACAGCTGCTAAGTATCCTACCGATTCTTCTTAGTAGATTCTGCCTTTTAGTAATGCAAACTGTTAACCTACTTGAAATAAACTGAAAATAAATTTATTAGATACTTAATCAGAATACTGGACAGTGACCATGACCAGTACTTACTGTCAGGTAAATACTATTCAGGCCATAAGCTAGATAAGTAGCAAAGTACGTAGCGTCAGAACACAAACTATTTACAATACAACAAAAAACTTACCTTATTTGAACTAATAATTACTACTCGTACGCTCAGGTTCAACCTAAATGTTTTAAAAGCTATGGTTCCCCACAAAAACCCGCCTGTCTACCAAACCATCTTGAAAAAAATTGAGTTTAATTAATATA…
	c37759_g2	alpha-aminoadipic semialdehyde synthase, mitochondrial/lysine ketoglutarate reductase/saccharopine dehydrogenase (LKR/SDH)	-3.44006	-3.59872	-4.16224	-3.73367	2.30249e-10	5.2885e-15	4.29371e-20	7.67516e-11	CCGCAGAGTCATCGTCACCTCTCGACGTTCCTTCTTACCGTCGCTCCACGTTACACCGATTTCATGTCTCAGTGCTACGAAATCCGTTTCGTGTTTTTCAAACTGCAATCTTTTAGTCAAGTAATGACTCATTGTGTCCAATGGTGATCCACATTTAACTATGGGCTCGTCGCTGAGTAGTCCGAGAGACTCAATAGCCTGTGCGCCCGTGCTGCCAATCCGCTCTGCTAATCGTGTTTTCAGGTTCTCGTAGAAGATTGAAGGATCCATTAGACCGAGAAGTTCGCAGGCAAATTGTCGCTGTCAAAATACGAAGTCTATGTTAAGGTAACCCAACGAAAGATAATTAGTATTATTGACTATACACTATATCTCTAAAATGACTAAACCAATTTTGAT…
	c49909_g2	---NA---	-4.09223	-2.93784	-3.08596	-3.37201	0.000305203	0.0185061	0.00956459	0.00945863	GATAGTACATGTACATCACCTGAAATGGTATAATATAATGAGATCTCATATTTCGATATTATTGTGATATAAGATGGAAGTATTGACTGAAATCAATAGTAGGTATGCTTAGATGGTTTTGGGGACGTAGAGAGGATGAAAGGAGACCAACAAAACGTTTTATGGGCAAGGGTGACTGGAATCCTGGACCAAATCTAGGGCATCCTCAATAAAAGCCAGGTCACCAGTACTCTAAACTGCCGACATGGAAGTATAAGAGGATTGATGATAGTCGAAGAAGGAACAAAAATATATGTATATTATAGGGACCAAGTATCGTAGCAAGTAGAAATACGTAGTATCTGTCTACCTCTACGAGAATAAAGGCGTGATGATATTACGTATGTATGTGATATTTGA…
	c29675_g1	---NA---	-3.27485	-2.83075	-2.5245	-2.8767	0.0027739	0.0258817	0.0474716	0.0253757	CGGGTCCCAGGTGGCTCTAATGAGTTACGATCTTATAATTTAGTATTACATGTATATTTTATAGTGGGTTTAGACCAATTACTTATTTTGTACCTGTTCAACAAGTATTAGTTACCTCTGGGATATATTCCTGTTGAAACATTGAGAACTTCCACCATACCTCTAGCGTTGCCGGCCTTGACAGAGAGTTAAAGAATATATGGATTTCCATTTTCAACCTTCATCAAATAGAAATGGGATTTAATTTAATATGTTAAATGCCAGATCATGATTAACTACAGTAATAAAAACTTTTGTTATATATGGAAGGATATCTATCCTCCATGATGGATGCATTGAAACTAAGACAATACAATACATGTAAGCATCAACCAAAGGATACAATAAACATGTAAGCAT…
	c51288_g1	ubiquitin carboxyl-terminal hydrolase isozyme L5	-2.98484	-2.9072	-2.60025	-2.83076	0.000622371	0.00435503	0.00912656	0.00470132	AAATTACTTTAATTTGCAATATACGAGTAATTTAGGGCAGGAAATGTCGAGCGTTACAAACATTTACAAAAGCGGTGAATTTTCAGAGCGAGCGTTAACAATCAATTCACACTCACGTATAACTCATTTTCCGGCCTTAAGCTGTCCCAGTTTACGTATTGGCTAGGCACGGTGTCGATGGGTATGGTGGGCGGGTGCGCGGCGTGCGCCGGGTG
	c57271_g5	rna-directed dna polymerase from mobile element jockey- partial	-2.75633	-2.51442	-2.97109	-2.74728	0.00209028	0.0137264	0.00253622	0.00611763	GATGGGTCGGCACGACTTTCTTTGGTACGGGTTGTACATTTGCAATCTTCCAGGATTTAGGAACTCGAGATGTTCTCAGAGATAGGCGATACAGACGTGTCAAGATAGGAGCTAATTCGGGTGCACAATAACGCAGAACTATTGCCGGGATACCATCAGGACCGCTGGCTTTATGTACGTCTAGAGACCGGATTACTCTTAGAACCTCCTTTTGATGGATATGCACCTCCGACATTACAGAGTCACATATAGGGAGGTTAGGGGGACAAGAATTCCCAGCGTCCAAGACTGAATTGTTAGCAAAATGAGAGGCCAGAAGGTTTGCCTTTTCAGTTGCAGTAAAAACCAGTGATCCGTCAGGTTTCAGCAGAGGCGGCAACGATGGTCGACAAAAGTTCG…
	c55817_g1	kish	-2.63944	-2.16965	-1.80559	-2.20489	0.00161228	0.0173043	0.0342499	0.0177222	GTATGCTCAACAATATTAGCTTGTTGCCATTGTGGCCAAACTAAAGATGAATTTAAAAAGTTGTTGTAGCATTTTTTAACAAAGTAAAAAAATTTGATACTATACTAATGAAATATTAGTATAGTATCAAGATTTTTTTAGAAATAAGTGAATTGCCGGGCGGTTATGATAGGCCAGGGCTTAGGATGGGCATTCCCTTTTATTTACACGAGCAATACAACTAGTATGTATTAGAGG
	c54926_g1	---NA---	-2.35194	-2.13923	-2.09699	-2.19605	0.0104887	0.0162671	0.0202111	0.0156556	TTTTCATTAAGTTTAATTTTATTGAGGCATACTTTGCTAAGCACCCCCGAATTACCCGACATCGTTCTGTACATTAGTGTTATATATCTAACATTTATAAATATCTACCACATTCAGACGTGCTCAGCAGAGTCAGTAAATCATTTTGTAACATCGTAAGCGACATAAATTAAGTATCTCAAGTTTACTTGTAACATTTAGATGTAATTGTTACACAACACCAAAACATCAATGGAATATTCAATTGAGAATTGAAATACCCGTATTTTAAAACGAAATCTAATAGTACCTTATTATCAAAATATTAATATTTTCGATATATGTATTTGTACACCAACTTATTGTATCCAATTTATATACAAGTCAATTCATTCTTGATTCAAGTAAATAAAGCAAAGA…
	c56277_g1	chitinase-like protein	-2.27432	-2.20515	-1.92227	-2.13391	5.50905e-06	0.000112446	0.0016661	0.000594684	AGAGCAGCATAAACATCAGACAGGTCAGACTCTCGCGACATCCTAGCCAGCAATCTGTCCAACTCTCCGGAGCCTCTCCTCGCTGGCAATATCACAAGGAGGTAGTATCTGTCGCTGTCCAGGGGAAGACGGAGGGCCGAAGCCTCTAAGTGTGGCAGATACGCATAATCCATCACAGAATCGTAATGCATGTAGGCTACCTGAATACTCCTTAGTCCATTGGCCATAAAATTTTCATCATCTTCATATGGATTGTCTTTTGGTAAATCGGTTCCGACATCAAACGATCTGTATACCAAGTAATCATCGTCATACGGCGGACTTGTGTACAAGAAGTCAAGAACTGACTTCTTACGTCTTTGTAGTGTTTCTAACGTTGATGTGGTGGGAATTGTTGAT…
	c53127_g1	cuticle 3-like	-2.43481	-1.61739	-2.27094	-2.10771	2.79495e-07	6.23409e-08	4.60207e-05	1.54542e-05	TTTTTTTATTGCTTTAAGTATAATATTTATTCGTTACACCATATATTTACACGTCTCTACAACTAGGTACATGTTTGCTCGCATTTTTTTTCATACATTTTTCATAAATTCTTACTCTCTAGTACTGTCCATTTACAGAAAAACTAAACCTTACCAACTAACAAGTATTAACGAGGGAAATCTTTAGATGGGAAAGCTAACGGCGTAACTGTAAGTACCGAATATATCGATAATTGAAAAGCTGGTCGACATTTTGGTGGTATTTTTGTAAATATTTGAGGCAGACCGAAAACTTGTCCCGTACTTCTCAAACATAAAGCTAAAATGTCGACCATTTGTACCAAAACTTTTGGAATTTGTCGAACAGACAACGAACTCAACAAAACGATCGAAAAAGTA…
	c56986_g2	---NA---	-1.98252	-2.51211	-1.78244	-2.09235	0.032623	0.00267489	0.0392235	0.0248405	TTGTGCCCACGGCTAATTGAGCTGAAGAAAGAACATCCTTTTAAGTTGTAAATACTCGGATCCCACCCAGTAATAGGCTTAAATGAATTGTTTCTCCAAGGTCAAGAACCACAGAGTTAAGAAATGTTTTGTAAAATCCCATTGAAATTACAAATTATACTTTCATGGCCAACAACTCTAGAATAATTCTCTTAAAAGTAACTTTAATGATAAGTCAATAAGTCTTAATTAATCTGTAAATACTACTTATTGTGTTCATAAAATAAGTTATTTTGGTATAAAAATTTGACCTTGTTTTCCTTATTTCAATAGAATATTATTATTGTGGTTGTATTGATGTATAAGCAAATGGATGTTTATTGTTCTATCACACCAGACCAATAATTGAAAGGATTATAA…
	c59133_g1	kal-1 protein isoform x2	-1.21315	-2.40741	-2.60749	-2.07601	2.14743e-06	4.98125e-09	1.91071e-16	7.17471e-07	GTTCTCGTGGCAGTAGCGGAGCGCCTCCAGGATTTGACGCATGTAATGGCATGCAACCGCTTCACTGTAGACAAAGCCAGCTGTAGCCCGGCGGACCACTTCGAAACATAGGTCAGAGCCATCCATGTACTCAAACACCATGTACAGCATCCCCTCAGAGCTGTAGGTCTCCAGAAGCTCCACAATGTGAGGATGTTTCAACATGTGACATATTGTTGCCTCGCGTTTCAAATCTGCAGTGCTCAAGCCAGGGCTTGCTGTGAAGCGGGCAACATCCACAATTTTCACAGCAAACTGTTGGCCGGTCTGCCTGTGGACGCAGCGACGGACCAAACTAAATGGCCCTTTGCCGATAATTTCGCAAAGTTCATACACGTCGTCAAACAGCACCTCGTCCTC…
	c58938_g2	Adenylyltransferase and sulfurtransferase MOCS3	-2.17671	-2.14012	-1.90166	-2.07283	0.000805315	0.00288272	0.00906415	0.00425073	TTATTTAAAATTTGTTTGCACACTAAACCTCTTTTTTTCACGAAACTTTTAAAGGACTTTTTCTACCGCACATAAATATAATACCACAATTAAATTAGAATCACTTTAAAGTAATTTTAAGTAACTTAGATATATGTTTAATACATAAAATAGCTAATTTTGTACAAAATAAAATAATACCTTAAAATTTAAATGTTTTGACAGCTGAATAAATAAAAAATAAACAGCTGATGGAAG
	c58691_g6	fatty acid synthase	-1.35646	-2.5531	-2.06484	-1.99147	0.0338331	2.31731e-05	0.000625344	0.0114939	CCTGTATATTTTTTCATCATTTTCAATAATAACCTAAATATATAAACATTGTATGTATAGTCGGATGCAAACTTTATGACGTATTAACGATACGTCATAAACTTTGCATAGTACTGTACGGAATTTTAAATTCAATTAGTTGTGTTAACAGAAGTACTTAACGAATCAACAAACATAGGATAAGTTTCGCACAAATTTTTCTTGTCGAATTCTTCTAGAATTTCTTTGTCCAAATGACGGTTCACAATGGCGGCGCAGCGAATGTCTTGAGTTGCATGCGCTAGAGGTACTTGCAACTGGTACTCGACAATGTCTTGTTGCGAGTGACCTTGTAAAGGCGAGGTGTTGACATTATTAGATTCAGATGACCAAGGCCGAATTGAAATGAGGAGGGAGCGA…
	c52440_g1	---NA---	-1.6996	-1.72009	-2.51123	-1.97697	0.0171692	0.0231003	0.00929576	0.0165218	AAACTTTACCTCTTTAAAATATTAGTACAGAATTATAAACGGTATTCAACTTTTAGTGAGTAACAATTTGATTCGTTTGTATTTAAAATTTTAAACACTATACATAAAAACAATGAAAGGTTATTTATTTTATTTTATTTTCAAAAGAAATTATCTTAAAATTATAGATAAAATCAACAAAAAACCAATTGTTGCACTTTTTCCCAGTGTTCAGCCTAATTTTTCCAATGGTCATAACTGCGGCATACCTTGTCGTCAGCCTTTTACTTTTACTACATATTTGGAAAATAAAACTCTTATTAGATAGATATATAATATTTTCATACAAAGCACCTACGAATACTGTACATTTTAGATGATTTGCGGATCATGATTGACATGATGGAAATGGTAATGAAA…
	c56057_g2	zinc transporter 1	-2.30525	-1.45011	-1.89641	-1.88392	4.40338e-06	0.0481662	0.00193094	0.0167005	AAGCTTTAAATTATTAATTGTTTTGTGCAGCAAAGTGTTAAAATTAGTTTGCGGTGTATACTTATCAAATAAATATTTGTTACTTACATAAGATTGTTTCATTAAAAATTATACTAAAACTTGTTAGTATGTTTAAATTAAAATAACTGAATAAACGGGGCGGTTGAGGTAATTTGTCTCCTATGCAGTATTTTATTAATTTTAAATTTTTTTATGCATTTTAGCACAAAAATATAAAAAAAATTCAGCTCTATTTATTTATATATTTATAAATGATGAAGGTCATCACAGACCATCGTTCTATTACCAATTGTAATCGTTTTTAATATTGTAGTTACAAATTAGCGGCATCCCGAAGAGCCTGGTCGATTATTCGTTGTAACAGTCGTTTTCTTACCA…
	c51626_g1	toll-like receptor 13	-1.89021	-1.43784	-2.08035	-1.8028	0.00356495	0.0497503	0.00129879	0.0182047	AATGAGTACATTTCTTAATTTCTTCCAAAACTGTTCCGCTTGCGTTTCCTCCCACGATAAGTATATCTTTGTCTTCAATAGATACTTTAAAGTCGTGGTTAAATATTTGCTCTCCACGTCATCCATTCTTATTAGTACTAAAGGATCGTAAGCGGTACCGTCCTCGAGAAATAATCTGTGATATTCTGCCAACTGGGTCTCCCATCTGCACCATTGGGATTTCGCAAAACTGTTACTTATAACTAAAATTATATATCTACTTTCATTAATACTAGCCAATATTGATTCTGATATAAATGACCCTATCTCAAAATCTCTCTCATATATACATAGTTTTAAATAAGGTGGTGTACCTTCTAATTGAGTTATCAATTCAGAAACAAACTCTCTATCGTCATT…
	c62944_g6	---NA---	-1.70772	-1.77841	-1.86111	-1.78241	5.54778e-05	2.52731e-05	6.36376e-06	2.90382e-05	TTTTTAATATAATAGTTTTTTTTTAAATAATTTGAATACTTTTTGGACATTTACATAAACATTTAATAATTTACAATGATTATTATTTATACTGACATGGACATGACACATCATATTCATGGCTAACACTACACTAGAACTATTTGCAATTTGAAAATTATAACTTGTAGGTGCTATGAGAATTTACTCTAAACAACTAAACTGAGGCCCGATTCTCTACGACATTGTAAAATGTGCTCAATATGTTAGATTAAGATTTACAATTTTATGTGCAAATGAGTTTTTTAGCATTAGATTCCAATTACCTATACAATGCAAATGTTTACATGGTCAACTGTTTTTTTGATATTTTAAAGTCAATTACTTTTTTTGTTAACTTAATAAAGTCTGTCAGCCTTG…
	c61285_g5	---NA---	-2.31419	-1.37186	-1.64823	-1.7781	3.20782e-06	0.0300675	0.00451561	0.0115288	TTTTTTTTTAATGTTTTATTTTCTTTATTATCGCTTATAATATCGCAGTTTCATAAATACATAAATGAAAAAAAAAAATGAAAATAACACTTCAAAGTCAATATTTAAGTACACTCGATATGAAATCAGTCAAAATACAACTTAATTTTAAATCTTTTACAAGTTTACAATACACATGAAAAGTTATATACTGAAGGTAGGTCCCTATCTACATAAATGGTAATAATATGTAATGACCTGCAATAGCTAGACATGCCACATTTTAGGAAGGCTGAAAATGCAATGGGGTCCCAAGGTGACCAGAACCGCCTTCAAAGTGATCAGAAGGTAATATACTATGTTATTTTACGTTTTTTAGTTTGTGATTTTGAAGTCGGTTTAATTATTTTGTTAAAAATG…
	c64109_g1	Retrovirus-related Pol poly from transposon opus	-1.64412	-1.66613	-1.9992	-1.76981	5.80112e-11	5.81692e-07	7.43283e-08	2.18693e-07	GCCACGCCCGCGTACTTCCCGAATGCCACCACTCGGTTGCCGGCGTTGTCCATCAACTTCTCATAGTCGATAAGGCGAATGTTTTTCGCTAATATAGCATCTAGCATTGGCATATTTGCTTCCTGCGCTTTGATCGTGTGAGAAAAGAAGCAATAGGTCTTGTTCGGAATGAGAAGATCGATCGGAGTTTGCTTCACACCAAAAATAACGCTGGCTTCACTGATGTCCTCTTGAATAATTGCGCCAGCATTTATGTATGACTGCATAGGATATGCTCTTCGGTTGGAAGGCTGAACAATAACCCGCACACCGTTCCTCACTAGACGATTGACATTGGAAGGTGAGAACGCCGCTCTTCTTTCCCATACTGACTGGTCTTCTCTGCGTATCGCTATTACT…
	c63172_g3	---NA---	-1.60136	-1.83832	-1.70438	-1.71469	0.0224928	0.00432949	0.0100763	0.0122995	ATCATATATTCCAAGGATGCAACTCATATAATAATGATCGAACTTCACTTGGAAGTTCGTTTGATCATATATTATATTTCCTTGCATCCTTGTTCATATATGATAATTAAACAAAGGTAGTGTCCTTATTTGGTTGGTAACTATGCGCACTATTTTTAAAGAAAATTAAAATAGGAAGTCAAAAAAGTACTTCTTATTACTCGTAATGCCACCTCAGACCTCCATCTTGGATATCTCTCATTATTTAAGAGAAGGTATTGTAACTTGTACAAACTTTCCTGTATTATTTGGGAGAGCTTCTGGGAGGGTGGGTG
	c47739_g1	lysosomal alpha-mannosidase isoform X1	-1.99793	-1.38463	-1.73014	-1.70423	4.22224e-05	0.0246333	0.00081689	0.00849747	TTTAAATCAAAATATAAGTTTATTTTAATTACAATTCCTAATACTTATTTAATATTTTAATATTAATTTTACTTACAAAATCTAGTAGATAAAGTGTTTGTTTTGTGTTTGTGTGAAACCCCTCTGAAATGGCTGGACCTATTTCTATGAAATTTAGTGTGCATATCGGGTGTGTCTGAATAAGCATCTATTTTTCCTGGTTTTAGACTAACTCTCCACAAATTTTCAGCCAAATTGGTACAGCCGTTCTTGAGTTATAAAAAGTGTAACTAATACATCTTTCTTTTATGCTTTGCTTTTTTAATTTATTATTATTATGTGCGCTTTTTCCCTACCCCTACCCTATCATAAAAAAAATGCCACAAAAACCACCATCATACTTTAAGGAATATTCCAAAA…
	c53927_g1	---NA---	-1.91895	-1.71746	-1.44693	-1.69445	0.00271697	0.0123163	0.0258028	0.0136121	ATTCTTTCATGCGAAGGACATAACTGGAAAAATTAGAATTAAAAAATCTTAGATGGTCAATAATATATTTTAGGATTTATGGAAGTTTCTTGACAACAGCATTAACTATATTTCTTAGCTTGGTCACCTAGATGGCCTGCTAAGCTTCTGGAGACATCTTAACTGGTGAGAGTGATTCCAGTGGGGACCACTGTCCCCACTGTCTTTCACTTGGCCAAAACAATGGCCAAGAACAGGAAAGTACTTGACAATTTTTGTCACCTCTTTGGATTTTACTTTGACAGAATAGTCCAAAAAAAGAAATTCAAACAAATGACAACATTTGACAGATATACAGTATCCCAGGAAGGAAAGAAAGGAAATGAAGAATACATTATTCTAAAATATTTAACTGCAGTT…
	c34318_g1	---NA---	-1.45177	-1.74257	-1.58227	-1.5922	0.00568172	0.00586271	0.013492	0.00834546	GTTTACAGTTCTTCTGTAAACTCCTGAATAGCAGAGCGATAAAGGGTCCGGACTTATCACCGATAAAAGTATATAGCAATATGCGTAGAGATGCACATTGCGCCTGTGGAACGTATATTAATATTATTTAAAGTTATTCTGTAAACGGTAAATGGTTCGGAGTCATCACCGATAAAAGATATGGCAAATATTCTATAAAAAACCATCCAGTTTAAATGTAGATTCAGAATGATATTATATTTTCGACTCCTGGGTCGGGCTAAGAAACAATTAGCTTCTCTTTGTTCCTGGAAATTCCACCGGTAGTCAAAGTCCAAAAAGTCTTTCATTTATTAGGCACTAGGTACATTAGGTTACGATGGTTCTAAACTGCCTTAGTCTGAGAAGAGTAGGTACACA…
	c62711_g2	fatty acyl- reductase 1-like	-1.1631	-1.47007	-1.99049	-1.54122	0.00401843	0.0292699	4.49076e-06	0.0110976	CCCATAAAGAATTACACAACAAGAAATGTGGACAGCTGGAACGCCACGAGTATACTGAAGCCGACAGTACGACGAGCGCCTTATATCGGAAGTCGTTCCCGCCAACCGATAGGTACCAATCTCTAACTCCCACTCTTTAGGGAAACAAGTCGCGCCACCTGACGTCATATCCCTCTCAGACTATTATTTACTACAATACATACATACTCATTTTAAAAATTAAACTATCTAAATTAACATTATTTATTGAACTATAATCCGAACACAATCCACATCAAGCCCTTTAATAATAAATAGCCTAAGAAAATTACTAAACATAAAGCAGCCGTTTTCACGAACTGGTGCAAGTAGAACAATCTGTTCCATTTTTTCTTTGCTTCAGGCAATGTGGACAAATCA…
	c63525_g1	---NA---	-1.4628	-1.52322	-1.59903	-1.52835	0.0024284	0.00239969	0.00195742	0.00226183	TTTTTTTCTTTATATATTCTCATTTATTTCCTAAAACTCATGAGGTAAACAACACTAAACTATTTGTCATACCAATCAATTTTAATCTCAACAGTCTGCTACATTAATAATTCGTAATCAGATACAAAGTTACTACTTACAAAATTGGTTGAAAACAGTTTGTACGAAAACCCTTAAATTTTTATGACAGAAGGTATTAAAAACAATCCATTTGTTATATGGGTACAATACTGCATTTGATAGAGGAATTCAACTTAAACACTAATAATTTACACTACATAATACTAAATACATAAATAGTCGAGTAATTAAAGTTTGTGAATAGATGAAAACGTAAAAGAATCGAAATTAAAAAACATGAACGTAAAATTAGATAACGTAACAAAGAATAACAACCAA…
	c59410_g2	---NA---	-1.77456	-1.57268	-1.18249	-1.50991	0.000356608	0.00649023	0.0426006	0.0164825	TTTTTTTTAGCTTGCGAAACATTTATTTACTGTAAACTCGGTACAATGAGACAATTCGCAGAATACAATATTAAAACATCAGTATCAACATTAAAGTTTCTCAGTATTGATTTTAATAAGAACAATTCACATCCATTTTCCGCATCAAATGATTCTGCTATTTATAAAAATACAATACAAGTAGGTAGGTATATTTTTTCATCGAGAGTGAGTAATTAATAAAGTCGGAATGTATTGCATAATTCCGTGTGTAATACGTTACTAGCACGAAACACTCATGTCAGAACAAACGTTTAAGGCACTTTTTGCAAGAGCAGCGATAAAAACTAAGCATTAGAGTGATTTACACAAAAACGTCCATTGATGAACGAACAAACTTAAAACTAGCTTTTAAGGTTG…
	c20735_g1	---NA---	-1.6499	-1.15551	-1.634	-1.4798	0.00154656	0.0296496	0.00259943	0.0112652	TTTTAAACGAAAATATTATTTATTTCTACAATAACGGTCGGCATACGCCGGCGCTTACGTGCGTCTCACAATATTTATTAATCACAAAATAAAATAAATATATTGACGATGCGCGACTGACACCTCACACCGCTTTTACATGATTGTGTATAAGTGGCCTCCGATAATAATAATAATTCGTGTTGTATATTCAATAGCATTTAAATTAATTCCAAAACTTCATTGGACAACAGAAATAATTTTCAAATATAGCGACAACATTTAACTATTATTATTTAAAATGTACAAAATTCATGTGAGGTAATGACACGGTACAATGTTATGGTAGATAATATTATATAGACAAAATACTCTCTTATTAACTGAACTGAGTATACATTTCGCGTGCACCATCACTGA…
	c56545_g2	---NA---	-1.71671	-1.05465	-1.54363	-1.43833	5.73483e-05	0.0373235	0.000615936	0.0126656	GCCCGACACCGGCCTGTGCCATTTGAAAAAATCTAGCCATTGTGAATGGATATATATAATAAATCTAATATTTGGCTTATATTTTAGCAAATTAGTATTTACATAGAAATATTTATGTAAAACACATTTCTTTATAATGTACGTAAAATTTACAATATTTATTTTTTTCTTGATAAATATTATTTTACTTTTGGATATAAATAACAAAATGCATTTTTGCCATATTGGTTTTAAAAACTCAATAACAGTTATTAGGTTTTTCAAAAGCTTAAAGCAACAACTTTTTATAATAATATTTCAAATGGTTTAACC
	c59595_g5	---NA---	-1.76844	-0.946738	-1.50152	-1.40556	0.000134466	0.0379858	0.00075771	0.0129593	TTTTTTTTCATATTTTAGCAGTTTATTTTAAGAACATTGTATACTACAATGAGACCTTACATATCGATAAAACTCTGTTAGAAAATATGTAAAACAAAATAGCGCTGTGCAACAATAAAATTAAAACATATAACATCTTCATCCACGGGACACTAAACAAAAGACAAGAGAAAAGAAAACAATTTGCTAACTAACGCACGGGGACATAGAGGATACCCATAAAGTATAGACGCGACACCTTTCACTTATATAGCTGGCCAACGAGCCGTTTCGTAGATAATAAAGATACAAAAACACGTAGTAGACCCCTCACATACAGAAAGAATTCCGCGTTACGCGAAATTTTGCGTTTTTTTTTATTCCATAGATACAAGTTAGCCCTCGACTACAATATCACCT…
	c51665_g1	---NA---	-1.51949	-1.3486	-1.19938	-1.35582	0.00589501	0.0221497	0.0385032	0.0221826	CAACTATCTCTTGTGAAGATTCAATTCGCTGAACTGTGAAGGTACAATAGCTCTGCTGAGTTATGGTTTTGTACACTGCGCAGTCATATCGCGTGTTTAGAGCGCACTAGAAATGTAGCGAGATTAAACAAATCAATATAACCACCAGTAAAACTTGATACTTTGCTGCCATCACTTGTAACCGGCTTTCGATGCGACGCGAATTGCGAATCAAATCTCCAATAATACACTGTAATCTTT
	c60852_g1	---NA---	-1.67644	-0.959944	-1.38342	-1.33993	6.69843e-07	0.00782826	0.000191492	0.00267347	TTTTTTTGTTTTTTTTTTACTATGACGCTTTTATTTCTAATATTTTATGGATTATTTAGGAATAAAATTAAAGAATATATAAAAGTTCCTACAGATCATAAATCATACAAAGTTATAGTGTAAACAGTGATCAAGTTAAACATTAGTGCAAGAGAGCAAAAATCATTTCCAAATTAGATTATAAATATCTAGCTGCTTATACGTAGACAAAGAAATAGACGAATAATTAGCATCCGTTGCATTACCTCAAAAAAGAACAACTTATGTGTGGACTCTGTAAAGAATTGAAACAAATTCGATATTTGGTTGCACGTATGCCAATGAAGGTGTATACAATTACAACTGTCAGGAAACACAAACGCCTGAAGGGCAGTCCAAATTTGCCAATTAGAAATGTGA…
	c56619_g6	---NA---	-1.38727	-1.1197	-1.49618	-1.33438	0.00343841	0.038315	0.0037723	0.0151753	CGTTAGCGATTGTAGAAAGAGAATCCACGTGCCACTTGGCTACAGAAAAGGATCGGTATCATATATTTTGAATGCGGCACATCAGAATCTATCACGACACGTCCCAACACATAAGTGATAAATCAGATAAATATAAATCAGGCTTCAGCCTCATAAAGATATGTTTTGTGCGTTGCGCTCACACGCCTCGTGTTACAGTATGCCTAGTGGGAGATTTCAATGTTTTCATACTGTGACT
	c62226_g2	---NA---	-1.49581	-1.22456	-1.27742	-1.3326	0.0106595	0.0394698	0.0370319	0.0290538	AGTAAAGTGAACTTTAAGTAGTAGTGATTAGAACTTTGAAGAAAATTTAGTTTATAAATATGACTGTGTATGTATTATAATGCGGAACAATGTTTATACGTCTGTCTGTTAACTTTCCAAGGCTAAACCGCTGAACCGATTATGATGAATTTTGATATGGTGATTAACCCTTAGAGCGTTTAAAATATACATGCATTTATTGTAAGTATTCAGAATGAAAATCATTTCACACACGATTCTTATATTTATGTCGCATCCATCTGATTAAATTAGTAACTTATTAGAAACCATAGGCTGTTCACTATACGCTGCCATCCAATTAAATGACTAGGCTGAAAGTTAATTGAACTAGAATAACTTTACGTTGCGTATAAAAAATCAGCTTTGAAGATGACTGAC…
	c63246_g4	---NA---	-1.26944	-1.31726	-1.17023	-1.25231	0.00119762	0.000807693	0.00703605	0.00301379	TTTTTTTGTTGTATATATATTGTAATTTAAAACAGATTATCACAACGCTCTAGACATAAATTGCACCATAAAATAAAAGTACCTAAAATCAGTCTGGTACCAAAGAGCTATACGACATCAAACAAATTGGAATGAATATAAAAATACTATGAAATAATTTAGGATTAGTATACATACTATACACCTACTTTCAATCAATAATTTTTACGTACATGAAAATTCAATAAAATACAGCCTTATATTCAAAAGATAAATGAATAATAATTGATTATATAATTAATTATTCTAATGAACACTTAAAATTTACTGGGGGCGAGTCTACACTCACTATAAAATATAGTAAAAGTGAACCTTAATTGAATGCAAATCGTATAGTAAATCCATATCTCCTTTTGAACT…
	c63980_g1	---NA---	-1.25766	-1.23119	-1.25147	-1.24677	0.00262536	0.00832948	0.010356	0.00710362	TTTTTTTTTCGCTATGTAAGTAGTTTATTTTAATCTCATTGATATGACTTTAAATTTGGCTAAGGAAATAAACTTTCTGGTACCATCATTTGGACAATTGCAAAAAATTTTGAAACACATTTTTTTTATCTACAAAGACAAACTGATAAAATTGTATTGCAATATGTCCAAGTGTGTTTTATGGTTCACAAAAATAATTTCTTAAATATCTTACCAACATTAATGCGTACAATGCCAGTCACGGAAACAAGAGCAAAACTCCAGCCCGTCCCACACGTATTGGTTGGAAGGTGGTTGTTGAAGACATAATGTCCGCCACTGACGATCAAGTGATCTCACATGCCTGCAGCGCTAAC
	c57966_g1	---NA---	-1.62226	-0.849835	-1.12199	-1.19803	1.8344e-05	0.0488747	0.0497877	0.0328936	TAAAAATCAATATATTCAAACCTTGTCATCATCCCCATTCAACCCCTTTGCCCCATAGTAGGAGTTTAGGGACTTTTAACCGACTTCCAAAAAAGGACGAAGTTCTATGACCGACTATATGTATGTTTTTTACTGTATCTATATTTAAGCGTTAATAATACTATCTTTGAAGCGATATATTCGAATTATGTTCCAAAAAATCGCATTTTGTAATAGCCTGAAATAAAGTTGAAATAAGGAAAACTTAGACTAATCCATACTTTGTGTTTTGGATTTATTTTTGTTTGTAACAAATGAGTTGCAAAAAATTATCACATTTCTAAATTAAACATGTTTTTATGTGTGATCTTCGAATTAATCTCTCTCTTTCTTTGTATATTGTATAGCAGACAGAGAGAG…
	c68868_g1	---NA---	-1.2622	-1.32228	-0.996296	-1.19359	0.00275013	0.00589261	0.00456818	0.00440364	TTTTTTACCAAATCAAACTTTTATTCAAAATTACTTTTCAGACAAAATATACCATATACCCGAAGATACTGTTTATACAACTTAAATAGATATGTCACCAGTACGTCAAAACTGAGGCGAACAAAAGTGGCCATTGTCTACAATCTCAAGTGATGTGTTCAAGAAGTGTAGAATGTATACATTACAATACCGAATGACCATACTTTCTAATGCTGTTATTGTTGAAGTGGGTGGAAAAGAGCCCGAGAGGGACGGTTTAAAATAGATGAGATAATTGGCCAATTATTTGGCAACAGAAATGTTGGAATATAACTTCCTAATGAGTTACTAATGTTAGTTATAAAAGGAGGTAGAGTTATCGGAAAGTTCAACTGTTTTCCTGTAGCATTACTATCATCA…
	c54013_g2	elongation of very long chain fatty acids protein aael008004-like	-1.50888	-0.909129	-1.12003	-1.17935	4.2146e-07	0.0190999	0.00149093	0.00686374	TTTTTTAATTAATTAATTGCTTTATTATACTAAATTTTACATATTTAACTAGTAGAGATTACGCTTAGTTCGTAATTACCTAGTAAGTGTACTTTGTCCCTTATTGTTCCTTCTTCTTGTTTAAGATGTACTGCTTGATATAGAAGTCGGTAAAGAGGAACAATATAAATATGTTGTGCGGCAAAAACATAAATGCTACCCATTTGGGATATCCGCAAGAAGGTTCGAATAGTATGTGACCGAAGTGTAGAATCAAAAGCAGAAACTGCACAATTTGAATCTGCGTGATGTATTTCTTCCACCACAGCTTCACCCACTGCGGCCGCACGATGGCCACGAGGTAGTACGCGTACATGAGCGCGTGCACCACGGAGTTGATGAAGCCCAGCATGATGCCAT…
	c45378_g1	---NA---	-1.25776	-0.95498	-1.28977	-1.16751	0.00290981	0.0444978	0.00579334	0.0177337	CTGGGTATCTTTCGCTTGGATTTGTCGTCAAAATTATAGGTAAAATGATCTTATTAAAGTTGATAATACAAAAAAAAACATAGATTTGACTATTATTTACATTTTTATTTCCATAGGAACATTTTACATTCAAAACATCGTCAAAATTATTTCACAAGTAATTTTGTGCCAATGTTTATAAGAGAACATTTTTTTCCATATTGATTTTGTCCTCCAAACCTGTACTCATTTTTCAACTTATTCTAAAAACAAAAAATATAGAAAAAATATAAATAATAATTTATATATTCATAAAAAACATTTAACTATAACATTCTATAGGCATCTATACATATAATAAACATTCAATATCACTAAAAATATAAATTAGCAATAATTGTTATACGGAACATAAACGTT…
	c59504_g1	toll-like protein	-0.908818	-1.04085	-1.47914	-1.14293	0.000801327	0.0028514	6.4617e-06	0.00121973	TTAAATTTTGATAAGTTTATTTGATTTTTAATTTATCAGCACTTCCAACAGTCCACGTTTTGATTATTATATTATAATTAGGTACATTTCAATGCGTAGCCAATAACAACACGAGATACATATACAAATTCACATTATCAATACAGTTTAGGCAATTTGTATCATATATCAATACATTATCTCACTACAAGGAATAATAATAGCAACTATAACTAAATTCATGATGTTATTGGCTATGCAGCTATCTACATGTAACAACACATTTCAATCTTAATTAATGACTAGTAAAACTGTACAGATATTACACATATTTTAGGCTATACAATGTCTAATTACAAATTATGTACAATATATTTGGTAACAATGAGATAATATAACATACTATACCAAAATACTCAA…
	c59245_g4	---NA---	-1.307	-0.919161	-1.07922	-1.10179	0.00101866	0.0393851	0.0224998	0.0209679	TTTTACTACAATGTCTTTATTTACAAATATTTTATTAATTACAAAAGAATCTTAACAAATTAATACTAATCACATAGAGGAGTAAAATATCACGTTTACACACACATTACACAAACACTCTTGTGTGTGTAAACTGAAGAAACATTACCACAACAGAATCCCATTAAATTGTTTAAAGTGCAGAAGGGGTATTTACATCAAAACCTGTTTATCAAACGTCCGTTGCTTAGCAACCAGTCATTGTTGTGTATTTTTTCTTGTACAGCCAATTTGCGATCATTCCTTGGACTATAAACAAATGTGTTGCTAGCGTCGTTGTCATGTGGAGATCATCATCAGGAGTCATCCAATGCGTCCTGTCTTCAAATGTCCAGGTCGAGTATCTGTTATTTTTAAAAA…
	c60662_g3	---NA---	-0.990683	-1.20517	-1.10153	-1.09913	0.015581	0.00338945	0.0306445	0.0165383	CGGAAGCGGGCTAACTTGTTAGGAAGAGGATGAAAATCCACACCCATTTCAGTTTCTTGGTACGAGTACGTCTGGTGGTAGGTGGTAACTAGCCGAGGCCGAAACCATATAGTTAATACGTCATAATACAATACAATACAATCTTAATGTGTTAAGATTCAATCAGTGACAAATATATGCAGTACGTTCGTTTGTTCCTATTTATTTGAATTGCGAAATTCTACGGCAAAAACCGCTAAAAACTGCTACCTAGTAATCGCAGTACGTCCTAACTGCTAATACTAAAGCATACAGAACAGAATACAGTAGACAAATAAAAAAAACATGACTACCCTCAAAACATATGGCGTCGAACACGGAAGCTCTAATCGTTAGAGTGTTTCCATATATACTCAGAGG…
	c58869_g3	---NA---	-1.37764	-0.848087	-1.06142	-1.09571	0.00135753	0.0387019	0.0149965	0.018352	TTTTTACGTTATACGTATTCCAGATTTATTGAAAAAAAATCGAATATGACATAGATCATTACATATTTTTAATTCTCGGTTTTATGTCTCGCAGGGACCACGGGGAATTAACGTCAAATTATAATAAGAGACACTTTCATCGGTAAATATTAATTTTAGTCAAAGTAACATTTTAATTCTAAAAATTCTATCTATCACACGAAGAAGCTATCAAAAAATGCATTGTCGTGATGGAACGAAAGAGTGATACTTTTGATGCAGCAGTTTTTGGTTGTTGACAATGTCTTTCTCTTCACGAGCTATCCTGGTGGTCTGCGCATTCTAGATAGAAGTGAAAGCAGTGCATATTTTTTTAAATAACAACTGTAGAGTTTCTTGCCTGCTTTTCTCAGCAGAACC…
	c60577_g7	---NA---	-1.03583	-1.1792	-1.05503	-1.09002	0.0168895	0.0106499	0.0147759	0.0141051	TTTTTTTGATAATTAAAAATTATTTTAATTAAGTTTTATAATAATACATAGATAGACCTATACATGTAACAAAATTTCGTTTGAACCAATTTTCAAATGAACCAATCTATAGCAGCGCCATCTGTTTTTTAAGCTAATCCATACATAATAACGTTAAAGCACGATCAACAAAATAATATATCTCGCATTGTTGCAGAAATTAAAAGTATTTTCTTCTACTAGCACACTACTGTTGCAAAGTATTTATTTTAGTATCAGTGGCGCCCTCAGACAATGGTTTTACATACTGTTTTCCTGTATTAAAGCGCCATCTTGTGGTGAATAGTTACGTAAAAAATACTATAGACAAACGTTATTCATATTAATTGAATATAAAACACGGCTAAAACCATAGATTTA…
	c48574_g1	hypothetical protein KGM_03542	-1.02399	-1.0861	-1.15724	-1.08911	7.21513e-05	7.43012e-05	0.00211641	0.000754288	TTTTTAACCAGTTATATAAAAATATATTCAATAAAAAGAACCCTTATGTTCTGGTAACAAGAAATAAATTGTAACAGTTCCCTTTGATGTGTACACGACTTCCGAGTGCCTTATCAACTGTGTAGCTGCTAGCCCATAAAGAAGACAAGGTATACCTAAGTTAACAACTTTGATGATTCTCATAAATCTGTCCGATGCATCCAAGTCCTCAGCTTCTTTCCGAGAGCAATGATATTTGATGTAAGGGAAGCATCCAGTTCTCAATATCTGATAGTTTGATTTGCCAACTTTCCAGTTGAAATTGGACATACCAAACTGGCTATCTTTCACGCTGCTGTACTTAACAAAATATGAGGTCCAAGGAGGTTCATTACATTGTGATAAATATGCAGTTAATAC…
	c61067_g2	---NA---	-0.813489	-1.24274	-1.1836	-1.07994	0.0470617	0.00314826	0.00724841	0.0191528	ATAGTATGCCGCGTGGGTACTGCCATTTGCTTTTTAAAAACGTGAGAAAAATTGACCGTCAATGGCGACCATAACACACGAAAATGTGCTACTGCGCATAGTTCAACCACAGGCCGTGTACTATACTTTCCTAACATATTATAGTTCAGACGTTCATATACGGTATGAATACATATATCGAAAAATAACACCTAATTATTTACCTTACACTAAATAATAGTATTTCGTTTCACGATTTTTGATTGTTAAATGATCTTATTACGGTTTTGAGGTCGAAAATTTTGTTAAACTGTAGACAATTGCATTTTTGTACTATTAAAGTGAACTAAGATTAATTTACTTTAAATTTTTGGATAAAATAATTGTTTAACTTAAACAAAATGGAATCGAAGACGGTGT…
	c57303_g2	---NA---	-1.08081	-0.973551	-1.10925	-1.05454	0.00751873	0.0221694	0.0110278	0.013572	TTTTTTTTTAGTGACAATGCATTTATTGATAATGAATTCAGTTTACGTCACACAATTGTCAAATAGAATGTTGGTATTATACGATAATTAGGCACTAACAAAATTATGCACTTATGTTGTATCGCATGATTTACCACTGCCGTGCCATGACAAAACACTGTATCTAAACAATATCCATTTTCGTAGTCACATCTTTTTAATTTCAGACCTCTATTACCTATTAGCTGCATACTTTTAAAGCACTTTCCAGTTTCCTTTTCAAGATTAAAAAAAAAATATAATATATAAATCAAAATTCATTTATTTCGAGTAGGCTTAATTTATAAGTGCTTTTTTCATAACATCAAGTTTTACTCTTTCAACATACTTTAAAATATATGTACGACTCTTCCAGTAAAT…
	c53839_g1	apoptosis inhibitor 5	-1.04329	-1.04918	-1.07053	-1.05433	0.0372909	0.0338455	0.0442209	0.0384524	GATCTAATGTGTTTATACAAACTGTGTCTATATTGATGTTTCATAGTGATAAAATTATAATTTATATTTATAGTTGTTTTTAGTGTAAAGACACAGGATATGTTTATTGGTGCTTAATATTTTTGATGTGCGACTTTACCTCATCCCCCTCAATACACAACAGACAATTGTGTTGGAGAATTTGAGTGTTAAACAAGTCCAGAGGTAATTGGTCTGAGTACTGCTACAACCAGAGATAAATTGTTCTGTAAATATATACATATTTATTATCTATAACCATTTACAAAGAATATATGTTTTTCAGAACTACCTCCCAGAAGCTCCTGTTGAAACAGAGGAAGAAATTGCAACAAAAACAGATAACAATGAAAATAAATCTGATGATACGAAATCTGCACC…
	c52175_g1	---NA---	-1.38402	-0.684152	-1.07392	-1.04736	8.772e-07	0.0266878	0.00116843	0.00928569	AGTGTAGGGTTCCGTAGATTAAATAAGCGCGTGTGGACTACGGAACCCGGAAAGCAGTAGTCTTTGTTGTGAGGAGCTTCTTCGATACCGATAACTTTAGTGAAAGCTTCGAATTCATCCCTAACTTTCTCTTTCTTCAGTAAGTGCTGGACAGAAAGAGATAGAAATAAAATTTATAGTCACATCGAAAACATTATATGTCGACATTTTTTTTTATATTATTATTTTTTAATATTTTTGAGTAGATACAAGATTAAAACTTGTTCTGTATCTCTCCTGCCCCGACATAGACGTTTATGCAGCAATGCATAAAAAATAGACGAGACAAATGAAAAACTTACTCGATATTTTTTATGATAATGTTT
	c49947_g1	U11 U12 small nuclear ribonucleo 48 kDa -like	-1.13155	-0.837651	-1.16668	-1.04529	0.000651058	0.0200478	0.000680267	0.00712639	ATAAGCCAATATTTATTACTTAAAATAAATGTTTTTCTTAACAATAGTAACTATAATTTTCAACACTACCACCTTTTTAGTACAGATATCTCTGACAGCATTAAATGTTGATTCTTTTTACTCCAAGCTTAGATATTGATTTCTTATAATCTTCATATTTTCACTCTGACCTGTCATTTCTGTAACCATATCTATCTTTAGTTCTGTTATATCGCTCATCTCTATCTCTCTCGCGTTTTCTATCCCTTGAATGGAAACTATGTATTTCCTTTTTTTCCTTGCTATAATTTCTATCTTTATCTTTGTAATATCGCTCCTCCTTCTTGCTTTCAGAATATTTCTGAATGTCTCGTGAATTAGAACTGTAGTCTCTTTCCTCTTTATTGTAAATTACACCTT…
	c82103_g1	---NA---	-0.832928	-1.03139	-1.2147	-1.02634	0.00943461	0.00178934	0.000218023	0.00381399	TTTTTTTCCAACAATCAATATTTTATTGTTTACATCTAGACATTGAACATATATAGGTATAATAACGAAGCCTGTCTGTACAGACGGACATATTTAAAATATATAATTAGAAAGTTAGGATAAGTAATACCAGACCAAAAAAATTTAAATCATGTTGCAGAAAAAACTGGAACTAATTTCTTCCATTATTAAGTACAGACTGCTAAATATACTAGTGGCGCCCCCAATCCAGGTTTTTAGGTTTCCCGTAGTCTACAAGGAACCCTTAAAGTTTCATCATGTCTATCTGTCTGTCTGTCCGAGGTTTAGCTCAAAGACTACTAAAAAGTTGTAATTTAGCATGAGTATGTGTCTCAGACTATTTACATAAGGACCTGTCTCGCTAGACGTTACTT
	c62635_g5	---NA---	-1.19558	-0.942278	-0.938009	-1.02529	5.11357e-06	0.002002	0.00533044	0.00244585	TGCGCTCAGTGTTGTAGCCTATTCAGATCAATTTTTTGCGATGATTTTGTAGGGACATAACATATCTATATTATATAATAACCTCAGTACCTTTGACCTTAGTACAATCAAAGCCAAATTATGCCCTCCCCAAAACAGAATAACAAATAACTAAATTATGCCCACGACAAACTGTACACATAAAATAAAATAAGAAAGAAAGAAAAAAAGAAAAAAAATATATTTATTACTACATTATGCCACACATTATAATTATTTAAGAATAATAAATACCCTGCGCTATGTGGCATAACCTAGAAAAAGGTCCTAGCTCAGCATATTGATATATGCTCCCCATAAACGAAGAAAGCGCTTATTTTCAGCTAGGACCCAGTTCCAAGTGCCACCACGAAAACAGGC…
	c56619_g4	sodium potassium-transporting atpase subunit beta-2	-1.09471	-0.893454	-1.06541	-1.01786	0.00368077	0.0173578	0.00786926	0.00963596	CCTATAGAAGGTAATTGGTCTGAGGACCAAACATAGTGTGTAGCTCTTCCAACTCAGGTCATGGGATTTTCACTAATCATCAAGTGGAATGCATGCTTGCATCAACTATTACTTTAAAATAATAAAAAAAAACTAAAACTATTATCAGGTATTAAATGATAATGACCAAAACTTACTCCACTTGCTCTCCGAAGTCCGGAGGAAAAGACATCCAAAGTCGGTCACCCATCCGGCCACCAACTCGAGTCAACATTTCTTAACCAACTCATCCCCTATTGATATATTGGATGCACTGAGAGACAATATAGTATAGAATGAGGTATGTGAATATGGCAGTGAGGCTTCCCTGGTCTTCTCCGGTCTAGTCTGGTCTGGTCTGGTCTGGTCTACTCTATCATG…
	c62730_g2	transient receptor potential cation channel protein painless	-0.934394	-0.683817	-1.42855	-1.01559	0.00021024	0.0275201	1.34522e-05	0.00924793	ATAAAGTATTTATTTATTTTATAAAAACTTACATTATACACATTTTCTTAAATAAACAGTAGAAACTTTACAAAAAAAACGCGTGATTACTAAATTAAATTTTCTACTTTATTCCCATTTCAGGAAATTAATTTATTATAGGTAGGTATTATAGGTAATAAATATTTATGAATTTCAAAATGAATTCATAATTTAGTTAATTAGATAGACATGATACTTAAGTTAAATTAAAACTGAAAGGTTTTAAGGTGTTTCTAACTTCTCTAGAAACTTCTTCAGTGTATTTTCCATATTTAAAATTTTTGTTTCAAATTTCGAAAGCGTATGTTTAATTTCGTCGAATTCGGAAACGCATGTCCTCTTGTTAATGATAATTTTGGCATTTTTAACAATTTTTCT…
	c49643_g1	circadian clock-controlled isoform x1	-1.47232	-0.876739	-0.656894	-1.00198	1.78036e-06	0.00634453	0.0352351	0.0138605	TTTCAATTCAAAGCTCATTTAATAATTAAATAATTATTATTGATCTTTTCAACTATTTTTGTAGAACAGGTGACAAATCTACAAATTCGCATAGAGCTTGCGACGACATATAATTACGAATTGTGTCAAACACTTTAGGGTTTATCAAATCAAAAAGATATCCTCCATACTTAATGGTAATTAACTTCCAGTTCTTGTTAACTAAGCCGTGCATTGTATCACTTGACGTCTTATCTCCATAATAAAGATTAGTAAGATCATAAAGCGCACCATCTCTGACGTTAAATGAATAACGGTATCCCTTCAAATCCATCACATCTCTTCCATAACCATCAGTGACTATGTCGAAGGGCATAGTCATTTCGACTTCCACATTTGCCATTTTAATTGATACATCGC…
	c55365_g1	cysteine-rich motor neuron 1 protein	-0.812715	-1.06426	-1.12867	-1.00188	0.000305794	0.00176419	2.48807e-05	0.000698288	CTCATTTATTATTTTCTAAATGTGTTAAAATTTGTCAGTGGTTAATAATTTCGAACAAGTTGGTTCAAAGAGTAAAACAACATTTTATCAGTCAATTTCATTTTCAAATCAGTTTTATTTCACGCAAATAAAATGTATGTATACATATTGCTTATGCTGTTTTGGCAAGCGTTGGATAAAAGTAAAAAATATAATATTGGTATTGCAAAATATTACTATCTGAGATCAAAGCCGACGGCTGATTACTGTTAGTTTAAGGAAACATAGTTTAAATACATAAAATTAAGCTTAGTCTACCTAATGTAACTATATCCATACCTTCTAGCGACTCACACAATCACACACTGTACAAAAATAAATTTACCTATCTGTTTGAGAACTTTGTGGTTCCATCTTACT…
	c55251_g1	---NA---	-1.22038	-0.782903	-0.904657	-0.969312	0.00038516	0.0270964	0.0136475	0.0137097	CGAAGTCGCGGGCGTCCGCTGGTTTCTCAATAAAAATAAATTGTAAATAACATTATTTAAAAAGAATCGATTCTTCAACCGAATACCAAAACATCGATCATTAATCGAATATTCTGTGTAATTAAACTAAAACTAAATTAAGATTAGACGATGTGTTCTATATAACGAGACTTCTGTATGTGATGTGTTTGTTAAATAATGTTTACATACTTTAATTGTAAAGATGTAAATTTT
	c60049_g1	---NA---	-0.972311	-1.01272	-0.826016	-0.937017	0.00246119	0.00859188	0.0206072	0.0105534	GAAAAACAGAGCTGTTTTCTACATAACATCTATTTTACTAAAATTCATTCAAACAACTAATAAAATATTCAATTATCTCAACTTATAAATACAATATAACATGGAACAACATTTTTTATTTAATTACAAATTATTGGGACAATATTGGAAAAAGCAATAGCCGAAGAACATACAGATACACAATCTTGGAACATACAGCTCCCTCTTTCGTTTCTATGGGTATACACATCGCTATATTTTATCCCATCACAACGAAGAGATAGCGTAAAAATTATTATTTATTGACGGAAATCGTAGGCTTTCTATACTTAGTTCTATTAAAAAAAAGCATTGTATGTATTGCACATTAATAACACATTATCAATTTTTGGTTTATCTACTCCATTTACAATTTATGAC…
	c62680_g3	---NA---	-0.929124	-0.879178	-0.994559	-0.934287	0.0191355	0.0333545	0.0495683	0.0340194	AACGCACCACTCCTGGCAGCACTGAAACAATACAAACAACATTACAATCTATCTCTGTTAAACAAAACTCATGTATTGTTAGATTGGAATCAGATATATTGTGACGTCATGGCATTCAGCAGTAGCAAATAAATTTGTAAATACATCATTGTAACTATTTTGAACAAATTATCTCTCCATATACAAGTTTTTAATATACATACTCGTATATACTATTTAAAATTGGTAACATTATAAATAAGTAGCGGACGCCCGCGACTTCGACCGCGTGAAGTTTAGTTTTCATAAATTCCCTCGGGAACCATGGATTTTTCTGGGATGAAAAGTAGCCCAATGCAATAAAAATCGATTTGCAATATTTACGTTTGTGCCACAATTGGTTGACTTGTGTCTTTTTCT…
	c64590_g1	protein ergic-53	-1.00006	-0.793913	-0.975024	-0.922998	0.000325492	0.0153118	0.00405885	0.00656538	CTGCGCAGCGACGGCGCCAGGCGGACGCTCTCACCGGACGCTATTGCATTTCCACCGTATTCCCAGAACGGCACCGAACCATCTTTTTGAGCTAAGTAAGGCGGTTTAAAAGAGTATTTATATTCAAATCGTTTATGAACTGTCTGTGAGTTAGATCTCACTAATAAACATAACACTGTACACAATAATAATTTTAAACTATTCGAAGACATGATCGAGAGACAACACCTGACGACGGCTTGGG
	c63228_g4	glucose dehydrogenase	-0.658853	-0.823306	-1.19109	-0.891082	0.00015715	0.0265624	1.19371e-06	0.00890693	TTTTTAAAGACTAAGTATTTTTTAATTCTAAATATTCCATGTCTGTTTTATTAAGTCTGCCGCTTTTAAACCTATTGCCATTGCAGGTGCATTAGTATGTGCAGATATAGTACGAGGTAGAATACTAGAGTCAACGACTCGTAATTGCTTGATGCCATGAACTCGAAGTTCAGGGTCCACGACGGCGAGCTTGTCGCCTGCAGGTCCCATACGGCATGTTGCTATTTGGTGATGTAGTGTTGCAGTAAGAGTACGAACTGCACATTCCCAGTATTCGTCTGAATCAAATGTATGCTTTCGACACGGTTTATATTTAGCTGGGTGTATTTTTGCTCCGTATCGTTGAAACGGCGCTGTCGCAGTAAGAGCTTGTACGTGTCGGATTGCCGCTACAAAAGT…
	c56040_g1	roundabout 1	-0.69011	-1.04714	-0.919704	-0.885651	0.0368052	0.000690117	0.00561235	0.0143692	TTTAGAAATGTAGTACTTTAATCCGGTTCTTGAGTCATCAAAATATACAAACAGTTTTTTTAAGTCTAAATACCCGGGTTGTACAAAATTCTACAAATGTGATAATTTTAATGTTAACAGTAAAGATTAAAGTCCGTTTTTTTCAGTAATTCGTTAAACTACACACAATAAATAGAATAAGGGTAAAATTGTATAAGGATATCAAACATTCTGAATTATATACAAAATAAAAATCAATCAAAATTATACTATATCACAGTCACTAGAGAAAGATAAACTATGTAATGACTACATTACGTTATATGGCAGTCTATATGTAAACACATCCACAATGCTACAACCCTTAAGAACCATCTTCAACACCGCTTTCTGGTTTCTATGACTGTATACTAAGTAATC…
	c58348_g1	pol-like protein	-1.3885	-0.639771	-0.614182	-0.880819	5.83196e-07	0.0262986	0.0481813	0.0248268	AGCTTTATTATATTAGTATAGATGTACAATAAATACTACATATGCAAAACGCTGTCATTGCAGCGGCAAGCATGTTGCATTATCTTCTTTATGTCCAATCAAACGGGAAAAAAATCAAGAAAATAAAAACAAAGTAGAAAGAAAATCATATTCGTTTATTTTAAATGAGAAATCGTTTCCTCCATTATCAAATCCTATTTCCCCATCAGATCAATTTGTTTCCCTGTTAAATTCTGACTCCATCCTTAACACTCTATTACACTCAATAGTTAAAATTATAACCTTAAATAAGGTAAATGAAAAAGAAATTTCAACCCAAAATATAAAAGATGTTCTTCTTGAAACTTTCAATAAATTTAACAAAAAACATTTAAATTAATTTATGGATTCATTAAACAT…
	c14558_g1	Keratin-associated protein 19-2-like	-0.965114	-0.714611	-0.94431	-0.874678	4.69522e-07	0.00875042	0.00336888	0.00403992	TTTTTTTTTACGTTACAAAACCTTAAAATCAAGTTTTATTATGTGTCTCATATTATCAAAACAAATATTTCAATACTAAGTATAGAATTTTTATTGTAAAACAAAATATGTATTTATACATTCAAGCCAAGCCAAGCACGTTAACTATTTTCCACATCTATAGAACATTCTCATCTCTATAACTAACCACGTCTTCCGCCGTATCCGTAACCACCTCTTCCCCCGTAACCACCTCTTCCGTAACCACCTCTGTGTTTTCCATCTGACCCTGATTCTTCTGCTATTTTAGCTCCAATGCTCGGTTTGGAGTCGTCAGTGCCAAATTCATCCACTGGCAGTGCGTTGGTGTATGCCACGCATATGCATGCTATCAAGCATAGGTAAAATAAGGTTTTCATA…
	c58450_g3	---NA---	-0.752022	-1.03586	-0.82341	-0.870429	0.048208	0.0452962	0.0493301	0.0476114	TTTTTTTGGGTTTATCAAAATTTTTTATTAATAAATCCGATACACAGGATATTTCACAAAATTCTAATGCTGCACATTAATGTCTAAGATACTCATGGTTGGCAAATAGCATTATTCTATAATAACACCTTAGATTACCCATACTTGGCTAGGTCAGAATGTCAGAAGACACACCAAACACCAAACTTCTAGTCCCAACAGGGTTATGATACCAGATCCAGTTTAGCTCAAATCACAACTTCAAAATGGACTAGACGTTTGGACGTTTCTCACTATTTACGTAGGATACTAAAATGTTCAGAGACATTCTATCTGGTCATCATTAACAACACCTACTGATTGATTCTCTAAGAAAAATAATATGTTGACATATTATAAGAAATTGATAAATAGGTAGAT…
	c59503_g2	---NA---	-0.864538	-0.6684	-1.04795	-0.860298	0.000703517	0.0124218	0.00326663	0.005464	TTTTTTTTTATTTTAAAAAGTAAGTATCTTTATTTTGTTTTAAAAAAATATTTTTTCTTGTACCTCGTACAACAATTGCTTTGCAATACATTGAAAAGAGGTAGATCTTAATGAATAACAGGCCGATACGGCAGAATGATAAACAAAATAATTATTAAGTAGATATTTAACATATCATAATCATCATAGCTTATAATGTAATTTTTTGAATTATTAAATGTCTTACGAATTAGAGAATAATAATAGTAATAAAAAATAGTAAGTTTTCTATAAAATAGAACTCGCAAAAACTCTAGTCCGCTCTGAACACGAGAGTTTATTAAGATACACAAAACAGTTTAATAAAACATAGACTCCGCGCCACAAAATAAGTCTTGCGGCTAAAACCTGAACTAAAAT…
	c57991_g1	---NA---	-1.24607	-0.723524	-0.606665	-0.858751	6.29073e-07	0.0171768	0.0380334	0.0184036	CTCGATTTGCATAACTATTCTATTATAATAATGTTGAACTGTGTCCAATAGGCCATACCTACTTTAGACTACATGCGTTATTTTTAGCTTTCTTATTTAAATTTTGGCATTAATCCAACTTGTCTATTTTGTTTCAATGCCTAATGTCGCGAAAGATTTACAGTTGTACTTCACTAAAAAACATGGCTAGGTATAATATTACTGCAACTTCGATAAAACTAACATGATACCATTTCAGATACAGGTCAAACAACAGAAATCATCTGAAAAATCCCTGTTGGAGGGAGGAATCATCTCAACATGACTACAGAAGATCTTGGCTGAATCGTCCAGCACTAAATACGATCGGCGATGCAGTGTCGACGTCACCACACAAAAATTATTTCCCTTACTTTGACC…
	c60618_g1	cutilin-1 precursor	-0.79962	-0.839706	-0.879444	-0.83959	0.0146933	0.0161021	0.0123157	0.0143704	AAATTTTCAACTTTAATGGGCACTTTTTGGATAGGTCAGGTAAATAAAATTGGCTTATTATCTCAAATTGTTTAGATATAATTCAATGTTACATATTTTGTTCGTGATATTATTCCCTAAAATTAACGCGAAAATTTTGAAACATGTTTACAATGAGGTGTCCATAAAACTTGACAACTATCTTCAACAGCTCGTAGAACTATATTATCAAAAGTAAAACAAGACAACAAAAATAAAATAAAACAATAAAGAAGAAGAGGTACTCAGGTGGTAAAAATAAATAGTAACAGCTAATAAATAAATAATGACTATAACAATAACTTAACTAAAATAAATAATATTAATACTAATGACAAGTTACTTTAAACTATTTCTAGCGGTTTACCTAAATGATGCTAT…
	c58131_g1	omega-scoloptoxin-ssm1a isoform x1	-1.09282	-0.613838	-0.7689	-0.825185	3.32215e-09	0.0183101	0.00532072	0.00787695	TTTTTAAATTGATATAAAATGTATTGCAATCAGTCACTTAATCTAAAAATTAACAGTTGGTCATTTGTAAAAAATAGTACCTACCTACTTATTACTAATGGACGGCACTTCGCAAGATCAGCTCAAGATTTGTGGAAAATTGTTGATAAATTACATAAACTAACATATCTATAAAATTATAATAACTAAAAGATAATTAAAAAATAAAAAGATCTGTATCTCATAGGACGGTATCTCATTTATAATGGACGGCATTTCATAGAAATACAATAAAAATTAATAACCTTTAGCTTAAAAACAATGTAAGTTTTCAGTAGAATACTAAGTTTTGTAAAACTTAAGTGTATTATATTAAAACTAAGTTAATGAAAAAAAAAACAGTGTAGTAAAATTCATTAA…
	c54010_g1	signal recognition particle 19 kda protein	-0.909548	-0.732047	-0.828695	-0.82343	1.18765e-05	0.000727049	0.00294975	0.00122956	TTTTTTTTTAAAATCTTAACAAAAATTTATTACTTGTAAAATTATAAGAATAAACTCTTTATCTGCGACCTTTCTTTCCCTTGGCTTTATTGCTTCCTTGTTGTACAGATTGAGGCTGTTGATCAGCAGGTCTGTTTTGACGAGTTTTCAACTTAGGTATAGACTCAACAATGAACCTCATGACAGATTCTCTGGTTGGATATTCTTCATTAATAGGTTTACCGTCATCATTCTTTATCTCAACACGAATCCGACCTCTGTATAACATTTCCTTGCTCTTTTCACGAGGATAGAGTTTATTTTCAACCCCAATACGTAGCCCTGTAGAGAATAGCACGTCTCTTATTTCTTGATGAGTAGGATTCTCTACACAGATGTCTTTAGGCAGCCGTCGTCCCT…
	c58515_g4	---NA---	-0.808085	-0.652987	-1.00344	-0.821505	0.00646241	0.0424863	0.00191067	0.0169531	TTTTTATTTTCAATACATTTATTTTTGAATAAATAATTGTAAAATCTAGGCATTATACAGTTGAAAAACATCGCTGGTTTATATAATATGATGAGCATAAAACTGATATCCATATTAGGTATGATTATTAATGTTCAATTAGATCTTACATTTGCAATCGAAAATTTTATTCTTTCTAAGCATTATTTCTTATATTGTTTAAAATATATAACGTATAAGTTTGTTTAAAAAAACCCGCTCGCTAACATTTAATTTGCGAATTTTGGATAAAATTATTTAGTAAAAAATACTTAACCATTCACATAAAACATACCTACATAACACTTTTAGAAAGACTGTAGTGTAGGTATGTAGTATAATAGTTTTGCTTAGTATAGGTACTGACTTTTTACAGAGAAC…
	c57413_g1	hypothetical protein KGM_15760	-0.863001	-0.767232	-0.811365	-0.813866	0.000102145	0.00156917	0.00375236	0.00180789	CAACTCACCTACCTTATCTTAATAGGACGCGCTGGTTGAGTATTTCTGAAGTAAGTTTTTTTTTGGTTGCTTAAACATACCCGCCAGTATTATGAGCTCATACTTAGTGGGGCAACTGAACAATATGCAAGGTATATTGCCTTATGTTCATCTGACACTCTCGAGTAACTGCAAAAATCTTCTCATTGGCTCCCCTACTATAATACTGTTTGTCTCTCTTATCATAGTGGGCTGATTTGTCACAGAAAAGGTATTCTAATATACATTGAAATGGTTGACATTTGTAACAATTTGGATGGTTAGCTATATAATCATTTAACGTTTGAAAATAAAATACATCGAAAGCAAAATCATTCTATTATATTCTTTAATATATTTAATTGATTTAGTTGTATTACA…
	c58777_g1	---NA---	-0.918212	-0.608939	-0.884056	-0.803736	0.000106401	0.0290756	0.00253411	0.010572	CGAAATAAGTTTAAAATCATTAATCCAACTCGACCTTAATTTACCCCTACCCTACCCCTACTTCCTTCCTCACAATTTTTCCATATTTTCTCACCATTTAAACCTTCCCTGGACTAAGATAAACATTTCAAAAACAAAATCTAAATCGGAGCAGCCCTTCTTGAATTTTAATGAGACAAATTAAAACCAATTGATTTTTATATGTATTTTGTATATTGATAATAATATAATAAAATTAATGTTAGGTACTCGGATTTATTAGTAATAGTTCTTAAAAATAAATATTACTGTAGCCCTTTAGTAATAATATAACACTAGCACCAGAGTTCACTTTTTAATATTATCTCGTTTTGAACACATAACTTAGTCACTATTTCCATGCTGCTAACTGTATTCTTC…
	c60496_g2	---NA---	-0.66647	-0.679328	-1.00218	-0.782659	0.0150627	0.0180464	0.00103154	0.0113802	TTTTTTTTCAATATATTACAAGTATTTCTTTATTTCACACATATTTCACAAGGGCTTTTAATTTAAATTTTAAACATATAAAAAAAAGATAGTATATTTACAGATACCAAGAACCAACACGCGTTCCGGAATAACAATTTCCTTAAACGATATATATATAATATTGTTAAATTGAAAAATACCTATAGTTCAGCAGAATTAGAAATTTTTGATTTTATCATAACAAAAACTGATATAAAATTACATTCGATTTTCATATAACTAGTGCGATATTATGTACATATCTAAGAACGGCTTTTTTTTAGAAACAAGGTACTACATAAATAATATTTATCATTTGATTGTTGTTAAGCTAGATTGAACTATAGACACTAATATTCTGTAAATAAAATATCGGTA…
	c52331_g1	nad-dependent protein deacetylase sirt6	-0.983501	-0.640373	-0.674042	-0.765972	6.9964e-05	0.0184263	0.0180532	0.0121831	TGCCCCGCCGCGCACGGCACGCCGCTGCACTTCTTACCCACTGTCTCCACTGGACAGCTTCTGACAAACTGCCTTTTACACAAGTTACATTCATCAATAAACATATTTCCGTGCAACTCTGCTAAATATTTCCTGGGTAATCCTGATTTCAAATGTAGCCCGTCAATGTTCTGACTGATAATGTACTGCACTTTGTTGACGTCAACTAGCTTTTTCAATATCATGTGAGTCTTTGTTGGTTTGGCATCCGCAAATGACACATTGATGGAGGGTTTCTTCCCTTTCTTTTCCAAAGTCCACACTCCATTGGGTCCTCGAAAATCAGGTATCCCAGCTGAAGTACTGATCCCAGCTCCAGTGTGAATTACCACATGCTTACTCGTTTTGATAAGTTCTGTT…
	c63170_g3	---NA---	-0.788582	-0.761133	-0.745799	-0.765171	0.0248244	0.0368686	0.0447332	0.0354754	TTTTTTTCTATGGTACATTTTATTTTATAATTCTCATACAAAAATGCATAAATACAAAAATGTTTATCAGTCTTAACATATAATAAGGAATGGAGTTTCAGTAAACTTAATAATTACTAATCAAGTTCAATGCAACTTATATTTTTGCGTTTACTTGTAAGCTGTTAAAGGCAATATAACACAACAATATGTATAAATTAGGCTTTCTAATAAATATCTACAATAATATGAATTTAAAATTTAAATTTATTGCTAAATGCCGATCCTAAAACATTTATTCACTAGAAATATAAAACGTTGCATTACTAAGAACAAATAGTTCCCTAATGCAGACTCAGTTTCCCATAAACATATAACAATAGGGAAAACCAAGATGAGATTTTAGGATTAACTCGAGCG…
	c47756_g2	chemosensory protein 11b	-0.819416	-0.719133	-0.728801	-0.755783	4.68978e-06	0.00074976	0.0141827	0.00497905	TTTGTTTTTTTTTTTTTTTTTCGAATGCGTTAAACTTTTATTCTAATGATTTGACAATGACTTAGTTATTGTATCAGAATTTCTTTCTTCAGTACAGGCTTATGCATTCGCGATGGCTGCCTGCAAAGCGGCGATATATTTGTTTTGCGGATCGTACTTTTGTTGGAAAACTTTGTAGCCCTCAGGGTCCTGCACCTTGATTGATTCCAAAAATACTTTGAAAATGTGTTTCTGTTCTGGCGTGCATTTCGCACACGCTTGTACCACTGCCTCCGGAATGTCATTCTTAAAGTCAGTAGACCTCTCATCACAGGCACCTTTGTCATTAAAACAGTTCAGGAATGCCTTTAGTGTCTCAGAATCAGCGCTGTCGATGTCGAAATCATCATTTTCTGTGGA…
	c55395_g1	PREDICTED: uncharacterized protein LOC106137651 isoform X2	-0.692003	-0.834523	-0.73521	-0.753912	0.000211269	0.000142844	0.00619667	0.0021836	TTTTTTTATACTTAAGTTCATCATTGCTTTATTTATTTATGCTTTAATTTTTTTCTAAACAATATCAATTAGTGATTTTTCCTTAATATTTATTGTGGTTTATCAAGAAAATCATTAATATCAAAACTGGCAGGAAACTCACACAAACTCCTTTCATCTAATTCACAATTATTTTCCAATAACTCTTCTGTTAATGAATCTACTGTCAAAATCCTGTATTCCATAGTGCATGTTTGATAATAAAATGATGACCATTCTTGATCAATATTCATTATGTAATTCAATAATCGATTTCTCAAGGATTCTAAACATTTTTCAGGGTTTGTCTGTTTGACCGTTGGATCATTTAAGAGATATCTATTCATATTTACAAATTTCCATAAAAAGTATGTAGGGGAC…
	c63079_g3	---NA---	-0.550189	-0.693983	-1.0081	-0.750756	0.0330299	0.00449513	0.000697457	0.0127408	ACACAACTATAAATTTTAAATAGTTATACACACACGTGTAATTTTAGCACATTTTTTCGATAGACGCAATTTGTATGAACATTTTTGATCATGATCAAATCTAGCGGGGCAGGTCCTATTGAAGGTAATTGGTCCGAGTCAGGCTCGGTTGGTTTGGCAGTATCTCCAGCATCAAACATGGTTAATTTTACATAATTATCCGCAATAAAAAAGTTAAAAAGTGTCAATCAGACCACTCTTTATTGCTTTGTCGTATTTATTACTATCAGATTATGATGCTAAAGAAACAGATCAAGCTAAACTTCTAGCTTTATTTTTCGCACTGAAGATGCTACTTAGAAAACACAAGTTTTCGAGATAGCTCGCGCTAAATGAAGTTGGGAAACTTAATTACTTGAC…
	c61841_g1	---NA---	-0.82952	-0.708895	-0.646022	-0.728146	0.000319814	0.0111412	0.0365842	0.0160151	TTTTTTTTTAATTTAAAAATGTTTTATTTAATAATAAAAAATATAAATAATTAAAACCAATCACCACTTAATACTACTTACTGGATAAGTACCTAAAAAAATATATAAATTGTGACTTAACCACAGACTTACTACTCCATACAGAAACATATATTTAATGTAACTATTGCAATTTTGGATGCAGTAACAAAACAACCTGTTTGTTGAACATTGAAATCATTCAACCAATTTTGTCTATACTTTAATATTGTTTACAACTTATGTTTATCTGAAAAATAGGAAACTTGATAATTTTTATATATATTTCAAAAAATTACTTAGCAAACCATGTTCCATAGGAAATCTCTTTCTCACCCAATAACTCACAACTGAAATGCATGTTAGTAATAAAACAGAGCA…
	c56453_g2	serine threonine-protein kinase prp4 homolog isoform x1	-0.881824	-0.744768	-0.533484	-0.720025	4.78551e-07	0.00193687	0.0199295	0.00728895	TTTTTTTAACAGTTTAATAAAATTTATTTTGTCTATTCAGTCCGCAGTGATTCAAATATAAATGGATGCTTCAAACAATCAGTGGGGGTTAATCTTTGGTTTTCATCCAAAGCTAACATTTTCTCCAATAGATCTTTTAGATTTGTTATAATCTTTTCTTCATTGATATTTGCATTTTTGAAACTCTTCCTTAGTTCTTTACCCATATCTCTTGAGGGAATAATATTGGCAACTTCAATAACCTTTTCTCTACCAGTTAATTCATCTGTTTTGTGTAAGAGAAAATTATTATTGTAATTAAAATGTTGGTCTTTAAATTTGCCTTTCCTTAATATTCTACTAGGTATCCTTCCTTTTAAGTCCATAAAACTTTTCAACATTCTATTATTAGAGCTTCCA…
	c58571_g1	---NA---	-0.61073	-0.927345	-0.618582	-0.718886	0.0219278	0.00253867	0.0347904	0.0197523	TTTTACTTCTCTAATATTTTTATTAATAGCAATATAAAGTATTATTTACAATAATAATATTAATGTCAAACGATAAATAACTTAGGAACAAACATTAAATTTACTTAATGATGTTTCTTACTTCTATCAACCAAAAATTTCTTCCAAATTGTACCTATCGCATAATTATTATGTATGTCCTTAGGTACTACAATACAAACATTATATATACATACACAATGACTTTCGCATTAAATCTTTTTGTATTATTAAATCACCTATATAGAATATAGAAGTAGGTATTTAGACAGTATCGAACTGGATTATATATTGATTTAATAAATAAATCATATCCCCGATTTATTAAATCAATACAACTGATTAGTTTCAACGCCTAATCCATACAAATGAAAATGTAAA…
	c38859_g1	signal peptidase complex subunit 1	-0.811501	-0.62792	-0.712077	-0.717166	1.98701e-05	0.00283515	0.0186775	0.0071775	GAATACAGAAAACACCAGAAACCATGTTCGGCCATCATTATAAAAGACACGTTTTATCTAAAAATTGTACATCACGCAACACAGCCTACACAGAGTGACCTGATGGCTTCATTTCTATGTGCAATCACACTTTCTGGGAGATTTCTGTATTTATGAGGTTAGTAGTAAGGTAAAGCCTAAATTGTGTCTATGTACACTATATACTTTGATATGGAAGTTTAAACAATGTATTTTTGTTTATTAATTTATTGAATAAAACAATTTTACCTTAAAAGTCTATTTATTTTCAATAATAGTAAGATAAATGAGATACCGCCACGTCATAAATGCACAAATCTATTTCTTCTTTTTGCTTGAAGTCTTCTCTTCGGGATTCCTTGGGTTTTGCCAATTCAGAGG…
	c59733_g1	trna (guanine-n -)-methyltransferase	-0.640128	-0.795269	-0.698154	-0.711184	0.0155279	0.00186243	0.0360712	0.0178205	TTTTTTTTCAAACATAACTGTACTATATTTTATTAATTGTGTACTCTAAAATACAAATAAATCATAAAAATATATACAACTAATTGTATACTTAATTTTCTTGTACATTTGGACAATGTTTTTTATTCGGTGGTTCACAACTTTCTTCTTTGGAACTTGAAAAAATAATATCTTTTGTGAGTTTAAAAGTCACTCTCATCATTTCTTTCTTAGGTGAGACATTTCTTACATCAAAGATATCTATAATTGATGAAGTTATGTCTATTCCTATATTGTCACACACCATTTTCTCAGCAATTGATGTAGGATTCTCTCCAACAGCAAAACAATAAACATATACAATTATTTCACAATCTAATTTATCTTTAAGTTCTAAATCTTTGATTAATCCTTTGTAAT…
	c55214_g1	probable arginine--trna mitochondrial	-0.751649	-0.785643	-0.556318	-0.69787	0.000400857	0.00342129	0.0401429	0.014655	TTTTAATTCAAAAAACGTTTTAGTATAATTTATTATGATGCTTAAATAATAACAATAGCCTTATCAAAAAACAAAATTACATTTCAAGCAAGGCTTTTACTCCTAAAATATCTAATGCTTTTTTTATAGTGAGCCTTGCAGAGTGGAATACAAGTAGTCTTTGCGCACCAAGATCATTGCCAACATTTTTTACTTGGAGTTCATTAAACATCCTATTAACATGTCGCGCGAGTTTAAATAAATAATTAACAATTATGCATGGTTCATATTCTTCAAGAGCTCTATTAAGTACATCGTCAAATCTCGCAAGTTCAGCTACAACATCAACTATAACTTCTTCATTTAGATAACTAGGGTCACATTCATTTGGTAGGGCTACCCCAGAATTGGACTCTAAGC…
	c48741_g1	---NA---	-0.62748	-0.678354	-0.774471	-0.693435	0.0148993	0.0219839	0.0295296	0.0221376	TTTTTTTTACCTTTTTATTTACCTTTAATAAACCATAATCTTACGAGTACATAAATACACTTTGCGTGTGTGCGTGCACTTACACATTTATAATCTTAAATGTAATGAGTATTGCAGTACTAAAGACCCATCTTATAGATTAAATTTACACTGAATGTGATAAAACTACATATTAACACAATTTATTATACCTAGTAAATAGACACAAGCAATCTGCTAGCCTAGGAATACATAGCCATTAGTTTATATTAAAAATATTATGTAATAAGATTTTTTTTTAATACTTTAAGCGTATACTACCATCTAACAATTATATTTTGACGACAACATCCTAAGAACTATGAATAATAAAATGTAGAATTTCTTCCGTTACAAAGATTATACGTATGTTTGCGATAA…
	c53186_g3	transcription elongation factor 1 homolog	-0.747994	-0.546997	-0.785275	-0.693422	0.00156083	0.0183481	0.0203907	0.0134332	CATCAACGAACTTGCCAAACTATAGAAAGTAACCCTAAAATGAGACTGAGAGGATATAATAACTGACTCAAATGCCAAAGAGCTACCGTTAAGCCTTTCAAAAACTTCCTCAGTAATAGAGTAGTTAAATTGTGAAATAAAATGCCCGAGAATGTGATAGCTACAAAATAAAAAATACAAATCACTGAATGTGTTTAAGAACCGGCTGGATAGATATATGAATATGAAGCAATAAGAAGCAAAACAATATCGGCGCATTCAGCATTAGCGACAGCTGGTTGGCCTATAATTACAATAATAATTGCATCTGACTATACTTGATCAGTTCCAGTTAATAAAATACAGCTTAGTATACATATAGATCATCATTTTAAAACACCTAGAACTCATCTTGTGTGT…
	c60403_g1	upf0746 protein ddb_g0281095-like isoform x1	-0.809943	-0.6559	-0.606691	-0.690845	0.000367817	0.0104212	0.0321885	0.0143258	TTTATGTGGTGCGGTACGAGGTCCCATCAACCTCGTAACTCTTGAAGACTCTAGACGTATGAGGTCAATTGACCTCGTAGGTCAAATGACCTATAGGTCAAATGACCTCGTACTGCAGCGAATGTTAAATAAAAACCTACCATATATTTGCTTTTATATTTCTTTGTAACACTTAAGTTCCATATTGATGCACTCTCATTCAATCGGTATACGCTCCTGTAAAACATTCCTTAACATTCTACACGGCTTGCATGCTGTGTACACTTCTAGACTATGGATTACACCTTCACAACGTCTGGAGTAGCGCTTATTGTGAATTCGTGTGCCAGCACATAATCGTATTCTTTCAATATATTTTAAACAGTCATAGATGTTTTTGAATGAATCGATTTTCTTTTT…
	c53596_g1	alpha-tocopherol transfer	-0.913971	-0.561096	-0.596112	-0.690393	0.000273557	0.0262891	0.0277152	0.0180926	TTTTTTTCTAAAAAAGCTTTATTTGCGTAATAAATAATAATAATAATCAAACTAAATCAATCAATGTCAAGTTTGCGAAAAGAGCCTTGATTGTTGAGATCTTTGAGATCTTTGCCGTTGTTCACACGTTTGGACTCATCTGTGCCGAACTGTAATTCTTGCTCCAGGTATGGCTTGTATTTTTCAATTTTACTCGCCCAATAGTCAATTAATTCACTAATAGTACCACCCTTCCCACCATATTCAACTGGTATGGCTTCTTCTGGTAACCTTTTTAGCAACTCCTCGTTAGATTTGTATATTCTTAATCGGTTTCTTGCCTTCTCTCCCAAAAATCCGGATATCAGCTTGAAAATTATTTCTATTCCGGAAGGCACATTTACATGATGGCTACCTTTC…
	c58621_g3	dynein light chain roadblock-type 2-like	-0.740115	-0.752207	-0.545861	-0.679394	2.08336e-05	0.00130122	0.0387652	0.0133624	TTTTTTTTGATTGTGCAGTGTTTATTGATATAGCTTAAACAAATTACAATTATTTTGGTTATAAAATATAATTACTACATTGTCAAGAACTTTAGGCTACTTTGTCAGAATAATGTGAATTTGAAAATAGGTCTTGCAAATAATACTGTCTCAACCAGTGGCCACTGCAGCTATATATATATATGGCTTTTATTAATGTTTGATTATCAGTGGCGTGCATAAGGTTGTTGATCAGGGTATGTCCTAGTAATAAAATCTGTATTTAATAAGCACTAAGGGTTGTGAATGCCACTGTTGTTAGTTACTAGTTAGTTGTTACCTACTTCAGAACTTGTGGCCACTCAGTTAATTTACATCACTGTTTATAACGGGCAGATATCTGCATTGTTTCTCTAATCA…
	c60917_g1	---NA---	-0.668097	-0.716067	-0.638005	-0.674056	0.00250796	0.00273009	0.0238081	0.00968205	TTTTTTACAATCATTATGCTTTATTAATTTCATGTATTTATTTATATATTTATGACAATATCGTCTCGCCTAACCTTATTATGTTACTAATTATAGTTATATTTCATAAATTTTGAATCGATAGGAAATAATGGTAAATAAAATCCCCCAAATTAGGATCCAATAATCTTTTCTACGGACCTAATATTTTTTTTTAATAATTCAAGAACTGTCAGTAGACCTAACGACCAAAACTTAATTGTAATTTTATAAAACTAATATTTCGTTTTTTTTACAAACCAAATATCTAACATCTGGCGCGGGATTTAGTTAGATTGCACAAAATAGAAAACATATAACACTCTATGGTCTTCTACCGCCATAGCCCGTGGGATTCGATAACATTAGGTACCAACGCGC…
	c55791_g1	gpi-anchored wall transfer protein 1	-0.563221	-0.724779	-0.709447	-0.665816	0.0129742	0.00551698	0.00610136	0.00819752	CAACAAGCTATTGTTAGTAATTCTCAAGTCATGTGACTGATAAAAATTGAGATTTTAGGTAAAAAATGTCATCCGGTGGTTAACAACCCTTTGTGGATATCATAGAGTAGGTAATGGATATTGCCCAGTTGACATTGTGTATTTTGTTAACAACAAGATATAAGGTTATCAAAAAATGTGGTTCTTATTGATTTGATGTTAACTGAATTAGGTAGCTAACATTTATGTCAAAGTTAGTTAGTGAATTGTCCAGTTGTTATCAAATATAAGACGTAATGTAGATGAAAGTCACAAAGTCAGATACAGGGATTATATTTGTCTTTAATTTTATATGTCATGTATATGTATATTGCTTTTATATTCACATTTCTATAGAATTGTTTTTTATATATATGTATG…
	c58515_g1	---NA---	-0.667435	-0.672429	-0.652411	-0.664092	0.0258194	0.0278659	0.035004	0.0295631	TACTCAGAAGCACAATTATCCGCACACTTTAATAAACTTATACTTGGATAATTCTGCCTCTGTATAGATAGACATAAGGTAATTAGATTAAAATAAAATTAAAAGATTATCTGTAGAAGAGTTATGAAATGCTTGTTAAAGCTACATTAAAAGGAGATTCATGCTTTATTATTAATTTTAAATGTCATTTAGGTACATTAATTACAATACTAATTAGTGTCTGACTTATTTTAAGGATTCCATACTTCAAAAAACCACAAGTTTAAGTTGTCCATCCAATATTCCGGCGTATTGCTGAATTTGTTTTTGAGCAAGAAGTGTGTGAAACATTTTTCGTACCTTAACAATTTACTTAATTTAAAATGAAGTTTCACAGGTTAATAATAGGTGTTAATTAAT…
	c58300_g3	serine--trna mitochondrial	-0.750457	-0.604265	-0.610597	-0.655106	0.000899522	0.0175986	0.0400762	0.0195248	TTTAATAGGAGATCGATGACTTTACTATAAAAATTGGTTTACTATGCTACGGACGCCCGCGACTTTGTCCGCGCGTAATTCAGTTTTTCACAAATCTCACAGGAACCATGGGTTTTCCCAGGATGAAAAATAGCCGGTGTGATTTCCATTCCAAATTTCAGTCAAATTGCATAAGTAGCTGCAACAGGATAAGGAGGAACAAACATAAACACTTACATTTAAACTTTCGCATATTAGTGTATTCGCTTATTTAAGAAGCTTATTATTACAGAGCCAACCGTATAAGGAGATTCCAATAGAACTATTTATCTGTTGAAGCAGTGAAGCGCTTCGGACTAGCCTTGTTATTTCATTCATTTGTTAAGTGCAGTCTTACAAGGGAAACTACTTGCCGGGACA…
	c55878_g3	zinc finger protein 830	-0.607151	-0.717481	-0.629348	-0.651327	0.00445738	0.00384976	0.0235561	0.0106211	AAGGCCCATTTTGGGACATGTCCATTATACCTAATTTTAAAGGGGTTTAAAATTTATTTACAAGCATGTTCTTAAGATTATCTCGCGAAAAAAATCGCGATAACATGTAGATTAAATTAACAAGTGTGATTTAGACCACATGATTAAAGTAAGACTTCTTTCATATATAAAAAAAAGTTTTACTTCAGTAAGCATGTCTGATTATTGAGAGAACAAGGCACTCTCTGCATATTTTAATTATATAATTAAAAAACTAAAATAAAATAAACCGTTATATTCAATATTATGTAATGCTACGAATAAGATTTCTTAGCTCGCCAGTCTAAGAACTCATCAATTTCAGCTTCATTGTCGGAATCATTGTCATCATCCTCGTTTAGCATCTCTATATCTTGAATT…
	c50373_g1	39s ribosomal protein mitochondrial	-0.638765	-0.710312	-0.595405	-0.64816	0.00103044	0.000731909	0.0339906	0.0119177	TTTTTCATACAGCTATTTTACTTTATTTATCTAATTTTAATACACTTTCAATCTACTGATCCACTAAACATTAGCCACAGGTTTACTATTGGCTGAATCATCACTTTTTGGCTGTGCATCTTCATTTTTACCAATTTTTTCAGCCATTTCAGCATATTTCGCCTGTCTGTATTCATATTTTGCTGCATCTAGTAAAACATTTTGGAGAAGATGTCTGTTGTTCCACTGTTTGTTTGTCAATGATGGATACGGATTCCCTCTTAACTCTATTATAGCCTTATCAATGTTTCTTCCAGGTACTACCCTTGGTGCTTTGTACATCTTTGTGAAAGCTGTATTACAATTTTCAAACCTTGGCGCAAGAACTTTGAACAATTTGTGTATTAATTCTTTTTCTAG…
	c56899_g1	protein tssc4	-0.758933	-0.598389	-0.584625	-0.647316	0.000129752	0.0129026	0.0366778	0.0165701	ATATCATAATAGACTAATAATCAACATTAACCTATAAAAAATTAAAAAAAAAATTCGTAAAATTTTTTCCATATAACCAGTCCTCGAGTGATAATTTTTATCAAATAATTTGCCCTATGTGAAATTGGTCAAGTATATTTTTCATTTGTTGTTTATCAGTCCGTCCTAGCCAAGTAATTTCATGTTTCAGTAAGGCAAAGGCAACCTTACCAAAACTTTTATAGTCTACCGAGAAAATTGAATTAATCACATAAAAACTTTTGCTCAACTTCCACTTCACTTGTGCACCTTTACGAAAGGTAGGTATATACCGCTGATAAAATTTACTCCGAGGCACAATTATCCCAATTTAATATACTCATATCCCCAATTTAATATACTCGTATCATATTAAAGAGG…
	c56760_g1	methyltransferase nsun6	-0.735877	-0.474644	-0.714511	-0.641677	0.00116605	0.043545	0.00487925	0.0165301	AGACCTCTTTAATCCGGCCCTATTACAAAATCCGTTCTTAGACACCTGCTAACTATAGACTACCTTCCTGCCATATTCCATCTTTGTCCGTCAAGCGGTTTCGAGATTTCGTGATGAATGAATGACCTTTCCCATTTATTTAATCAATATTTGCACTATAATAAAACACAAATATTTATAAAATTGTCATTTGTCTGTCTGTTTAGCCAGAGAAACTAATCTCTGGAATTGCTGAATCGATTGTAATAGGGCTTTCATTGGAAAATAGAGGAGGCTATTGAGCAACAACTAATTGATCCTACTTTTCATACCGGAAAAATCAATGACTCTCGCTGGATGCGTGAAAAACTCTGGTGTAGTCATAAATAAAAATAGATATTTATTCTCCTGAATTTATTT…
	c59338_g1	ribosome-recycling mitochondrial	-0.721413	-0.583644	-0.616468	-0.640509	0.000146136	0.0206153	0.0392209	0.0199941	GCGTTCAATCAAACAAACTCTTCTGCTTTATAATATTAGTATAGATGAACATACAAAATATTGGAACTAATCTAATAAAAATACCTATATTTATATAGATCTAATTTGCAGAAAACAACTAAAAATTAGACATTAATTTAACAAATGCAAAAAATATGGCAGAAAACTCAAACGAGACATGCAGTCTGCAAGTAATCCAGTCTTGTTATGTTATTGTTTCTGAATACAGAAGTTTGAAATGAAATTAAAATGAAAAACTTCGACACAAATGTATCATGAGTTCAGCTTAGTGACCTTTGGAATCATTTACCAGTACCCAAAAGTTCATCATGCTTTGCATTGTAGACATTTTTTGCTTCCTCTAAGTATTGTTCACATAAAGCTGATATTTGTTTATTT…
	c57588_g1	PREDICTED: uncharacterized protein LOC106140627 isoform X2	-0.751082	-0.527264	-0.620694	-0.633013	0.000389977	0.0463033	0.0128361	0.0198431	TTTTGTTTTTTTTTTTTAAATGGTTTTATAGGTTTTATTTTATGGTTTTATATTTTTAAAATAAATACATTTTCACATAATTATTATTTAACTTAAACTTACTTACTTTACTTTAACCTAACTTACAAATTAAAATTTTCTTCTTTTTGTTTTTTTATTTCTAAAAGCTCTCTTGTTAACATGGCAGATATCAGATTTTCTTTCTCAATCTCCACTTTTATATCTTGTTCCTCCATCTTTTTCTGGTGCTCTTGTTCTGCCATATCCATCTTCCTCTTGTGCTCTACTTCTGCCATCTCCAACTTTCTCTTGTGCTCCTCTTCTGCCATCTCCATAAACCTCTTGTGCTCTGCTTCTTTCAGCATTTTGGTATGGCTTATCATGCCATTTATGTAGTCT…
	c57103_g1	unconventional prefoldin rpb5 interactor	-0.72015	-0.541063	-0.637677	-0.632963	8.26699e-05	0.013121	0.00752068	0.00690811	TTTATATTTTCAGAAAATGAAATACTTATTTTACTATCACATATTTATTTATGCATTAGGATTTTTGTTGCTGTCTCTTTTTTTTGAATAAGCTTGTTGGTCTTGTATCATAACATACTTTATTTTCATTATTATCTGATCTTTCAATTACATCTTTAACAACGATAGTCTTCACATCATCTACATGACCAACATGTTGAGGCACTTTAATGGGATCATCATATTGATCAGCAAAGGAAACACTTCTGGTAACTTTTGTAGTATCTTCACTTTTTACAGAATCATTTGTTACTTCTTCATCATCTTCATCAATAATCTCATCTAACCTGTTCATCTCATCTTCCAATTCATCAAGTTGTTCCATCTCATCCAGCCTAGACATTAGATCACTTTCTGTTT…
	c21133_g1	rna-binding protein nob1	-0.685826	-0.624604	-0.56585	-0.625427	0.000169184	0.00652725	0.0296578	0.0121181	TATATAAATTATTTGCTTTCAGGTCATCCTAAACATGAAATGACATCAAGTAAATGCATAGACTCAGTTTTTTCTTACTTTGAACAAAAACTGAAAGAATAGATTGTATCAAATTGAATAATTTTGAATATAATGTGATACAAAAAGTGAAAGAATAGATTGTATCAATTTGAATATGTGATATAATACAGGCACAAACACTGATTCATATTTAGTAATGAAACTTTAAGTAATTTGTTTTGTAGCGATAATGATTAGGGGCTTGTACAAAGATTTTGATCAGGGTAAGCATAAGTGTGATTTACCACTAGTAGACCAAGCATGCAACCATTAGCAACAATTTTTAACCAATAGCAGCATCTTTTGACCCAAAGAAATAGCAATATACCTGGTTGTGCC…
	c54208_g1	eukaryotic translation initiation factor 3 subunit k	-0.721852	-0.56309	-0.578832	-0.621258	1.93523e-05	0.00726062	0.0309933	0.0127578	TTTTTTTTATTTCTCTTTTATTCTGTTTTATTAAGGATCATTACTGTAAAAGAATAATGATTAGTACATAAAAATCTTACAGGATTGCCATCAGAGGAGCTAAATGTTCAAATTCTATCTTCTCTGTGATGTTCTTAGTCTTGATGTTTTCGTCCTGTGTGGCGATGTAGATCAGGTTGCCTTCATCCTTCCATCCATATTTTTTCACCCAGTGTTTTAGGGTCACATCATCAATTCCACCCAGAAGGTTAGCAAGATTATTTTTCTCTATGGTCTGGAAAGTGATGCCCACGACGTGACAAACAAACTTGCGGATGGAGTCGTGGAAGCTGCTAATGCGATTGCACAGTTCAGGCATTTGGTGCACTCTATTCCAGAATTGAGCAAAGTCACATTGCT…
	c52002_g1	endothelial-monocyte activating polypeptide ii	-0.598942	-0.622159	-0.617754	-0.612952	0.00766415	0.0156699	0.0199093	0.0144145	TTTTTTTAAAATTTCAATAATTTATTAATAAATCAACTAAATTTCACAAGATATTCTTAACTTTAAGATTACTTTACATTTACCCCTTTAAGTGTAGGTGCTTTAACTGGGCCTTTGCCAGGTACAACTAGAGCACTATCTTTGTAGCATGCCACACAATCATCATTGGTTTTAAGGTCTGGAGCACATGTTTCAAATATTTTCTTTTTCGGGTTGAGCTGTGGCTCTGGCTCGCGAGGGTACCCTTCACAAGAGACCAGATCGCCAGGCACAGCTCCATTAGGAGGAATGAGAACTTCCACTTTCTCAGGTGAACTAGCACACATTACCATTGCTTCTGAGGTGACACCTCGCATCTTCACTGGTTTCAGATTACATAAAACCATAACAATTCTCTCT…
	c49068_g1	peptidyl-prolyl cis-trans isomerase-like 3	-0.689406	-0.586893	-0.560077	-0.612125	0.00020246	0.021439	0.0368646	0.019502	TTTTTTTTATTTTTCAATTAATTTATTCTTAACCAGCTAAAGGATTTGCATGTATAGTGACAGATGTAATTCTGGCCTCTGATAATGGTCTAAATGTTTTGGGATTCACTGCCATCTTCTCCAAGTCATCAAGTGCTTCTAAACCATCTATAATTCTGCCAAACACTGTATACTTGAGATCCAAATGTGGTTGCTCCCCATACACAAAGAAAAACTGACTTCCATTTGTGTTTGGTCCATTATTAGCCATACTGACCATGCCTCTTGCATTGTGCTTTAATTCTTCTTTAAATTCATCATCGAACTTTTTCCCCCAAATTGATGTTCCTCCCTTTCCAGTTCCAGTGGGGTCACCAGTCTGTACAATAAAACCCTTAATATTTCTATGGAACAGGCACC…
	c52387_g2	signal peptidase complex subunit 3	-0.597683	-0.567585	-0.654749	-0.606672	0.00853978	0.0239447	0.0387245	0.0237363	TAAATAAATTGTATATTCTGTCTTATCAAATAACACACATTCACAAGTTCACCTACACAATTTTAATGTGTTTCTCTGTAAATCATACCCTTGTTTGAGTATACTCTACTGGAAACTTGAACGAGTGTTGGCCAAGGGCTGGGATGTTAGGAAGTAAACCTGCGTTGGGGATGATGTTCCATGACAGACTAAGTGTGACATTGTTGTGACCTTTTAAACCATTTCCATCATCCCAGAAATAATATTTGGTGTTCATATTCTTAAAATCTAGCAAAGCGTTCTCGCCTCTTAATATTATTTTGTCCCACAGCACAACTTGATTCAATTCATTGTTTGGTGTAACATACTCGGCAGTGAGGTATAAGAACAACTGTTTCACGTTCCAGTTGAATAGATTTG…
	c55727_g1	tp53-regulating kinase	-0.519426	-0.571411	-0.725579	-0.605472	0.0177197	0.0155878	0.0164684	0.016592	AGATTATTCGCTTAAACTTTATTAAAGAAATTTTTACTTACAAATTTAGTTTAGTAACTATTATTATTCTTACAATAGAAGTAGTTAATCTTAATCTTAAAATACAAATCAAATAATTTAACATTTGGAATCTAAGGCCACAGTTTTTTTTATTATTAGTTAGTGATGTATTAGAAAACAAATAAAACCCACTGAGAAAACATAGGAGGTTTATTACATACATTTATTTATATTTACATAAAAGTTCCATGTATTTAGCCTACCATAGTTCTCTTTCTTCCTCGAGCCCTAACATCTTCATACTTGCTGATAATCTCTTTTATATTTTTCTTACTATAACTTTTATAGGCTTCAAATATTCGGCTGAAAAGATTTGGATAATCATTGTGTGTGCTTATC…
	c58476_g2	DnaJ homolog subfamily C member 17	-0.525825	-0.542315	-0.716025	-0.594722	0.00624915	0.0162285	0.00697603	0.00981789	AATACTTCTATATAATATTCCGTCTCATCTATTTATACCATTAAAACATTTATTTGTAGATATCCATAACTAATTAACTACAATATATTAAAAACAACTTTAATTTTAACAAGTTTATTTATCTATTAAAATACATAAATGTGTGAATATCATTAGCTATATATGTACATCACAATTGGAAATTCTCAAAGATGTTATCCACCAACACCTTTTACTATAATATATTGTATGTTACACCTAGGGATGCCAACATTTTTACAGCTAAATTAAGACTAAGCTTTAAATGTAACATTACATTCTTACTTAATATTTTAAAGCTTAGTCTAACTGTATAAGTGCGAGTCAGGGTTCTGTACATAGAATCACTATAAATTGTTCAGAAATAGAATTGCGCAGTTT…
	c48280_g1	mki67 fha domain-interacting nucleolar phospho	-0.678997	-0.532512	-0.566371	-0.592627	0.000120355	0.0161005	0.0268822	0.0143677	TTTTTTTTTTATTGGAAACTTTTTTATTTAGTAATTTTAAACTGAACAATCACAAACAAAAATATTATTTTCGTTTCTTGATCACTTTATTCAGTTGCCTGTTGCCGAGTTGCTTCTCAAATTTCGCTTTTTTAGAAGCTAATGGTGCACTTTGAGTAGTTTTCCGTTTTACTACTGACTGAGTAGTAACATTTCCTTTGTCTTGCTTCTTCGGAGCTCTTAAATCTGGATTAGCTTTTCCTTGTTTTTTAGCAACTTTAGGAGTTCGTTTTTGCTGCTTTTTAGGTGATTCTAGGATTTCTTCATCCTGTGAGACATCACTTTCATCACCAGATGTCAAATCACTGCTATCCATTTCCAAAGTCTTCTCAAATTCATCAGAATCAAAACTACTTTCAC…
	c39919_g1	mesencephalic astrocyte-derived neurotrophic factor homolog	-0.764081	-0.437006	-0.530553	-0.577213	2.01094e-05	0.0432998	0.0437066	0.0290088	TTTTTTTATTTTTACAATACTTAATTTATTGTAGGTACACCACAAAGTATTATTACAAATACATAACAACATTGTAGACATACAAAAGGCAGTCTTATTGCTTGGTATCAAAGGTCTAAATTGCTGACATGGCCTGGCAGCCTAGTGCTGGTTAAAAATTATTACGTTTTCATTTTAAGATCCAACAGAATTAGATTAAGGCCAAGTTTTAGGTATCAAAAGGCAACAAAGACTGTTTCAAGGCTTTGTGGTCTAAAAGCAATGTATCAAATATTAAATATATGTATTGAAATAGTAATATAATAATATAATTTTGCACTGAGATATTGGCTATTTAAATTATTAAGGAAAGAAATTTACTAAATATTTCTAAATTAACAATGACATGTATTGCTATCA…
	c51381_g3	coiled-coil domain-containing protein 58	-0.511348	-0.635624	-0.576184	-0.574386	0.00505428	0.00896888	0.0286632	0.0142288	ACAAGATGTAAATCTTTGATTGTACTACTATTTTATTACATGAAAGCAATTTTGAGGATATCTATCATAGACCCTTGATTAAATTTTTAATAAAAAAAATGTATAGTAAGGTACAGTGAAATAATCAAACAAATGTCATTTTCTAAATGAATTATGATCATTGTTTATTTACACTATATTATAGAACATGTTTTGCTTGTTATGTTTATAGTAATTGAAATTTAGGGACATAGTAAATAATTTTTTAGAATGATGTATACTTCTAATAAAAAAGAAATGTGCTAACTATTTATATATATTTATATACAGCCTACCACATAAATGCATGCTTATCAGTCTTCATAAATTATTTGGTTTATAAAATGTCCTACATTTTTCAACAAACAATTTTGTTGTCTT…
	c59405_g1	srr1-like protein	-0.565825	-0.602966	-0.552967	-0.573919	0.00335197	0.0166786	0.0329081	0.0176462	TTTTTTTATTATTTACTCTTTATTTTACCACTGCAATATAATAAGAAAAACTAACATTAAGACAGAAAAAAACATTTGAATTGTAAGTAAAATAACCATTTTAAATTCTGTATTTTACTTCTTTATTCACTATTTCTATTTTCTATATATTTTCTACTTTAATATTATTTCGTGTTGCACTATGACAAGAACCAGTTTTGTAAAAATAACAATAAAATTCTACAAGATTTTCCATATCTATCTATATTGCATAGAAATAAACGCTATAATTTAGAAAATATACATACAATTTATACAAAATCAGTTTGTTTATTTTGGATCATGCGGTAGTTTGAAACCGACCATCCTAGCTGTATCTTCCACACTCCTTTCTCCTTTTCCTTTGAATTCTGTGTTAAT…
	c61066_g1	protein aatf	-0.68779	-0.475683	-0.518079	-0.560517	0.00017938	0.0481462	0.044579	0.0309682	TTTTTAAAATAAAAATGTTTTATTATTTAATTTTAACATTATCAAGGTCAACATTTACGCCCACATTATTATTTTCGAACATTTTACCAAAAAGCGAACTGTACAATTCATTAGTACTTTCATCATTCCATTTCAACGATTTCTCTGGAGCCATATAACTGACAAGTTTGTTGTGAACGACATATTTAATTTTACGTCCTTTTGTTGCTCGCGTATCCACTTTCCTTTTCATTTTACTTCTCATTTGTTGCAACGCTATCCACTGTCGACTTAATTGGACAGGGTCTGATATATCTGCAGATTTGCATTCAATTAATTCTCTTAACAACTGGTGATAGAAATCACTATCGTCAAATATCTCTGGTATGTATTCATCGTTAGCTTTTCTATCTTTCGTCA…
	c54507_g1	thap domain-containing protein 9	-0.600896	-0.51496	-0.543527	-0.553128	0.00256719	0.0486778	0.0319999	0.0277483	TTTTTGTTTTTTTTTTTTAAGGTTTAAGTCTTTTATTTTAATAGTATTTAAGGTACTTTAAGACATACAATTATACTATCTATAAAAGTTCAGATAAATATGAATGACATATTTCTATAACATTGTTACATAACAGTTAAATTTAACTTTGTTTTATATTACAACTGCCTAATTTGTTCTTAAAATTATTATGCGATGACTCTTTCATTATTATTAACAAACAAAGCATTTAACACACCTACTACAGATACTATACATGTAACTATGCTTTTTTGTTTTTATTTACAATTTTTTCTCTAAAATTGCATAACATCATGCATATAAAGAATATTTTTGAGGCAATAGGAACATAAAATGAGATTATTGGTGTTTGTAGAATCTTATAAGTTTTTGTCAAAC…
	c61634_g1	Transmembrane and coiled-coil domain-containing 7	-0.512481	-0.551745	-0.572324	-0.545517	0.00763861	0.0297239	0.045911	0.0277578	TAATATTGAAAATTACTGATGCGCTTTATGTTGTACTGACTCAAAAATGTATTCTTTATTGAAGTTTGTATTTGGAGCGACTACAACACTGTTGTTGATTAATCTCATGCCTATTATTGATTAATCTGTGCTTGGAACATAACATATTTAATTTAGTTGTTGTTTCACTTACAATAAGCTATCTATTAGCCTACAGAACCAGTAGTAGACACTATAAACTGACAATGTATTACTTATTGATACCTTTAATTGATTTTATATAGAATATATTTTTCAGAAGAGGCATATCAAATTGGCACTTGTAATTTGACACTAATCTTTGAGATTTTCTTAGGAACTCAATACCCACAAACATTCATTTTTATTTATATTGATGGGAGAAGTTGTATTTGTGCAATT…
	c27864_g1	surfeit locus protein 6 homolog	-0.614874	-0.553315	-0.456475	-0.541555	0.000284313	0.0096398	0.0483866	0.0194369	TTTTTTTTCAATTTATAAACCATTTATTAGATTAATTATAAACTAAATTACAACTCGCCCTCTCTTTACCGCCGCCTTTACAACTTTAGCTTTTTTCTCCTTCTTCTTTTTAGAAATATTCTCTCTTCGCTTATTTTGCCGTTCTTCCTTCTTCTTTTGCACATTCTGAATTCTGCCCTCCCATTTCTTCTGACTTGTCTTCTTCTTTTGTTCCATTTTCTTAATAGACTTCTTCAATAAAGATGGATCATCTTTAACTTTTTCTCCTTCTGCTTTTTGAAGAATATTTTTCCAAGCAGCCTTTTCTTTTAACTCATTAGCTCTCTCACTGTCCACTTCAGCCAACTTCTGCAATTTTTCTTCCTGCTGTTTGAGATTGTCAAGAATCTTTTTGGGATC…
	c62633_g1	eukaryotic translation elongation factor 1 epsilon-1	-0.587913	-0.416858	-0.577172	-0.527314	0.000945965	0.0442716	0.0443408	0.0298528	TTTTTTTTAAAGTGAAAATTACTAAATAAAAAGTTTATTGTTTTCAATATTAGTTCAATAATAATTAAGTAACAAATAGGTAATTAAAATCAGTAGTTAATTTAATATGATTAATGCAATGCTGGTGCCAGAATTGATAAGTTTAATGTATTTAACGATAATGGAGTTTTCTTGCCGCACACTCTGGGCTGGGATTGGACATGCTTCATCCACCTACAAACATGTACTAGAGATTCTTGCTCCAAAAATGAAAGACGCTCCATCATAGGATAAATAGTGTGATATGCTGCAACGTCAGCTATTGTCATGTGATTTCCTGTCAAAAAAGTATTTGTCTGCAAACTTCTGTTTAATCCCTGGAGAAATGTTTTGGCAAATATCGGGTTTGTGTGTGCCTGG…
	c44449_g1	zinc finger ccch domain-containing protein 3	-0.449305	-0.576229	-0.518438	-0.514658	0.014204	0.0194542	0.0357122	0.0231235	TTTTAATAAAAAAATCTTTTATTTTCAAATTATATTAACCTACAGCACACTGAACAAAGACAATCAAATTTGTCAACATTGTGAATTTCACTTTAATATAATAACAAGTATTCGAATTATGTATTGATATAAAAATAGTACAATCTGTTTTTTAGATAAATATTTATGTTCTCATTTTTTTTCTTGTATAAATATATTGTCATGTTCAAATATTTTCAATAACAAAACAGAGCTTGACAACCTTTAACATACACATTCTATGAATTATTCTCTGAATCGTCCATTATCATTATTCAGGACATATCAACTTAAAGACAAAAAATATTATAAATTCATTAATACTATAAGAAGACTAATACAAAATTGCTATTAATAATTATTATAATTAAATTTATAAAA…
	c86274_g1	protein ecdysoneless homolog	-0.438633	-0.515819	-0.578622	-0.511025	0.0195267	0.0383516	0.0353517	0.0310767	TTTTACTTTAACTTATTTTAATGATATTCACAATACCTTATACAAAGATTTTAAAAATTTAACTTTCACAGATTTAGATGTACTTTGTGTATCATTAGTACTGTTCTGTTTTGTATACAACTGTTCTTCTGATTATACAAAATGGTTTCCCACTCACCTTTAGGTAGACATTTGCTTGGTCTGTCAATTACAACTATAAAAAGTGTCTCATTCATCATCATCAGAATCTAACACATCACTTTTGTTTATTCCTATTTGTCTTAAGATAGTGCTAGCAGGACCAGATGTGCCTTCTTCTTTCATACTTTGAGATAAATTCTTTAAAACACTTTCTTCTACATTATCTTTTTCAATCAATTTTAATTTAGACGCTAGTTCTAGATCTTGAGCTTTGATTTT…
	c57902_g1	RNA pseudouridylate synthase domain-containing 2-like isoform X1	-0.405692	-0.491393	-0.603461	-0.500182	0.0429517	0.0180252	0.0215588	0.0275119	GTTATGATAGAAATTGATGACAATAATTGAATTCCAGTATTTCCAGCTAATTAGAGTGTGTTCTATTTTACTATTTTATAAACCAATAGAGATAATTTTTGGTACTGTACCAGATGCAATTAGTCTGTGGGATTTGCTCCTTTTCGATGATTTTTTTTAATAATCTTATTATATCCTGGTAAATAATTTGACACCAAACATGAATAGCTAGTTTTTTTTTATAATAGATACGACGTGTAAAATTGTAACCTTAGTGAACTCGTATTTTCAAAATGGCATCGGTTGATAGTAAGACATAAAACCAAAATACTTTTCCACATAAATGTTGATAACACCAATTTTCATAGCAATTTCACTCAATGCTTAATTACAAGATTTGATCCCAAAACATACAAGTTA…
	c60700_g3	rrna-processing protein fcf1 homolog	-0.504831	-0.424002	-0.510053	-0.479629	0.0187014	0.0488248	0.0445873	0.0373712	CACAGGTGTGTGGTTGCGGTCTCAGCGCATGAAGCTTCCACCGGGAGTCGGGCAACGGAAAACTAAAGCTATTGAACAAGAACTGCGTCTTATGAATATTGGTAGGACTGTTTATTCTTGCAACTTTGTTAATTTGTGATATAAGACATACATTTGTCAAATTATTTATCAATTTTTAACCTCTTAAGTTAAAGATTAATTGGTGTTTTTACATTTTAGACATAGCACCTACTCCCACAGAAGCAATTTGCAAACATTTCAATGAACTGCGTTCAGATCTAGCACTCGCTTTGGACCTTAAGAATGCTCTAGCTTCATGCGAGTTCGAATTGCAAGCTTTACGCCATCAATATGAAGCTCTCAATCCAGGAAAGGTATCTATTAAATTATTTTTCTTTT…
	c63127_g1	cellular retinaldehyde-binding protein	-0.442193	-0.419147	-0.505174	-0.455505	0.0103834	0.0445737	0.0309308	0.0286293	CTTTTTTTGAAATCGGTTAAAAAGGGTAAAATATACTAAAGGTAATGCAATGAAACTTCGTTTCTCGTTTGTCTTTACATTTATTAAAGTCAATAATATCAGATTTGGAAGAATAGCACATTATTCATATCAATAATATTTACAAGTAGTTGAGAGTGATCTTTCTACAATAGGTAAATGTTAATGTGGAGACAAAAAACAATCACCATCCGTTTAGGTCATTCGACATTGAAACTGTGCATTGTATTTAGATTCGTATTGAAAAGTGAACAATTGTTTTCTTTTTCTATTTACCTATATACCTAACTACGCATTACGCTTTTCAGGTTCAACTTAGACTTATTACAAAAATTACATTTCAAATGAAGATCTAGTCGATTGTTTCGTAGTTAATAGATA…
	c56989_g1	nitric oxide synthase-interacting protein homolog	-0.455879	-0.416306	-0.484364	-0.452183	0.0155611	0.0470301	0.0415389	0.0347101	CAAAATCAGTTCAGTAGATCCAGAGATTACCCATACAACCTCACAACCTTTATCTCTTTATAATATTAGTAGAAATTTAAAACTAATTGGAGCATTATTTATATTGTTAAGTTCAATAATTGCTACTACAGGTGACTCACAATCAAACTTAAATGAAAAATAAATTCATCAAGATATTTTATAATACAAGTATAGCCTATTCATAAACTATATGTATAATATACAACCATCTTTGTATATAGTTTTTTCTATATGAATACCTCATATATGGTTGAAACGATGCAAGTGTGTTACATTAGAACAGATGATTTTAGATTCTCAACTAGACCAAGTAGTGGTGTTTCAAGACCAGACATTGTTCACAGATTTGAACAGAATGCCATCTACCAGGTTCATTTG…
Down reg	c9233_g1	---NA---	5.3814	5.38814	5.38725	5.3856	0.0319996	0.0332607	0.0348887	0.033383	TTTTTTTTTTTTTTTTTTTTAAAGGGTTTTATTTTAAAGTTAGGGGTTTTTTTTTTATTTTTTTTAGATACTATTTTTTTTTATATTAAACTAGAGTCGAAGCTTCTAGTTTTTTTTTTTTTTAAAGACTTTGCGTTTCGGATAAGTTAGGACGCAATAACTTTATATAATTTTAATCCCCTATTTTTAATTTTATAATTTACCCCTTTCCCGCCGTACTGGGTTTTTTTTATAGGAATTGCCGAAGAATATTGGATCCAAGAAAAAAGCAGAGGAATGGTTTAGAGGTTTAATGCTTCACACCTTA
	c51354_g1	---NA---	5.90321	0.781205	7.7324	4.80561	1.83327e-16	0.0432513	3.76226e-16	0.0144171	TTTTAAAACCGGTTCAGTAGTTTCAGAGCTTATTCAATTCAAACAAGCAATCAATCTTACCTCTTTAACATAAAAATAAAGCTATAGAATATAGAAGGACTTGTGTATGTCACAGTGTACTGAGCACGGGTGTCTACTATTTAAGCACGTCTCGGCGCCGGACGCTAGGGAGAGGTCTCACTCTGTTATCTTGAGTCTTGACCCACATAACGGTGACCGCGACTCGCTCGCAGCCGACACTCCCGCTAATCCGGCGTGCCGAGTTAATTGTCCCCTGTCATGTGTATGTACGCGCGTGCTTTGTTCACGCAGCGTTGGCAGCCCTTCAATCGGAGCTCGCATTATGTCACAGTGGAAGTAGGGCCCTTGTACCCTCCAGTCCCTTCACCCTTGCAGCGC…
	c54455_g6	---NA---	4.1486	4.14486	4.13381	4.14243	0.0312914	0.031306	0.0327443	0.0317806	CAACGGTTTAACATCACTGACATTGAATGGTTTAACATCACTGACATATAATGGTTCACCCTCACTGACATTATATGGTATGCCATCATTATTGTTTAAATTCTGCATTCTTCTGGCTTTACCATCACTGTTGAGCATCTCTAGAACATTTACATGCAGTTTGCTGTCATTTCGTACGTCAACTTTAGATCTCAGCTCCGGTTTAGTTGTCGACAA
	c16777_g2	---NA---	4.54626	2.71451	4.53607	3.93228	0.00916964	0.0466473	0.0107203	0.0221791	AGATAATATAATATTATGTACAAATTAATAAATTAATAACTAGCGCCCGCGACTTCATCAGTCTTTTACAAATCTCGCGGTACAACAATACGTATTTCGGGATAAAAATTAGCTTGTAAGTTGCTCACTAACCTTCTACCGGTGACAAACCCATTTAAATCGGTTCCGCAGTTCCAGTATTAGCTTAGACTGACAGACTGACAAAAAATTTAAGAAAGCTTGATTGTATTTTAGTATTGTGCAAAACAAAAGCACATGAGAAATCCAGTTATTTCGAAATCACATTCACAAACAGAAT
	c38400_g1	larval cuticle protein lcp-22-like precursor	5.11674	3.50591	2.57153	3.73139	8.41405e-06	0.000813842	0.0223643	0.00772884	TTTTTTATGAAATATAAATTTATTATCACAATTCATAAATAAGTATCTAAATTCGAATTTACTAAGTACTTAAAACTATGGTATAAATTAAAATATTCTAAGCAGACATAAATCATCCCTTGTCAGGAACATTCATGTCCGAATTACAAATTTCTTTGTACAACTTTGGAGTATTTAGTCGTCGATAAACGTCTATTCGTTCGAAAATGTTAATGAAAAACTGTTTTCACAAATAATTCAGGCCAATCCATATTGAAATGTCACAGTCGTGACATATTTTCTGTCGTGACTCGTGCAATGAATAAGTCAATGCATGAAAATTGCTTTAGGTATCTACTTAATCAAAATACTGATTTGTATGAGGAAACTGTTAGGAAATATCTCGTTTTTTGGCACCGT…
	c69061_g1	---NA---	3.67339	3.01225	4.40783	3.69782	0.000916242	0.00600104	0.000131398	0.00234956	TTTTAGTGTAAAAAATAAGAAAAAACTTCAAGCTAAATTATTCTTTATTTCTATGCCGACAAAGTTGTATTTCATGACAGCAAAAAGGAGTCAAAGTCTACCACTTAGGTACTGTAGCAGTCATTTGTAGTCCAAGCATTCGTCATTCCCGTGTGTCCAGGTACTGAGGTACTCTCTAGCGTTAATCTAGTTGACTGAATGGCAAATGTTGAAATTGTATCTTATTGTCTAGAGACAAGGTTGAATTTTGTGTAATGCGCAATTGTGTGTGGCGGCTGCGCGAACCACCTTACCTTGTGGTAAT
	c54631_g1	ryanodine receptor-like protein	3.4413	3.31073	3.79253	3.51485	0.000516765	0.00103371	0.000325255	0.000625245	TTTTTATCGTGCAAATATATTTATTTACTTAAAAAAACATACACTCAATGCAATATTATAATACTCATTGCAATAACTTATTGGTAATATAACATATTATAAAAACAAAAATAAACAACCGAGTCACAACATTTACGTATTTTATATTATTTATATACATTCAATATTATGGTACGCGGATACCTCTCCCCAAATGCATATTACTTATAAGGTAACAATAGCGCCTGATTACATGTTAAGCAATAAAAAATGTAATTAAGGTATTTAAACTATTACACAGATGTTTTTAAATTGACAAATAATCCAGTTAACAACTCTTGTTATTAAATATTCACTTCAATATCTTTTTACATTTCCGTTTTTTATTTTGTTCTACTTTAAACTGTGAAGTACAATATT…
	c62387_g6	---NA---	3.03082	2.23861	4.84738	3.37227	0.0155093	0.0497868	0.00344917	0.0229151	TATACAATAATTGGTCTGAGATTGGCAGGCCTCGTGAATTGGTGCTATAAGGGCATAGTGCTTAAAGTATAGTTTTGGTGGCATTTTCTGGCGCAATGGCGCGAAGGAACACTTTGTCTGTAAAACCTGCTCATCTCCACCACGTTTCCATGAGTATTAAATAAATTCATAATAATGAATAATGTTCAGTATTCAAAAGTAAGATTATAGTTTATATGGCTACACTAGATTCACATTTCGTTGGGCTCATTCTAGATTGCATAACCTACCCTGTAACATTCATTCCTCTCAATATTTAATGGCACGGACATATTCACAGCACGACGCCACGCCACGCCACGCCACGCGCGTTGACACAAAACACATCAGAATCAGTAGCATACATGCGTCAACATATCT…
	c29885_g1	cd63 antigen	3.84083	1.64571	3.82533	3.10396	0.000604423	0.04788	0.00128464	0.0165897	CCAAAAATGCAGCCACGTACTCAATAATGATAATCCAGATGAGGACCTGGCCGGTCACTTTGAATATTTTGGCCAAGAATGCAATAAACACGTCCACGCAGCCTTCCTGGTAGGCCTCGGTGATCGGGCACAGGCCGGTGAGGTCCCCGCTGGTGCTGTTACTCAGCAGAGTGAGGTTGAGGCCTTCCTGCTGGATGTTCTGGACGTTCTGCATGGTGGACGGGCAACAGGAGATGGGGATCGACGAGTTGTAGAACTCCGGCCCGGTCGTACCACAGCAGCCGAGAGTTGCTTCTATCCAGTTAAGGGCCTCTCTGTTGTTCGGATCAGCCAAAGTGTTATTCAAGGCATCTTCTGTAGTCTCCTTCAGATTGTCGACGCCTTTGAAAATAAACACCG…
	c48025_g1	---NA---	2.53245	2.73606	3.34862	2.87238	0.00827782	0.00575478	0.00129441	0.005109	GGGAAGTCAAATCTTCTACAGCAGTGGTGTGGAGGAAATCCTATACCTATTGCGGTACAGTATGTTCCGTACGTGGCAATACTCGAGTGCTCTCTGTGTGCTCTCGAAAGTCATTGCATCGCGGCGCGCTTGAGAGTCCACAAGTACCTTTCTCCCCGACTCCCTGCTTGAGTTACTCGAAAGCGGGTGTCAGTAGAGTAGATTCGAGGGGTCTCTCGAAAGCTATGGGGCTTTCGCTCGGATCCAGGTCTTAAGCTACCCTGATGAGCTCTAGACCTAGTTCAACATAGCGAGAGGTCGCGGAGCGCTGTGGTCCCCACCTTAACCACTGCGTTTCGACGCGACAGCGGTTTTAGAACAGTTACCGCCCAACTGCTTTACTGTGTAG
	c41550_g1	acid alpha-glucosidase	2.05297	3.71898	2.4314	2.73445	0.0167855	0.00085744	0.00366115	0.00710135	CGCACATCTCCCTCAGCACCTCGAGCGGCCGCTCCGTGTATGCGCTCTTCTTGTTGTAGTCCTTCTTCTTGTCGTCCATGTTGATCTTGTTCTTGGTCGACAGGTTGTTGTGGTCGTGGTAGCGATTCTCCGTTGGCACAACCTTCTCAATGACTGGCGATAATGGCACTTTTACATCGCCAGGATGAGCGCGCTCCCACAGTTTCCTGTAATGGTCATCGCCCCAGCTGCCGCCCAACACTCCGCCGACCGCCCACCAAGCTGCTACGCCGAGCGCCACGAAC
	c59310_g1	---NA---	3.59962	2.31002	1.9928	2.63415	0.00015398	0.00926902	0.0244199	0.011281	AAAACATCGTGTTTGGTATACGTCCTAGATCATCAGCAGATTAAACACACTTTTTTCATGGAGTCATTCAGTGTTCGTCGTAAATGGTTCTACTTTCTTCCCCGAAGAAAGCAATTCTTCCCCGAAGAAAGTAATTCTTCTCTCGTTGTAAGGTAAAGTCTTACCTTAAACGTCTCATAAAATGTAATTTCAGCGTCGTGTAAAATTGAAGCTCAAGTTTTCAACATGTTCAACACCATCGAACACGATGTATTCGAGATTTTTGATAGACTTGAAAGTGCAGGTTCCTAGATACTCATTTCCTCTGTCGTGTTGTTCAAAAAACAGCTCTATATTCGCATCAGACTTATCGACTTTAGCAAGACCATGCAACGAAAATGGCACTTCTTTCATTTCAGG…
	c55802_g5	---NA---	3.4821	1.81797	2.16233	2.48747	0.00186904	0.024026	0.0344958	0.0201303	AATTTCTTCATAGTTTAATAAAAAAATACATTTCTTATTTTTAAATTCTTAAACTATTTTTATATGTGTTTTGAATAAGAAAAACAATATTATTTTATATTATGATATGTATTACTATTTCTTTTACAAAAATATATTACTGACCTACATTTCTAAATTCGGTTGAGATCCTTCAATATTATTTGACTACTACCCACCCTATCTAAAGGTTTATCTCGGATCTTCGCCTCCTTATATGTGGAAGTACCACAATTCAAATAATTACAAGTACGTTGGTAGGTATTACCATATAACTCGTGGGCATTAACTTGACACCTGGATACCAAACACAACTAAACACAGTACAACCATCATTCGAGCCAGGTGTCAAGT
	c25283_g1	kinase suppressor of ras 2-like protein	1.83334	1.9975	3.28639	2.37241	0.00452135	0.000894113	2.21522e-05	0.00181254	CCACGCACGACGCTTTACACTCGCCGCCTACCATCTTTGGAAGGGACGGAGCGCCCCGCCGCCCGCCCCGCTGATCAGACGATCTACGCATCTAGTCGCTCGCACACTTTCCTGCTAAAAGGACGTATTGAATCGCGAAATACCTATGTAAAATGTCTTACTCGAATGCAGAATATTTTAATATGTTGATTGTGTCTCGCGCAATGTAACTGCATTTATGCAGAGGCGCGCCGGCTTTAAGAGGAGCTCTATGCGAGACCGAGAAACTCAGCATTGCCGCCGACAATGGCATTCCAACGCTTGCACTTGTGCAATACTGTAAGTGTACACGGCCGGGACCAACATCGTGTTGATGCAGGAAGACCCAGAATTCACGATGGTAACATTGAGGAGCAAATC…
	c77406_g1	hypothetical protein RR46_01763	1.71247	2.40695	2.90052	2.33998	0.00621896	0.000255383	1.31507e-05	0.0021625	GTCGAACGGCGCACGCACGCACTGCACCGGACGCGCCACGTGTCGCACTGTGTGGACAGTGTGGTGTGTGTATTTATGCAGCCGGCCCTCAGACAGGAGTGGTCCTGGATGTTTCTCCACGGACCGAAATGTACGTTCGAAATGTCGATGTTCAAATGTGTCCTGCAGTTCACACTATGACGCGCAGTTAACTGCGTTCTTCATCGACCCGCGAGCCAAGTGATCCACCGTCCAGGGTAATGGTTTTCATTTTCTCGTTTTTTGTTGTGCACATGCGTTGTCGTTTTGTTGGGTGGTACGAGTGAGCGAGTGAGTGAGTGAGTGAGTGAGT
	c63656_g2	syntaxin-1A isoform X5	2.64911	0.897409	3.45792	2.33481	4.25161e-07	0.0360829	2.71354e-08	0.0120278	TCTTTTAAATATGACCAATATCTCCATTCAGTGAAAGTCGTCGGGAAATACTGTACTAGGAGTGGCGTCAACGGGGCGAGGATCGTACCACTACCCCTCGGTGATAAATCCGACCGCTTTTACCGTTGAGCTATTGAAGCTCATGATATCGATATCATTGAGAGTTTAGACCGCTAGAGGCTATAAAAAGCATCGGGTTTCATTTAGACCCTCAATCATCCAACTGTTAAGCGCATTTTTTACATTTTCCATAGAATAAAATGAGAAATCGTATCCCTTAGTCGTTAGTCACTTAGCCTTGTGGTAACTCTTCTAGAAACAATCACGTTAAATAGGTATTGAGTTATTAGGTAGAAAAAGTGGTCTCAAAGATACTTGTCGCTTTGTTGTCAGCCGTTC…
	c53282_g2	farnesoic acid o-methyltransferase-like isoform 1 protein	2.24447	2.23968	2.21616	2.23344	0.0432462	0.048818	0.0494182	0.0471608	TGGACTGTCCATGGAAATTTCGGGATTAACCAGGATTTCATATTCTTGTTTTGAAAATTCTCTATCCTTGTAGGGAAAGTAACAAACTTTATGTGACATCAGTACTTTTCCTAGTAGGAGATGGCCGCTTTTAACCACACGACCCACATAAAGTGGTTCTTGCCCCGCGTAGCCGGCCACCACTGCGCCTACGGGTAATATATCGCCGATAGTTGGTACCCAAATACAATTATAACCACACAGGACCTCAATATCACTTTTTATATGTGCTTCACCACCCCATGACATAATGGCTAATCCGAGGGATGGTACAAATTTCCCTGGTGCCAATGTAATGGCATGGTGTTTAGCCCTTATTACATAAAGCATCTCTTTCTCATAACC
	c53884_g1	hypothetical protein RR46_02196	2.19911	1.41695	1.47068	1.69558	0.000301274	0.0187618	0.0335031	0.0175221	TTATTAAAGCTTCATATGGCTTTCCTATCACATAACTTATATTATTATTTATAAATAAATTTATTGCTTAATCGTAGCTATAACGAAGTCTTGTTTCATATAAAACATTTTTGATCGTTAATGGATCAAAAATGTTTGAAAAACATATGGAAAAATTACATTTTTAATTCGGAGCTTCTACTACACACATAAATAATGACTCAAAACATAACTCCGCAGTCACTTTACATTGTTAAATAAGTAATGACTGGAATAATACTGTGATCGCTTACAATTTGTTTTTTAATTATAAACTAAAAACCACGTTCGTCCAAAAAAGGTCACAAAATCATAAGTAAATTAAAAAAAATCTAAATGAAACGTTAGAAGAAAGAAGAACAATTAAGTTAGTACGGTTTT…
	c44374_g1	calcium calmodulin-dependent protein kinase kinase 2 isoform x2	1.38738	1.62471	1.84519	1.61909	0.012912	0.00373359	0.00187908	0.00617488	CGCGACTCCCGGGGTATCCTCCTAGCTTTGGGAGATCCTTGCCCGCTGCTCTCTGCTGACTTGGCCGTGTGAGAACGTAGCAGGGAGGACCGGTCAGTGTATGCTGATAACCTGTCGTGGTCGGTTGGCTGCCATTTGTTGACGTCACGATCCCTGGTCGCGTCTGCAACCACGTCCACTGCAGAATGTCTGTCAACATTTCCCGCCATTTCTTTGCTGCGTTCGGAATCCACAACCACTCCATTCATGTCGGAACTTTAAAACTTTCACACTGGCACACACATAAAAACTAGTTGTATATACGAAACTTTATACACACATAGAAGGCATAAACAGCACCAGAGAGAAGGTAAAAATATTTTTATAAAAACTTTTTGTTACGTTCTTTATTTAAACTAG…
	c56068_g2	---NA---	2.34844	1.21493	1.04498	1.53612	0.000213728	0.0251553	0.0490307	0.0247999	GGTACCAGTTGCTGCTCGTGTAAATGAAAACTTATTTAGCGGGCGACGGAACATTGTAAAAACAATATCGTACTTGAACTGCAATAAGGTGACTCGTGCAGGTGTAAAAAAATATAGGTGTTTATGTAAAATACATTGTTGTTTTTGTAGCCTTATATGGAAATTGTTTAAATTATAGGGTTTAAGTATTCAGTGAGTTTTGGAGGTATGTAGACAGTAAGTCGAGGGCACTGGTCCGCCATTGTTGTAGTCGGGTGTTCTAGTTATTCATCATGCCTACATTAATATACTTCTACATTAGTACGGCTCGATCCATAAACGCAAACTATGGTTATAATTTATAATGTTATCATTATTCTCCCGTTTGCTATTGTTGTAATTTACCAACAACACCGGAAA…
	c59651_g1	DNA-dependent kinase subunit	1.63881	1.52713	1.35534	1.50709	0.000543478	0.00159296	0.00447042	0.00220229	GGCCGCTTGCACTCGAGGAGCATGACCCGCATGGCGCGGACGCAGTCCTCGTGTTCTGCCTTAAAGTCGTATCGCTCGATACTTCTTGTGATATCGTCTATGGGCTGATGTCTGAACCAAACTGATATTGTGTCATCAGAGAGGAATTTTGTCAATTTCTCTCCATATTCTATAATATTTTGTATTGTTATTTCCGAATCCTCTATACGACAACGCTGTCCAGCCTGCTGGATGACATCAGAATACGTGTTATAAAAATCCAACTTTATATGCAGAAAATCTTTTTTATACTCATCACGACAATCTGTATTGAGAATTTTTTCCAGCAAGTTATCAAACAAAACAGCTTTCTTGACCCTCTCTGCTCCAAACACCTCAGTTACCCCCATGAAAAGTGTC…
	c58269_g1	protein yellow	1.24487	1.14421	2.08153	1.4902	0.00634763	0.0155364	0.0011643	0.00768279	GCGGCGTGCGGAGGCTTCGTCGGCATCAAATCCTCGCCGAAAACGTAACTCTTCAAACCGGTGTACGACCTCAGAATCCTGTAGTTAACTTCCTCGACAGACACCTGATTCTTCACGAAGTTAAACAATCTGTTCACAACGACGTACAAGTTGCCGCGATCGTCGAAAGTGAAACGGTCCACCCACTGGATGTAATTCGGATCGCGGGCGATCGTACGTTGACCCGTGCGGAAATCGACAGTGGTGTTCCACTCCGCTATCGTGGAGTTACCGATCAAACCGAAAAAGAGAGTGCCCGTTGAGTCCATTTTCATGCCGTCGGTTTGCGAAGCTTTGGTACCGAGATCGACAACGTAAGGGCGTATAGCGCCTTCGCCTTTGAGACCAAGAGATTCATTT…
	c42554_g1	PREDICTED: uncharacterized protein LOC106108988	1.64852	1.46496	1.24231	1.45193	0.000682701	0.00573181	0.0128598	0.00642476	AATTGGCGACCGTGTGACAAAACTCATAATATCATACGTGACTCATACGCGTCATCCACCATTTAAAAATTTTAACGGTACGTGCATCGCATCGGTCACTGCGCGGGCGACTAAACTCAACTCAGTTACGTAATATTGTACCTACAAGTACATCGCGAGTGCAAAAAAGATAAGAAACCGGTTTGGACAGATCGCGCGCGTCGTATTTGCATAGTTATGTCGCTCAAAGAATTAATTTTAAAACGCAGCGCTATTAAGGGCCGAATAACTAAGTTTAAAAATTATCTGGCTAAAATAAGTCAAGAGTCTTTAGATACGTTGCAATTAAGCGAGTTAAAAATTAAGTTAAGTAGATTCGAGCGCTTAGATAGCGAGTTTTCGAAATTACAAGGCCAGATA…
	c38585_g1	protein diaphanous	1.6048	1.38946	1.27288	1.42238	0.00487173	0.0281704	0.0230621	0.0187014	CTGCACTCGAACACGGCGCGGATGCCGACCGTGTTGTTAAGTATGGCGGACAGACATCGGATGCACTCGTACTGCACGCGGTCGTATCGGGAGTCGTTGATATAACAAACATTGAGGGTAGTCAGCAAACTCTCGATGCCTTTGGCGCCGAACTCCTCGATCCACGAGAGCGGGTTGTTCGTGAGAGATATCCTCAAGTTTTCCAGACAGCTGTGCAGTTTGCCCACCGAGAGCTCAGGCTGGTTGAGGTATGTAACGTAATCGGACGGCTTTTCGAATTTTGAGCGACCTTCCTGAGCATTAACAAATTTGTAGGCGACTAGCATCTTCTTCTTCTGATCTCTTGAGTATTTCCGTAGCGGCTCTTTCTTCTTCTCTCCGATGTTCATGTCAGTCAGC…
	c46236_g1	PH and SEC7 domain-containing 3 isoform X1	1.07973	1.60666	1.38002	1.35547	0.0476614	0.0132757	0.020708	0.027215	CTAACGTCGTGCCGCTGAACTCGAAGTGTTTCACGTACTCTTCGGCCACGGCGCGGGAGAATTCGTTGTTTTTACTTAAATGTCGTGAAACGTCAGATTTTTTGAACCCATCGAGGTGGTAGAGGCGTTTGGCGAGCCTCTCAGCTGAGGGGATGTCCACAGCCTTCGGACTGTAGTGGAAGGAATGCAGCGAGTCCCCGTCGGAGCCTTCGTCCGAGCCGGCGTCGGAAACACTTCCTAATTCCTGATAACCTTGATTCTCGGGTGAATTGTGCCCATTCTCCTTGCCGTTTTGTGCGTAGTTGGTGCTATTGTTATTATTATTTACAGTGTCGTTAGCGTTGGCGTTCTTCTCCGGGCCCTTCACCTGTATCACTATCCTATAGTCCTTGCTGTCGC…
	c57335_g7	---NA---	1.55188	0.874731	1.26792	1.23151	0.000590447	0.0408491	0.00733958	0.0162597	TAGTGTTTACGTAACGTCATGAAACGGTAAAATATAGACCTTAATGGCCGACAACGTTTTGGTTCTTAAGGTCAAAAAAATAAAATTTATTCACGTCTCAAAAATATATGCCTTTATTTTCAATCTACTGAACGATAATGAACAATTTAAGACTATTTTAAAAATAGTGTCAACTACTCTAGTATTGGCTATCATACTAGTATTGGCTATCATATTTACATATAGTAGGAGAACAGCCTAACAAACTTCCTGCCTTCATTAACAGTGGAATTCATAGTCGTTATAGGGGCACCCCCAGGGGATCATT
	c59815_g1	neutral ceramidase	1.64614	0.945557	1.09605	1.22925	9.25074e-06	0.0116563	0.00479005	0.0054852	ATAAAAGAATTTTCAAAATCGGTTAAATATATTTCAGAGTCTCGAAATATGATTAACAATTTACAAAGTCAGAAATTTCTAAATCGGTTCAATAGAGTCCAGAGATTACAAACTTTTCCTCGTTTTAATTTTAATATATTACGAGTATGTAGAAATAAGCAAAATTATTCATTTTATGCACTTGTCGAACAACATAAATAGCAGTTTAGCTCAAATTAAAAAAAAAATGTAAATTACGTAGATCGTAAATTTAAAAAAAAATATTTGTTATTTACGTTTCGAGTTACGTGAGTTCAAAGGAGTCAGAGAACCCGTGGTAGGGGTAGATGCCCCCCAGGATGTACTTGTAGTTGCCGTAGTGGTGCAGGCGGTAGGTGCCGGGGGGAGTGCCCACGGGGA…
	c55818_g1	cytoplasmic dynein 2 heavy chain 1	1.66895	0.925214	1.01587	1.20334	0.00014085	0.0299969	0.0424076	0.0241818	CCACGCACGTCACCACGCCGCCATTTAGAGCAAGCGATATAGCCGAGCAAAGCGCTGACAGTTCTATACACGCTTCCATGCCGGTGTCGCCGAACACGCGTTCATCATCAGTTAGGCATTGGTTGATTACTTTCTGTATATTTTGATACCATTCCTTGTAATCAACTGATTCCAAATGCACTCCGTCGCCGCGCACTTTCGCTTTGAAGAATAGTTCGCTGTCATCAAGTTTAATGTAACTGCGTACTATTGTATTGAATTGAGACTTCTCGTCATCCGTCACAAGTCTTTCTCTGAATATCATGTTGGCTTCAGATTTAATGGCTATAAGTAGCTCCTGCATATTGGAAGTGGAGTACCATTTAATGTTTCCACACCAAGTTTTAAGGTGTGAAGGAT…
	c14112_g1	Ac1147 partial	0.540895	1.67007	1.31631	1.17576	0.017406	8.01124e-05	0.000181472	0.00588921	CCCGACATTGTGCAAGAAGAGCGTACACGACGCAATCTCACAGGACACGTCCTCCGACCGCACAGAAAAGTATGCCATTAGACACTCTCGCAGTGCTGTCGTCGGGTCCCAAAGAAACTTGAACGTTCTATGAACGAGACGTACATACCACACACGGCGCTCCACTGCTAGAGTGAAGCCGTAAGTGTTTTAACAGTGACTCTGCGGAAAACCACACGTGGGTCGTCGCCCGGAGTGTGAGAGACCGTCATCCAGACTCACTGATTGCTCAATCAAGTTGGGAGTACACATTGTTCCAGGGCGACACACGATGCCGCCCCGCACACAGTAAATCAAGCTACCGACACCGTGGTTTGTGAATTTCTCGCCGTACGACGATTATACATACTACACGGGGTG…
	c61396_g1	antennal esterase cxe5	1.31917	0.898208	1.0406	1.08599	9.81785e-05	0.0106694	0.00741649	0.00606135	AGCCATTATAGCCCAGTGGATATGGCCTCTGATTTCGATTCTGTATAAATGAACTACAGAAATCAAATTGAAATTAGTAATTAAATCCTCAAGAAGTTTACAAATATTTATTTTGATGAAAAAATTATGGCATTTATTAAAGTAATAGAAAAAACAATATAAATATCACATAACTACATATTTAAAGGGGATATAGGTACGGGTAGTTTTATTAATATTTGATTGGGTATAACTCTTCCCAAATTTGCATTCTTTCTTCCTTCATGTTGCTATGAACGGTCCATTCGTCATCAATGCGCAAGTACTTGCGATCTTCTGGCTTCATGGCTGGCCATTGAAGACCTTCCAGCTCAGGGACATCTCCTCGAGGATTTGGGTCCCCAAATCTTGCGAAGTTGT…
	c55561_g1	---NA---	0.708545	0.846731	1.62825	1.06118	0.0108122	0.00560937	5.57875e-07	0.00547405	AGGCGTTACTTTGCGGAAGTTCAGGTCACGGTTACTCCCTCCCGAATGGCCCTCTAAGCCGAGGTCCGAGTCTCATAGGAGACGCCCTTAGAGAGTCATTCCGTCCTTTATCTTTATTTCAGCCTTCTGGTCTCATCAGGCGATGCTTCTACGCTCACCCATACCCCCCGGTGACGCCGTAGTGGACCCACATGGAGCCATCGGCACTTA
	c55855_g1	amp deaminase 2 isoform x5	0.933432	0.982534	1.07335	0.99644	0.013874	0.0144873	0.00581979	0.0113937	CCCGCCTCGCCGCAGTGGGGGCGCAGCACAAACGGGTTGAGGCCCTGCTCCTTCCGGAAGTGGTTAAGCACGGTGATGTTAGCATACATGTAGTAGAGGTAGTAGGCGTAGGGAGGGTTCTCCTCGTCGTCCCACTCTGCTGGGATTCGCACGTCCGCGTCTAATATCGGGTTCTCGGGCTTGGATTCGTCGTCCACGCTGTCGAATCCCACGACGTGCGTTAGGAACTTATGAAGTTCAATGTTACTATTTGGGTCTCTGGTGACTTCGAACAGCGGCAAGAAGATGTTGCTGAGGAACTCTTGGAAGTTGTTCATGATTTTGTTCGACTTGAAAATATCGTATAGACGCGGAATCTGTAACAACCAACGCACGTTGTTGGAGTGCACGTCGTACTGT…
	c48616_g1	fatty-acid amide hydrolase 2-like	0.974808	0.803118	1.19988	0.992602	0.000145598	0.00291432	0.000561976	0.0012073	CAGACCCTAGGGTCTCCAGCAGATCGTCTTTGAGCTGCTGCGTGAGGCGGTCGGCCCACGCGGCCGGTACGGGCGGCAACACTTGCTCGTCCAAACATTTGAATATGGCCGCCAGAGTGAACTGAGACGCGCCTACCAACTTTTTAGCCAACTCGACGAGTCCGTTGACCTCGCCCTCATTATTCGCCAACAGTTTGGGGAAGGAGTCAGCCTCTTTGGTCATGGCGTGTCGCCACAGAACGAACGAATGGTTGAACCCTTCGTGGTAGTAGGGCTTGGGCGCTTGCTCGGTGTTCTCTGCCTGGCTCGACAGACGGTATATCACTTTTTTCATCGCTTTTTTGAGATCACTGCAAACTGGGCTGACGCGCAAATCGTTGACACTCTCCACGTAGTAGA…
	c9511_g1	cereblon	0.84792	0.88646	1.15887	0.964416	0.0173211	0.0146499	0.00274394	0.0115716	CCGCGCGCCCGCGCCCGCTGCCCGTCTCCAGCGAGGGTCCCATGTAAGAATGTGAAGCAGCCAAGGCAATGTCAAACTGCTGCTCCTCTGCATCATTGTTGGCCTCCACCATCACATCGGCCCGCAGCGCTTCTTCTTCCGCAGAATCACTACCCTCCATTGCTCGTCGCTAGTCCTTTCCTTGCAGGCCGCAAGAGAGAAGTTAAGACCTTTGATTTGAATAAACTATAAACACTGCTGATTAATTCGGTACAGTTCGTAGCTATTTGAATTGAAGCTGTAAACTAATTTTATTTTTTCATGAAAATATTGCTTTCAATCATAACAACAACCACAGTCACAGACAAGG
	c61787_g1	uncharacterized loc106106657 precursor	1.12368	0.680476	1.01739	0.940515	2.42948e-05	0.0189468	0.00110668	0.0066926	GCTCGGTTGGCGAACTTTTGCGACGCTGACTGCGCCATTTTGAGGATTTGCTTTATATAGTCGATGGCTGGTTTGACATAATCCGAGACATCCGTGTCCATGTCCAGATACTTTTTCAGCGCGTAGTTGGTCAGCGAAGTGATGGACTTCTCTGGGTTGTTGATATTGAAGTGAGCGGTCTTGGGCAGATCTTGCGAGTCCAGGAAACTGTTTATGATGTACTGAGCCGAGACTAGGTACCTCTGATATACCTCTGGCTTAGCAACATGTACCACCATGTCTGTCAGATACTGTGCGACTGCCTTGATCCAGTGTCTTCTAAACGAGTGGTTCTCAAAATTCTTGAACATCAATTCGAAACTGAGCTTTCCATCAGGTCCCATGAAAGCTTTCGTTGCC…
	c63830_g1	synaptonemal complex	0.990368	0.761202	1.04814	0.933235	1.74937e-06	0.00524964	0.000181699	0.00181103	ATAAAGTTATTATAAATAAATAAAATAAAATCATAATAATTGTGTGTTAACAGTTTCCAATTAAACAAAACACCCTGTACTTTCTCTTACAAATACTACGTTATGTGGAACACTATCTCATCATCGTTTGACGTAAGCATATTGCATGGCATACAATGATTTGGTTGTTGCGCACTGCAAGAATTATTGCACGGCATACAATGATCTGGTTGTTGCGCACTGCAGGAATGCAAACGCCGTGATCAAACGCTTACGAGAAACGTTTATGACATTGTGAAATCGACGTACTACTAACTCTCTTACAAACAAAATTAAAACGTTCTGAATACGTAGATTTATAAAGCTCATAGTGGCGCAGAGTCGAAGTAAAGCGTCGCTTCGTGTTACAAGAAGCTATTG…
	c51050_g1	rna-directed dna polymerase from mobile element jockey-like	0.828728	0.880921	0.91313	0.87426	0.00313474	0.00428615	0.00492823	0.00411637	ATTTGATGATCTGTTGCATGGGTATCCATGGATAGTTATATTAAAGTTAGTACTGGGAGACGTGACTTGCGTTTTACTGAAACAAATGAATTTCGTTTTATCAACATTTAATGTTAACAAGCTATCTTCAAGCCATTTAGTTAATATCGAGAGATTCACCTCTGCAGTTCGCTTAATTTCATCCCAGGACTTACCACTAACCAGTAGCACGGTATCATCAGCAAACATGAATATTTCTGACCCTGGAAATTTCATGTCACTGAGTTCATTCACATATATCAAAAATAAAATCGGACCAAGAGTGCTACCCTGTGGAACACCATATTTACAACAACTAGTAGAACTGGAAAATTCATCAACCCTTACATATTGCTGCCGATCAGTTAGGTAGTCTTGAAA…
	c49995_g1	transcription factor kayak isoform x2	1.03882	0.732964	0.698492	0.823424	0.000155577	0.00696238	0.0112662	0.00612806	CCACGGAGGGCGGCACGAAGCCCGCGTGGCTGGTGCGCTCACTGTGGCAGTTGTTCAGCTCGATGTAGGTCTGCTCGAAGCTGCGCAACTGCGTGGGCGTTATGGTCGCCGTAGTGCGGGTTGGGACCCCCGACTGGAGGCCCTCTAGGTTGGCCAACTTTGGCTTATTGTAATCGTCCATCTGGTACTCGAACATGGTGGCAAACATAAGACTGTCGTCCTGTTCGCTGCTGAGGAGGTGGTACGGCACCAGCTGAGACATGAAGACAGCTTTCACAACAATCGAGCACAACTAACACGTGTGAGGTATCAAAACAAGAAAAGAGTCCAAAAAACTTCAGGCGCGGCGTGACAATTCATTAACACTACTTGATAACAGTATGAGTCATGCGTAGGTTT…
	c59543_g1	probable multidrug resistance-associated protein lethal 03659	0.953383	0.77526	0.717201	0.815281	0.00366807	0.0393251	0.03462	0.0258711	TTGAGCCGCACTCCGGGCGTCCTCCTCCACTTTCGTCGCCAACTCCTCGTCATCTTCTTCCCCTGACTCGAGTGGTGCACTGGCTTTACCATTTCCTTTAGCATTATCTTCCTTCTTCAAAATAGTCTCAGGTTCCAGGATAGGTTTTGTTGCTTCAGCATCAGGCGTTTCTTTCGAAGCAACAGACTGTCTCGCTGCTTCTTTGGCTTCCTTCGCCTTTTTGGTAGACGTCTGTATCTCTGCTAGACCTGGCACTGGCTTGCTGGTGTCCTCGTAAAGCATGAAGCTTTGTAGGCGTTTTATTGATATTGTCGCCTCGGCCACTTGAGCTATACCTTGTGGGAAGAAAACTGTCATAGTCTGCCTCAAGATGTTATAGAAGCTGGTGACTACGAACAC…
	c55596_g2	phosphatidylinositol -bisphosphate 3-kinase catalytic subunit delta isoform	0.596611	0.856289	0.91755	0.79015	0.0447132	0.00897708	0.00847541	0.0207219	GGATGGTCGCCGAGCAGATACTCTTCACGACCGCAAACCTTAAGCACATAGTTGCGAGGGTTCTCGCCGCGCATGTTGAGCGAGTTGGCCTTCTTCCTCAGTATCGTCTCGATGTGCTGCTGCGGCGTCAGGCTCACTGACACGTTCGATGTGAAGGAGAACTCTGTCTTGGCCACTTTAGTCACAAGTATGAAGCAGTTGTTATTAAGGTGACTGTGTAAACTCGGTGGAACTGTAGGATGATCAGCTAATCTCGGTGGGCAGTGGTATCGTAATCTTTCTAGTTTGGTACTCTGTGCTCTCTTTAGTAGACTCTCTTCAGCTAAGTAACGCATTCGCATTCGAAAGTCATTCACTTCTGAACTTCTTAAATTATCAAATTCATTTAAACCTTTTCCA…
	c26324_g1	---NA---	0.995343	0.582861	0.727262	0.768489	0.00027227	0.0417496	0.0388748	0.0269656	CTCCTTCCTACCGCCCGCCACCCTCTTTTGGCACCGAGAGAGAGTAATTTTAGCTGTTTGTGAAATAATCACAAATACACGCAGAACGTACGCACACAACAACACTATTCACACGTAAATAAGTATAACACAAAGGTTTAGACATAAACCTGCACAGAATATAAACAAAACGAGTAGTGTAAAAAGACGAAAAATAAAAAAACGAAAGTTCCTTTAGATGCGAACGTGTCCACACGACCGGCACGGACGGAGTGCACGCGCGAACTCTCGCGAACAAAACAGAAATACAGACAACAACACCGCGCACAGCTCCG
	c49404_g1	large proline-rich BAG6	0.738636	0.827684	0.73382	0.766713	0.0239162	0.0271117	0.0391805	0.0300695	TCGTAAAATTTTGTATGCTAATTCAATTAACGTTCTAATTAAAATGATATCTAGCTATACATACGTTGCCTCGCGTTTGTGTTTCGCTGCGTCGGAGTCCGAGGCGAAGTTTGATTTTCGGGCTGAGGCTGATTTTCAGCCTGGGGTTGCGGCTGCCTCTGCGGTTGGGATTGGGATTGGGATTGGGATTGCGGTTGCGGTTGGGATTGCGGTTGGGA
	c50606_g1	denn domain-containing protein 4c isoform x1	0.658349	0.855873	0.743405	0.752543	0.0175771	0.00795177	0.0196676	0.0150655	CGTTGGATGCGCGCGTCGGTACGTTATGAACGACTTGGCGGTGGAATTGTTAACGTTGGCCAGCCGGTCGCCAACGGACAACAGGACCATTTCAGCGTCGGCCATTAACCGTTCTCTACCTTCGTACATTACACCTATATCAACTAGCGGTGGTCGATCCCTCCCCCTTCGTATACACAGATAGCATTCTGGTGACCGCATCGAGCCATGGTTCAAATTGGCGGGCAGTCCGGTCGGCGTTAGCTCCACTACTTCGTACCCATCTGGCACCCTTTCCCCTAAACCAGGGAATATTACACTTATATCTGTGATCGGCGGCTTAGTACTGTAACCTTTTAGGTGGCCAGAATCGGAGTCGTCGAGTATTTCGGGTTTCTCGGGCAGCCCGGCCACCACAAA…
	c60221_g1	Sortilin-related receptor	0.896319	0.497143	0.856633	0.750032	9.629e-05	0.0453016	0.012925	0.019441	GCTCCTCGCCGGGCTCATCGATGTCTTCCTCCCGAGGAAAGTTCACCAGTCTGCGGCCCTGACACAACTCTTTGTGCTCGTCTTCACCGCTGGGACAATCAGCGTAGCCATCACAGAGCCAGCGTTTTGTAATACACATTCCAGAACTGCATCGATATTCATTATCCTCGCACTTTGTGCACGGTGCTTCATCTTCACCTCCAGCACAGTCCCTGGTGCCATCGCAGACCCAGTCCCGCGGCACGCAGGTACCGTCCCCACACGCCAGCTCGCGAGAGTAGCAAGGTGCTCTTGCTCCGGCGCAGTTGCTGCTGGAGTATTGGCTGCATGAGAACATTGACTGCAGCTCCCTGGGTATCAGGTTGTCGCAATGATCCACGATCGCTTTGCAGAAGTTGT…
	c54992_g1	glycosyltransferase 25 family member	0.794908	0.600303	0.850684	0.748632	0.00366401	0.0368823	0.00586274	0.0154697	GGCAGCTCGCTGGCCAGAGACACGAGCACCGCGGAGTGCACCATGGGCACCGTGTGGCAGTCCAGGAAGTCTTTCTCTCTGTCCAGTATCGAGTGGTAGTCGTCGCAGCGCTCGTAGTAGAACTCCTCAGTAACAGCGCACCAGAAGTTGGAGTAGGCGCCCTCCGATTGAAGCATGGGGGCTGCTATGGGCAGCCTCTGCTCCACCAATAGCTGTAATGTCTCTCGCTCCGTCAGAAACACGTCAGCATCTAACATGAAAATGTAATCTGCCCATTGTCGCCTTGCAAACTCCAGTGCTTCCTCTCTCAGTTCAATAACATGCTCAAATCTCTTGGGACTCCACAGCACTGGAGTGCTCTCGTCTTCATAGAGCGCTGGGCTTGTCTCGTCTGCCACA…
	c55061_g1	hypothetical protein KGM_11484	0.542004	0.684786	0.818066	0.681619	0.0115065	0.0046502	0.00366855	0.00660841	CCGAGGACCGACTCCAACTTAATCCGATCGGAAATAGCCTCCTCCATTTTTCCGCGTTTCAACCCCGGAGCGCGGACAACGTTCGCCGGTGGCGCCATCACGGCGGGCGGCGGAACTGCCCCGCCTACATTCCCCGCCTGCACCGGTATGAAACCGGCCTCCATTGTCAAGTTAACATCACCACTCGACAACAGATGGCGTTGCACACTAACCGCGCGAACAAATCAATTTCCCATTGCGAAACTACAACAAAATAACTAGCAAAACACTTTTTATATTCACTTGTAAAAACACTTCAATTCACTGTATGGACGTATTAAATGTAAGTCACTAGCCATTATGAGGAACTGTTTTTTTTTTTTCGTTAAATATTTCCCGATTTGAGATCGACGTTAGCGT…
	c58060_g1	ras gtpase-activating protein 1	0.620896	0.694291	0.606011	0.640399	0.0248736	0.0162291	0.0377813	0.0262947	AGAACGTGTGCGTCGACAGGCACGGCAACGCTCGCTCCACTAATTGGAAACAGAACTCCCTTTCCCATAACGATTCGTGGACCTGATACAAATAAGCACACGAGAGGTCGATCAGCCCTTTAGGCTTCGTGCGTTTCGGCGAGTCGTAAAAGTAGAGGTGTGTGTCCGTGCCTTCTTGTAGAAGAACGAAGTACAGAGCCTTCCATTTCTTGGTGCCTTTGTCGGATTTCTTATGCAAGTAGCCCTGGTGTTTGATACCCTTCATCTTCTTCAGTCCAATTTGATCCCGACATTCTCTGAGTGTCGCGTAAATCTTCTCTGCGGCCGCGCCCGTTGTGTTCTGTTGCGGTTCTATTTGGTGACCCTCCGCTATCAAAGGCTGTCCAAGCGTGTGGCCCT…
	c60243_g1	tetratricopeptide repeat protein 17	0.544198	0.712389	0.658284	0.63829	0.0313428	0.00914068	0.0321635	0.0242157	GTTGCCGCGCACGCGCCAGTACAGCGACGCGAGCGTGTAGATCATCCACTTGGGGGCTAGCCTCTTTTTCATAGCGACGTGAATGCGCTGGCCGATTTCAGCATCCTGCTTATGTACAGCCGCTCCAATGTTGCCATCGCTAACGTACTCGAGCAGTTTCTGACGCAAGTAGCCGATCTGTACTACGTCGTTCACTACTACTTGTGGCTTGGAAGACTTCTTCTGCATGAAAGCGGTTGCCTCCTTATCTATGGGGCAAGTAGGCGGGTGCCATGGAAGTTCGTACTCCTCGGCTAGAGGCACACCTATCTTGTCTGTTAGCAAGTATTTCATTCTCACTCCCTTATTCTCAAAAGGAAGAAAAACTGGAAAAACGGCTTCCACTCGCGGAGGAAAAGC…
	c50808_g1	abc atp-binding protein	0.45297	0.75795	0.66028	0.623733	0.0378982	0.00100624	0.0141546	0.0176863	CCCGCTGCTGCCGAAGCCTCTGTGGAAGTTGGCGACGCTGACCGGCGCGCCCTTCGTCGACTGAATCTTCTGGAAGCTGTAGCCCGTGTCGCGCACGCCGTCTTTCTCGAACAGTTGTGGTATGTCATTCAGTTGTGCGCCTTTCGTATTCAAGAGTCCGTAATTGGCAGTCGGAGGTTGGAAACTCTGCTTATTAGGAATATTCAGTTTGACCACGGGCGGTATAGACTGTTTTGTGTACGCTTTATATCCCTCTACGGTATTTGGGAATGGGCGCAGCTTAGGGTTGCTATAGACGTCCTGATTTTGAAGTTGGAGAATGTTTAACGCCTTTTCTCTCTCGTGGTCGGGCAGTTTGGTGTCCGGGTCGTCCAGGTACGATACTAGGGCGTTTTCCAA…
	c53148_g1	bmp-binding endothelial regulator protein	0.582425	0.528748	0.75111	0.620761	0.0213717	0.0370224	0.0062513	0.0215485	GTTTCGGCAGCGCCCCAATGTTCAACAAGTTGGTGTCCTTGGGCGTGGCGGAGCGGCCGAAACCCTTGCGACCCCCTCGGTTGAGCCACTGCGGCGGCGGACCTTCACAAAACGCTGCGTGTACCCAATTCAGAGGCTCTGCTCCTACGCGCGCACACTCTCTCGCGTAAGCTCTGTAAGCCGCGCAGTGACATCGGTAACCTGTACAGCTACAGGCATCCAGAAGACACGCTTCCTTATAATTGTGTGGATTCACTTTAGCTGCACACTCCGCGAAAGCCTTGTGATGGTCGAATACACGACACAATCTTCTCACTTTGGGCAGTTTCGATTGCCGACATCGGGAGATCCCACCCGGCCTTTCCTGTTTCCGAGTGCAAGCGCGATGACCTCCAACCC…
	c58255_g3	---NA---	0.593922	0.564926	0.698606	0.619151	0.00881389	0.0108257	0.00859125	0.00941029	ATATTTTCTATCATTTATTTCATAACTCAAATAAATTACAGATGAGGGTATATATTCCTAATGCCGGATCTCGTACTATATCAACTCGAGACTTCGAGACGCAAATGACTAGCGCGCTTCGAGGCGGGGTGTAATCTACCATGAGTCTGTACATTGTAAATTGTTTCTGAAAGTTGTTTCCTTTTACTAAATATTTACAAATGTTCCGGTGGGACCCGCTAAAGTGTGCCCGATAACACTACAGACCACAGAAGGGTTATGCTGTACGTTTTTCGACAGTGAAAGAATCTCGCGCATTTGTCGCGATCTGTCATCTATTCAAAACTATCTTGCACGTCATTACAGCAATTATGATACCCTGATTTTAAGGTAAAACCAATTTAACATAACCTATACCAT…
	c61227_g2	---NA---	0.488736	0.573182	0.775615	0.612511	0.0201521	0.0108492	0.010015	0.0136721	GGCGGTCTTATTGTCATTTGTGTAAGGCGATGTCAATTTTATTTAGTTCAGGTTTTAGTCGCGGAACTTCTTTCGTGGCGCGGAGTCTAGCAGTACAACATTATGTCTGCGCCTTCTAACGATCTAACAATGCTATCTACGTAACAGTGCCACATTGTATCAGCGCCATCTCTATAAAAGTGAAACATTGAATGAGCGCCATCTAACGATAAAACAGTGCAACATTGTACCAACGCCATCTATGAAACAGTGCAACATTTAATCATGGCCATCTATGAAACAGTGCAACATTTAATCA
	c3841_g1	ras-like protein 3	0.490939	0.62281	0.492113	0.535287	0.0143291	0.00662123	0.0479091	0.0229532	GTGGACTGCGCCGTGATCGAGTACACTAGAACGAAGCCCTGCCCGTTCTTCATGTACAGGTCGCGCATCGCCGTGAACTGTTCCGTGCCCGCCGTGTCCAGGATCTCCAGCATGCACTGTTGCCCGTCCACCTCCACTTGTTTCCGGTAGCTGTCCTCGATGGTGGGGTCGTATTTCTCCACAAAGATGCCTTGTACGAACTGTACTGTCAGGGCGGATTTTCCCACGCCTCCGCTTCCTAGCACGACTATTTTGTATTCGCGCATTATTAACTATTTTGAATGGTGTGATTTTATACACAGAAATTAAAGGTCACACTGCTAAAAAGCACATTAACTATGTTAAGTTATTGCAAAAAAACCTTCAACAAGTCAAACCGCCATGACACCGTTAACAGGG…
	c61550_g4	beta-secretase 1-like	0.532459	0.480537	0.573871	0.528956	0.0199319	0.0464502	0.0289456	0.0317759	AATGACTTCATACTTACGAAACATTATTACGAAACATTATTACATTATACAGGATGTTTAAATTTTTTCATAAATTAATTATTATTTTTCGCTAGGTCATAAATTAACTTGAGTTCATTTTTAATAATGTTAAGGGACTTCTTGTATTGGACTAATAATTTTCGGGGCGACTTACAGACGTGAAACTAGCACAGTATATAAATATATACCGACAAATAACTTTTCGTCTTAAATTACGTCGCTTCCTGTTCTACCAAAGCAGCCTGCGATAGTGATATCTGCTGTGACATTGGCAAGGGTGTTGCTACCATCATCTTTATACAGGGTGCTAGCAAATATATTAAAACAGCTGCAGCAATTATTGATATAGCACAAAGAGTCCATTGTGCTGCCTTTATT…
