# Supplementary material for: Wound healing, calcium signaling, and other novel pathways are associated with the formation of butterfly eyespots
Source: BMC Genomics. 2017 Oct 16;18:788. doi: 10.1186/s12864-017-4175-7 (PMC5644175; doi:10.1186/s12864-017-4175-7)
Supplement: Supplementary file 3 — Blast2GO annotations for up-regulated genes associated with eyespots. Table S15. Blast2GO annotations for down-regulated genes associated with eyespots. Table S16. Blast2GO annotations for up-regulated sector-specific transcripts in M3 versus Cu1 wing sector. Table S17. Blast2GO annotations for down-regulated sector-specific transcripts in M3 versus Cu1 wing sector. Table S18. Blast2GO annotations for up-regulated genes in female versus male eyespots. Table S19. Blast2GO annotations for down-regulated genes in female versus male eyespots. Each table is in a different tab. (XLSX 82 kb) [file 12864_2017_4175_MOESM3_ESM.xlsx]

## Sheet: S14
SeqName	Description	Length	#Hits	e-Value	sim mean	#GO	GO Names list	Enzyme Codes list	InterPro IDs
lcl|c55878_g3_i1	zinc finger protein 830	1506	5	1e-120	0.81		-	-	-
lcl|c44449_g1_i1	zinc finger ccch domain-containing protein 3	3174	5	1.9e-82	0.66	4	F:metal ion binding; P:U6 snRNA 3'-end processing; P:nucleic acid phosphodiester bond hydrolysis; F:nuclease activity	-	-
lcl|c60403_g1_i1	upf0746 protein ddb_g0281095-like isoform x1	1463	5	2.2e-33	0.544		-	-	-
lcl|c57103_g1_i1	unconventional prefoldin rpb5 interactor	1336	5	3e-107	0.718		-	-	-
lcl|c59733_g1_i1	trna (guanine-n -)-methyltransferase	1691	5	0	0.812	4	C:nucleus; C:mitochondrial matrix; F:tRNA (guanine(37)-N(1))-methyltransferase activity; P:tRNA methylation	EC:2.1.1.228	-
lcl|c62730_g2_i1	transient receptor potential cation channel protein painless	707	5	5.4e-29	0.642	1	P:single-organism transport	-	-
lcl|c53186_g3_i1	transcription elongation factor 1 homolog	1217	5	2.6e-37	0.97	6	C:nucleus; F:translation elongation factor activity; F:metal ion binding; P:transcription, DNA-templated; P:regulation of transcription, DNA-templated; P:translational elongation	-	-
lcl|c55727_g1_i1	tp53-regulating kinase	1203	5	8.5e-126	0.854	3	F:protein serine/threonine kinase activity; F:ATP binding; P:protein phosphorylation	EC:2.7.11	-
lcl|c51626_g1_i1	toll-like receptor 13	2330	5	0	0.836	1	P:signal transduction	-	-
lcl|c54507_g1_i1	thap domain-containing protein 9	1910	5	2e-125	0.69	1	F:nucleic acid binding	-	-
lcl|c27864_g1_i1	surfeit locus protein 6 homolog	1237	5	1.1e-68	0.79		-	-	-
lcl|c59405_g1_i1	srr1-like protein	1710	5	3.4e-100	0.756		-	-	-
lcl|c56619_g4_i1	sodium potassium-transporting atpase subunit beta-2	552	5	4.3e-23	0.932		-	-	-
lcl|c54010_g1_i1	signal recognition particle 19 kda protein	740	5	9.6e-85	0.92	3	C:signal recognition particle; F:7S RNA binding; P:SRP-dependent cotranslational protein targeting to membrane	-	-
lcl|c52387_g2_i1	signal peptidase complex subunit 3	761	5	8.5e-99	0.968	4	C:signal peptidase complex; C:integral component of membrane; F:peptidase activity; P:signal peptide processing	-	-
lcl|c38859_g1_i1	signal peptidase complex subunit 1	769	5	4.6e-50	0.98	4	C:signal peptidase complex; C:integral component of membrane; F:peptidase activity; P:signal peptide processing	-	-
lcl|c58300_g3_i1	serine--trna mitochondrial	1607	5	8.7e-67	0.742		-	-	-
lcl|c56453_g2_i1	serine threonine-protein kinase prp4 homolog isoform x1	1957	5	0	0.7		-	-	-
lcl|c60700_g3_i1	rrna-processing protein fcf1 homolog	1586	5	2.1e-127	0.948		-	-	-
lcl|c56040_g1_i1	roundabout 1	1801	5	6.1e-159	0.884		-	-	-
lcl|c57271_g5_i1	rna-directed dna polymerase from mobile element jockey- partial	1666	5	3.6e-173	0.678	4	P:RNA-dependent DNA replication; P:nucleic acid phosphodiester bond hydrolysis; F:endonuclease activity; F:RNA-directed DNA polymerase activity	-	-
lcl|c21133_g1_i1	rna-binding protein nob1	2231	5	0	0.824	4	F:endoribonuclease activity; P:cleavage involved in rRNA processing; P:ribosomal small subunit biogenesis; P:RNA phosphodiester bond hydrolysis, endonucleolytic	-	-
lcl|c59338_g1_i1	ribosome-recycling mitochondrial	1205	5	7.4e-104	0.868	1	P:translation	-	-
lcl|c56899_g1_i1	protein tssc4	1417	5	1.7e-80	0.74		-	-	-
lcl|c59504_g1_i1	protein toll-like	4722	5	0	0.952		-	-	-
lcl|c64590_g1_i1	protein ergic-53	244	5	2.3e-26	1	1	C:membrane	-	-
lcl|c86274_g1_i1	protein ecdysoneless homolog	2128	5	3.1e-159	0.654		-	-	-
lcl|c61066_g1_i1	protein aatf	1935	5	5.2e-178	0.832	1	C:nucleus	-	-
lcl|c55214_g1_i1	probable arginine--trna mitochondrial	1872	5	0	0.808		-	-	-
lcl|c57588_g1_i1	PREDICTED: uncharacterized protein LOC106140627 isoform X2	1155	5	3.5e-17	0.7		-	-	-
lcl|c55395_g1_i1	PREDICTED: uncharacterized protein LOC106137651 isoform X2	1580	5	4e-52	0.47		-	-	-
lcl|c58348_g1_i1	pol-like protein	1253	5	4.1e-36	0.586	2	P:RNA-dependent DNA replication; F:RNA-directed DNA polymerase activity	-	-
lcl|c59701_g2_i1	pol-like protein	759	5	1.8e-46	0.546	3	F:nucleic acid binding; P:RNA phosphodiester bond hydrolysis, endonucleolytic; F:RNA-DNA hybrid ribonuclease activity	-	-
lcl|c49068_g1_i1	peptidyl-prolyl cis-trans isomerase-like 3	820	5	8.4e-89	0.958	3	F:peptidyl-prolyl cis-trans isomerase activity; P:protein peptidyl-prolyl isomerization; P:protein folding	EC:5.2.1.8	-
lcl|c58131_g1_i1	omega-scoloptoxin-ssm1a isoform x1	761	5	2.1e-19	0.854		-	-	-
lcl|c56989_g1_i1	nitric oxide synthase-interacting protein homolog	1511	5	2.1e-157	0.938	1	P:regulation of nitric-oxide synthase activity	-	-
lcl|c52331_g1_i1	nad-dependent protein deacetylase sirt6	666	5	2.6e-106	0.946	1	F:NAD+ binding	-	-
lcl|c48280_g1_i1	mki67 fha domain-interacting nucleolar phospho	1574	5	3e-75	0.722	2	F:organic cyclic compound binding; F:heterocyclic compound binding	-	-
lcl|c56760_g1_i1	methyltransferase nsun6	1971	5	0	0.796	3	F:RNA binding; F:methyltransferase activity; P:methylation	-	-
lcl|c39919_g1_i1	mesencephalic astrocyte-derived neurotrophic factor homolog	1414	5	9.3e-92	0.938		-	-	-
lcl|c59133_g1_i1	kal-1 protein isoform x2	3252	5	0	0.842	3	C:extracellular region; F:peptidase inhibitor activity; P:negative regulation of peptidase activity	-	-
lcl|c64109_g1_i1	hypothetical protein TcasGA2_TC001821	6043	5	8e-83	0.59	2	F:nucleic acid binding; P:DNA integration	-	-
lcl|c57413_g1_i1	hypothetical protein KGM_15760	1908	5	2.1e-164	0.68		-	-	-
lcl|c48574_g1_i1	hypothetical protein KGM_03542	759	5	1.1e-80	0.902		-	-	-
lcl|c55791_g1_i1	gpi-anchored wall transfer protein 1	2015	5	5.6e-139	0.676		-	-	-
lcl|c63228_g4_i1	glucose dehydrogenase	2178	5	0	0.836	3	F:oxidoreductase activity, acting on CH-OH group of donors; F:flavin adenine dinucleotide binding; P:oxidation-reduction process	-	-
lcl|c62711_g2_i1	fatty acyl- reductase 1-like	2378	5	0	0.872	2	F:fatty-acyl-CoA reductase (alcohol-forming) activity; P:oxidation-reduction process	-	-
lcl|c58691_g6_i1	fatty acid synthase	2113	5	0	0.614	2	P:biosynthetic process; F:hydrolase activity, acting on ester bonds	-	-
lcl|c54208_g1_i1	eukaryotic translation initiation factor 3 subunit k	811	5	3.2e-152	0.98	7	C:eukaryotic translation initiation factor 3 complex; C:eukaryotic 43S preinitiation complex; C:eukaryotic 48S preinitiation complex; F:translation initiation factor activity; F:ribosome binding; P:formation of translation preinitiation complex; P:regulation of translational initiation	-	-
lcl|c62633_g1_i1	eukaryotic translation elongation factor 1 epsilon-1	2245	5	4.7e-80	0.848		-	-	-
lcl|c52002_g1_i1	endothelial-monocyte activating polypeptide ii	1142	5	6e-113	0.78	1	F:tRNA binding	-	-
lcl|c54013_g2_i1	elongation of very long chain fatty acids protein aael008004-like	1141	5	2e-119	0.882		-	-	-
lcl|c58621_g3_i1	dynein light chain roadblock-type 2-like	1057	5	5.5e-58	0.994		-	-	-
lcl|c55365_g1_i1	cysteine-rich motor neuron 1 protein	3062	5	0	0.61		-	-	-
lcl|c60618_g1_i1	cutilin-1 precursor	2695	5	0	0.938		-	-	-
lcl|c51381_g3_i1	coiled-coil domain-containing protein 58	836	5	1.3e-65	0.898		-	-	-
lcl|c49643_g1_i1	circadian clock-controlled isoform x1	932	5	1.4e-55	0.644		-	-	-
lcl|c56277_g1_i1	chitinase-like protein	1554	5	7.5e-87	0.818	6	C:extracellular space; F:nucleic acid binding; F:methyltransferase activity; F:peptidase activity; P:proteolysis; P:methylation	-	-
lcl|c47756_g2_i1	chemosensory protein 11b	481	5	7.2e-41	0.696		-	-	-
lcl|c63127_g1_i1	cellular retinaldehyde-binding protein	2688	5	5.4e-104	0.898	3	C:intracellular; F:transporter activity; P:transport	-	-
lcl|c53839_g1_i1	apoptosis inhibitor 5	3053	5	2.5e-32	0.794		-	-	-
lcl|c53596_g1_i1	alpha-tocopherol transfer	1107	5	5.9e-166	0.852	3	C:intracellular; F:transporter activity; P:transport	-	-
lcl|c37759_g2_i1	alpha-aminoadipic semialdehyde mitochondrial	574	5	4.4e-48	0.922		-	-	-
lcl|c50373_g1_i1	39s ribosomal protein mitochondrial	917	5	2.7e-103	0.88	3	C:ribosome; F:structural constituent of ribosome; P:translation	-	-
lcl|c58476_g2_i1	-like subfamily c member 17	1881	5	2.9e-129	0.874	2	F:nucleotide binding; F:nucleic acid binding	-	-
lcl|c14558_g1_i1	Keratin-associated protein 19-2-like	475	0	0.089	0.65		-	-	-
lcl|c20735_g1_i1	---NA---	740	0	-	-		-	-	-
lcl|c29675_g1_i1	---NA---	699	0	-	-		-	-	-
lcl|c33883_g1_i1	---NA---	426	0	-	-		-	-	-
lcl|c34318_g1_i1	---NA---	676	0	-	-		-	-	-
lcl|c37661_g1_i1	---NA---	1142	0	-	-		-	-	-
lcl|c45276_g1_i1	---NA---	943	0	-	-		-	-	-
lcl|c45378_g1_i1	---NA---	732	0	-	-		-	-	-
lcl|c47739_g1_i1	---NA---	402	0	-	-		-	-	-
lcl|c48741_g1_i1	---NA---	692	0	-	-		-	-	-
lcl|c49909_g2_i1	---NA---	445	0	-	-		-	-	-
lcl|c49947_g1_i1	---NA---	988	0	-	-		-	-	-
lcl|c51466_g1_i1	---NA---	439	0	-	-		-	-	-
lcl|c51665_g1_i1	---NA---	240	0	-	-		-	-	-
lcl|c52175_g1_i1	---NA---	365	0	-	-		-	-	-
lcl|c52440_g1_i1	---NA---	972	0	-	-		-	-	-
lcl|c53127_g1_i1	---NA---	1510	0	-	-		-	-	-
lcl|c53927_g1_i1	---NA---	1103	0	-	-		-	-	-
lcl|c54926_g1_i1	---NA---	471	0	-	-		-	-	-
lcl|c55251_g1_i1	---NA---	234	0	-	-		-	-	-
lcl|c55817_g1_i1	---NA---	237	0	-	-		-	-	-
lcl|c56057_g2_i1	---NA---	811	0	-	-		-	-	-
lcl|c56545_g2_i1	---NA---	312	0	-	-		-	-	-
lcl|c56619_g6_i1	---NA---	238	0	-	-		-	-	-
lcl|c56986_g2_i1	---NA---	594	0	-	-		-	-	-
lcl|c57303_g2_i1	---NA---	730	0	-	-		-	-	-
lcl|c57512_g4_i1	---NA---	241	0	-	-		-	-	-
lcl|c57902_g1_i1	---NA---	538	0	-	-		-	-	-
lcl|c57966_g1_i1	---NA---	977	0	-	-		-	-	-
lcl|c57991_g1_i1	---NA---	2043	0	-	-		-	-	-
lcl|c58450_g3_i1	---NA---	1395	0	-	-		-	-	-
lcl|c58515_g1_i1	---NA---	890	0	-	-		-	-	-
lcl|c58515_g4_i1	---NA---	816	0	-	-		-	-	-
lcl|c58571_g1_i1	---NA---	1200	0	-	-		-	-	-
lcl|c58777_g1_i1	---NA---	1326	0	-	-		-	-	-
lcl|c58869_g3_i1	---NA---	416	0	-	-		-	-	-
lcl|c58938_g2_i1	---NA---	237	0	-	-		-	-	-
lcl|c59152_g2_i1	---NA---	423	0	-	-		-	-	-
lcl|c59245_g4_i1	---NA---	486	0	-	-		-	-	-
lcl|c59410_g2_i1	---NA---	510	0	-	-		-	-	-
lcl|c59503_g2_i1	---NA---	428	0	-	-		-	-	-
lcl|c59595_g5_i1	---NA---	407	0	-	-		-	-	-
lcl|c60049_g1_i1	---NA---	994	0	-	-		-	-	-
lcl|c60496_g2_i1	---NA---	1269	0	-	-		-	-	-
lcl|c60577_g7_i1	---NA---	411	0	-	-		-	-	-
lcl|c60662_g3_i1	---NA---	440	0	-	-		-	-	-
lcl|c60852_g1_i1	---NA---	652	0	-	-		-	-	-
lcl|c60917_g1_i1	---NA---	1120	0	-	-		-	-	-
lcl|c61067_g2_i1	---NA---	896	0	-	-		-	-	-
lcl|c61285_g5_i1	---NA---	654	0	-	-		-	-	-
lcl|c61634_g1_i1	---NA---	682	0	-	-		-	-	-
lcl|c61841_g1_i1	---NA---	892	0	-	-		-	-	-
lcl|c62226_g2_i1	---NA---	680	0	-	-		-	-	-
lcl|c62282_g1_i1	---NA---	392	0	-	-		-	-	-
lcl|c62635_g5_i1	---NA---	2115	0	-	-		-	-	-
lcl|c62680_g3_i1	---NA---	651	0	-	-		-	-	-
lcl|c62944_g6_i1	---NA---	497	0	-	-		-	-	-
lcl|c63079_g3_i1	---NA---	757	0	-	-		-	-	-
lcl|c63170_g3_i1	---NA---	815	0	-	-		-	-	-
lcl|c63172_g3_i1	---NA---	314	0	-	-		-	-	-
lcl|c63246_g4_i1	---NA---	777	0	-	-		-	-	-
lcl|c63525_g1_i1	---NA---	954	0	-	-		-	-	-
lcl|c63737_g1_i1	---NA---	290	0	-	-		-	-	-
lcl|c63980_g1_i1	---NA---	356	0	-	-		-	-	-
lcl|c68868_g1_i1	---NA---	734	0	-	-		-	-	-
lcl|c82103_g1_i1	---NA---	395	0	-	-		-	-	-
lcl|c51288_g1_i1	-	215	0	-	-	-	-	-	-

## Sheet: S15
SeqName	Description	Length	#Hits	e-Value	sim mean	#GO	GO Names list	Enzyme Codes list	InterPro IDs
lcl|c61787_g1_i1	uncharacterized loc106106657 precursor	1552	5	7.8e-166	0.708		-	-	-
lcl|c49995_g1_i1	transcription factor kayak isoform x2	445	5	1.6e-33	0.876		-	-	-
lcl|c60243_g1_i1	tetratricopeptide repeat protein 17	2133	5	0	0.696		-	-	-
lcl|c54631_g1_i1	ryanodine receptor-like protein	2729	5	5e-84	0.818		-	-	-
lcl|c51050_g1_i1	rna-directed dna polymerase from mobile element jockey-like	1029	5	1.1e-85	0.636		-	-	-
lcl|c3841_g1_i1	ras-like protein 3	423	5	5.2e-55	1		-	-	-
lcl|c58060_g1_i1	ras gtpase-activating protein 1	1257	5	0	0.98		-	-	-
lcl|c58269_g1_i1	protein yellow	1208	5	0	0.904		-	-	-
lcl|c38585_g1_i1	protein diaphanous	451	5	1.2e-97	0.958		-	-	-
lcl|c59543_g1_i1	probable multidrug resistance-associated protein lethal 03659	1832	5	0	0.87		-	-	-
lcl|c46236_g1_i1	PREDICTED: uncharacterized protein LOC106142874 isoform X1	644	5	7.1e-100	0.916		-	-	-
lcl|c42554_g1_i1	PREDICTED: uncharacterized protein LOC106108988	1354	5	8.1e-110	0.67		-	-	-
lcl|c55596_g2_i1	phosphatidylinositol -bisphosphate 3-kinase catalytic subunit delta isoform	1064	5	5.6e-140	0.9		-	-	-
lcl|c59815_g1_i1	neutral ceramidase	695	5	7.6e-66	0.904		-	-	-
lcl|c38400_g1_i1	larval cuticle protein lcp-22-like precursor	1142	5	1.7e-101	0.9		-	-	-
lcl|c25283_g1_i1	kinase suppressor of ras 2-like protein	987	5	9e-09	0.596		-	-	-
lcl|c53884_g1_i1	hypothetical protein RR46_02196	1213	2	4.6e-05	0.565		-	-	-
lcl|c77406_g1_i1	hypothetical protein RR46_01763	331	1	1.9e-22	0.97		-	-	-
lcl|c60221_g1_i1	hypothetical protein KGM_17241	1842	5	0	0.696		-	-	-
lcl|c55061_g1_i1	hypothetical protein KGM_11484	984	1	3.5e-07	0.84		-	-	-
lcl|c63830_g1_i1	hypothetical protein KGM_07109	3534	5	0	0.646		-	-	-
lcl|c54992_g1_i1	glycosyltransferase 25 family member	994	5	1.7e-59	0.678		-	-	-
lcl|c48616_g1_i1	fatty-acid amide hydrolase 2-like	631	5	4.1e-94	0.762		-	-	-
lcl|c53282_g2_i1	farnesoic acid o-methyltransferase-like isoform 1 protein	384	5	5.9e-38	0.662		-	-	-
lcl|c50606_g1_i1	denn domain-containing protein 4c isoform x1	955	5	1.6e-76	0.948		-	-	-
lcl|c55818_g1_i1	cytoplasmic dynein 2 heavy chain 1	968	5	7.3e-101	0.678		-	-	-
lcl|c29885_g1_i1	cd63 antigen	799	5	6.5e-09	0.492		-	-	-
lcl|c44374_g1_i1	calcium calmodulin-dependent protein kinase kinase 2 isoform x2	475	5	4.9e-12	0.73		-	-	-
lcl|c53148_g1_i1	bmp-binding endothelial regulator protein	1415	5	0	0.854		-	-	-
lcl|c61550_g4_i1	beta-secretase 1-like	1902	5	0	0.788		-	-	-
lcl|c61396_g1_i1	antennal esterase cxe5	1988	5	0	0.806		-	-	-
lcl|c55855_g1_i1	amp deaminase 2 isoform x5	1038	5	0	0.97		-	-	-
lcl|c41550_g1_i1	acid alpha-glucosidase	284	5	1.1e-18	0.796		-	-	-
lcl|c50808_g1_i1	abc atp-binding protein	752	5	2.8e-31	0.586		-	-	-
lcl|c14112_g1_i1	---NA---	411	0	-	-		-	-	-
lcl|c16777_g2_i1	---NA---	298	0	-	-		-	-	-
lcl|c26324_g1_i1	---NA---	314	0	-	-		-	-	-
lcl|c48025_g1_i1	---NA---	388	0	-	-		-	-	-
lcl|c49404_g1_i1	---NA---	218	0	-	-		-	-	-
lcl|c51354_g1_i1	---NA---	633	0	-	-		-	-	-
lcl|c54455_g6_i1	---NA---	216	0	-	-		-	-	-
lcl|c55561_g1_i1	---NA---	210	0	-	-		-	-	-
lcl|c55802_g5_i1	---NA---	372	0	-	-		-	-	-
lcl|c56068_g2_i1	---NA---	1522	0	-	-		-	-	-
lcl|c57335_g7_i1	---NA---	307	0	-	-		-	-	-
lcl|c58255_g3_i1	---NA---	1259	0	-	-		-	-	-
lcl|c59310_g1_i1	---NA---	734	0	-	-		-	-	-
lcl|c59651_g1_i1	---NA---	918	0	-	-		-	-	-
lcl|c61227_g2_i1	---NA---	298	0	-	-		-	-	-
lcl|c62387_g6_i1	---NA---	466	0	-	-		-	-	-
lcl|c63656_g2_i1	---NA---	592	0	-	-		-	-	-
lcl|c69061_g1_i1	---NA---	304	0	-	-		-	-	-
lcl|c9233_g1_i1	---NA---	307	0	-	-		-	-	-
lcl|c9511_g1_i1	---NA---	349	0	-	-		-	-	-

## Sheet: S16
SeqName	Description	Length	#Hits	e-Value	sim mean	#GO	GO Names list	Enzyme Codes list	InterPro IDs		---NA---
lcl|c86304_g1_i1	---NA---	319	0	-	-		-	-	-		---NA---
lcl|c77406_g1_i1	hypothetical protein RR46_01763	331	1	2e-22	0.97		-	-	-		---NA---
lcl|c69061_g1_i1	---NA---	304	0	-	-		-	-	-		---NA---
lcl|c62806_g2_i1	leucine-rich repeats and immunoglobulin-like domains protein 3	2438	20	0	0.6975	1	C:integral component of membrane	-	-		---NA---
lcl|c61807_g1_i1	---NA---	1638	0	-	-		-	-	-		---NA---
lcl|c61620_g1_i1	cytochrome p450	1749	20	0	0.687	2	F:binding; F:oxidoreductase activity	-	-		---NA---
lcl|c58981_g5_i1	---NA---	2142	0	-	-		-	-	-		---NA---
lcl|c57622_g1_i1	---NA---	243	0	-	-		-	-	-		---NA---
lcl|c57491_g3_i1	---NA---	314	0	-	-		-	-	-		---NA---
lcl|c55579_g1_i1	---NA---	617	0	-	-		-	-	-		---NA---
lcl|c55561_g1_i1	---NA---	210	0	-	-		-	-	-		---NA---
lcl|c54350_g1_i1	---NA---	1001	0	-	-		-	-	-		alpha-tocopherol transfer
lcl|c50335_g1_i1	---NA---	481	0	-	-		-	-	-		apolipoprotein d
lcl|c49276_g1_i1	---NA---	791	0	-	-		-	-	-		cytochrome p450
lcl|c48936_g1_i1	alpha-tocopherol transfer	318	8	3.7e-31	0.8163		-	-	-		hypothetical protein RR46_01763
lcl|c45101_g1_i1	transformer 2 isoform d	450	20	1.8e-67	0.971	2	F:nucleotide binding; F:nucleic acid binding	-	-		leucine-rich repeats and immunoglobulin-like domains protein 3
lcl|c43279_g1_i1	senescence-associated protein	3006	20	5e-126	0.8465		-	-	-		maestro heat-like repeat-containing protein family member 1
lcl|c34140_g1_i1	possible kinase	271	3	0.64	0.51		-	-	-		possible kinase
lcl|c32881_g1_i1	maestro heat-like repeat-containing protein family member 1	453	20	5.3e-74	0.686		-	-	-		pupal cuticle protein c1b
lcl|c28654_g1_i1	apolipoprotein d	322	20	2.1e-17	0.599		-	-	-		senescence-associated protein
lcl|c2170_g1_i1	pupal cuticle protein c1b	631	20	3.8e-38	0.749	1	F:structural constituent of cuticle	-	-		t-box transcription factor tbx6
lcl|c14112_g1_i1	---NA---	411	0	-	-		-	-	-		transformer 2 isoform d
lcl|c12257_g1_i1	t-box transcription factor tbx6	364	7	4.8e-30	0.9314	3	C:nucleus; F:transcription factor activity, sequence-specific DNA binding; P:regulation of transcription, DNA-templated	-	-

## Sheet: S17
SeqName	Description	Length	#Hits	e-Value	sim mean	#GO	GO Names list	Enzyme Codes list	InterPro IDs			alpha-aminoadipic semialdehyde mitochondrial
lcl|c60254_g1_i1	zinc finger protein ush isoform x2	3987	13	1.4e-31	0.8285	2	F:nucleic acid binding; F:metal ion binding	-	-			attacin-like protein
lcl|c61093_g1_i1	y+l amino acid transporter 2	1680	20	2.4e-175	0.7985	3	C:integral component of membrane; F:amino acid transmembrane transporter activity; P:amino acid transmembrane transport	-	-			bxb2_samcy ame: full=bombyxin b-2 homolog contains: ame: full=bombyxin b-2 homolog b chain contains: ame: full=bombyxin b-2 homolog a chain flags: precursor
lcl|c51137_g2_i1	slit homolog 2	2156	20	0	0.661	1	P:signal transduction	-	-			chemosensory protein-14
lcl|c19325_g1_i1	segment polarity protein dishevelled homolog dvl-3 isoform x2	457	20	5.8e-56	0.9715	3	C:intracellular; P:Wnt signaling pathway; P:intracellular signal transduction	-	-			circadian clock-controlled
lcl|c45829_g1_i1	protease inhibitor-like protein	1041	6	6.4e-15	0.5567	2	P:proteolysis; F:peptidase activity	-	-			fatty acyl- reductase cg5065
lcl|c59133_g1_i1	kal-1 protein isoform x2	3252	20	0	0.878	6	C:extracellular region; F:protein kinase activity; F:ATP binding; F:peptidase inhibitor activity; P:protein phosphorylation; P:negative regulation of peptidase activity	-	-			glucose dehydrogenase
lcl|c63228_g4_i1	glucose dehydrogenase	2178	20	0	0.74	3	F:oxidoreductase activity, acting on CH-OH group of donors; F:flavin adenine dinucleotide binding; P:oxidation-reduction process	-	-			kal-1 protein isoform x2
lcl|c62711_g2_i1	fatty acyl- reductase cg5065	2378	20	0	0.785	2	F:fatty-acyl-CoA reductase (alcohol-forming) activity; P:oxidation-reduction process	-	-			protease inhibitor-like protein
lcl|c59686_g1_i1	circadian clock-controlled	750	20	3.5e-85	0.769		-	-	-			segment polarity protein dishevelled homolog dvl-3 isoform x2
lcl|c41136_g1_i1	chemosensory protein-14	590	20	1.2e-60	0.839		-	-	-			slit homolog 2
lcl|c78125_g1_i1	bxb2_samcy ame: full=bombyxin b-2 homolog contains: ame: full=bombyxin b-2 homolog b chain contains: ame: full=bombyxin b-2 homolog a chain flags: precursor	601	10	0.011	0.477		-	-	-			y+l amino acid transporter 2
lcl|c57472_g1_i1	attacin-like protein	751	20	9.9e-15	0.5565	4	C:extracellular region; P:immune system process; P:innate immune response; P:defense response to bacterium	-	-			zinc finger protein ush isoform x2
lcl|c37759_g2_i1	alpha-aminoadipic semialdehyde mitochondrial	574	20	4.4e-48	0.8015	2	F:oxidoreductase activity; P:oxidation-reduction process	-	-
lcl|c34657_g1_i1	---NA---	461	0	-	-		-	-	-
lcl|c44782_g1_i1	---NA---	412	0	-	-		-	-	-
lcl|c46878_g2_i1	---NA---	221	0	-	-		-	-	-
lcl|c53479_g1_i1	---NA---	410	0	-	-		-	-	-
lcl|c57010_g1_i1	---NA---	841	0	-	-		-	-	-
lcl|c57381_g2_i1	---NA---	349	0	-	-		-	-	-
lcl|c58325_g1_i1	---NA---	2245	0	-	-		-	-	-
lcl|c59287_g2_i1	---NA---	1402	0	-	-		-	-	-
lcl|c59476_g4_i1	---NA---	599	0	-	-		-	-	-
lcl|c59476_g9_i1	---NA---	588	0	-	-		-	-	-
lcl|c59905_g1_i1	---NA---	289	0	-	-		-	-	-
lcl|c60334_g12_i1	---NA---	996	0	-	-		-	-	-
lcl|c61501_g1_i1	---NA---	1306	0	-	-		-	-	-
lcl|c61538_g7_i1	---NA---	555	0	-	-		-	-	-
lcl|c62194_g4_i1	---NA---	1255	0	-	-		-	-	-
lcl|c62944_g5_i1	---NA---	729	0	-	-		-	-	-

## Sheet: S18
SeqName	Description	Length	#Hits	e-Value	sim mean	#GO	GO Names list	Enzyme Codes list	InterPro IDs
c60568_g2_i1	zinc finger mym-type protein 1-like	4443	20	0	0.7695	2	F:nucleic acid binding; F:DNA binding	-	-
c56853_g1_i1	von willebrand factor d and egf domain-containing	1200	20	4.4e-34	0.6485	4	C:extracellular region; P:pathogenesis; P:protein dephosphorylation; F:acid phosphatase activity	-	-
c59603_g3_i1	venom protease-like	1234	20	4.6e-53	0.491	5	P:proteolysis; F:serine-type endopeptidase activity; F:serine-type peptidase activity; F:hydrolase activity; F:peptidase activity	-	-
c63384_g1_i1	vanin-like protein 1 isoform x2	2383	20	1e-99	0.489	3	P:nitrogen compound metabolic process; F:hydrolase activity, acting on carbon-nitrogen (but not peptide) bonds, in linear amides; F:hydrolase activity, acting on carbon-nitrogen (but not peptide) bonds	-	-
c57084_g1_i1	vacuolar protein sorting-associated protein 13c	1911	6	8.3e-21	0.47		-	-	-
c49858_g1_i1	unknown unsecreted protein	670	2	2.2e-14	0.7		-	-	-
c51393_g1_i1	unknown secreted protein	448	2	1.8e-11	0.64		-	-	-
c52984_g1_i1	uncharacterised protein	482	20	1.8e-27	0.5735		-	-	-
c62504_g1_i1	udp-glucuronosyltransferase 2b2-like	1895	20	0	0.781	3	C:integral component of membrane; F:glucuronosyltransferase activity; P:metabolic process	EC:2.4.1.17	-
c62880_g3_i1	udp-glucuronosyltransferase 1-7c-like isoform x4	645	20	8.8e-55	0.783	3	C:integral component of membrane; F:glucuronosyltransferase activity; P:metabolic process	EC:2.4.1.17	-
c51534_g3_i1	ubiquitin carboxyl-terminal hydrolase isozyme l5	1224	20	1.3e-18	0.626	1	F:peptidase activity, acting on L-amino acid peptides	-	-
c50581_g1_i1	u3 small nucleolar ribonucleoprotein protein imp3	1056	20	7.8e-114	0.898	3	C:viral nucleocapsid; C:ribonucleoprotein complex; F:rRNA binding	-	-
c61026_g2_i1	trna-dihydrouridine synthase	2149	20	0	0.849	4	F:tRNA dihydrouridine synthase activity; F:flavin adenine dinucleotide binding; P:tRNA dihydrouridine synthesis; P:oxidation-reduction process	-	-
c63359_g2_i1	transposon ty3-i gag-pol partial	3073	12	2.3e-08	0.62		-	-	-
c61904_g5_i1	transmembrane protein 14c	1300	20	3.7e-31	0.793	1	C:integral component of membrane	-	-
c59061_g1_i1	transmembrane emp24 domain-containing protein 5-like	1357	20	5.7e-123	0.7415	8	C:endoplasmic reticulum; C:integral component of membrane; P:reproduction; P:transport; P:neurogenesis; P:regulation of post-mating oviposition; P:positive regulation of Wnt protein secretion; P:positive regulation of canonical Wnt signaling pathway	-	-
c53478_g1_i1	transcription factor e2f4	1566	20	1.4e-116	0.731	6	C:nucleus; C:transcription factor complex; F:DNA binding; F:transcription factor activity, sequence-specific DNA binding; P:transcription, DNA-templated; P:regulation of transcription, DNA-templated	-	-
c53186_g3_i1	transcription elongation factor 1 homolog	1217	20	2.6e-37	0.941	6	C:nucleus; F:translation elongation factor activity; F:metal ion binding; P:transcription, DNA-templated; P:regulation of transcription, DNA-templated; P:translational elongation	-	-
c47262_g1_i1	transcription and mrna export factor eny2	585	20	3.2e-37	0.826	10	C:SAGA complex; C:nuclear pore; C:transcription export complex 2; C:DUBm complex; F:transcription coactivator activity; P:transcription elongation from RNA polymerase II promoter; P:mRNA export from nucleus; P:protein transport; P:histone deubiquitination; P:positive regulation of transcription, DNA-templated	-	-
c62983_g2_i1	titin- partial	5413	20	0	0.776		-	-	-
c50705_g1_i1	thyroid adenoma-associated protein homolog	2896	20	0	0.547	3	P:hydrogen ion transmembrane transport; C:mitochondrion; F:cytochrome-c oxidase activity	-	-
c62344_g4_i1	thioredoxin peroxidase 2	1981	20	1e-158	0.909	4	F:peroxidase activity; F:thioredoxin-disulfide reductase activity; F:peroxiredoxin activity; P:oxidation-reduction process	EC:1.11.1.15; EC:1.11.1.7; EC:1.8.1.9	-
c54507_g1_i1	thap domain-containing protein 9	1910	20	2e-125	0.6365	1	F:nucleic acid binding	-	-
c62980_g1_i1	teneurin-3 isoform x1	5189	20	0	0.8915		-	-	-
c63624_g1_i1	tartan capricious-like protein	4741	20	2.2e-153	0.4955	9	F:kinase activity; F:ATP binding; F:protein kinase activity; P:phosphorylation; P:peptidyl-tyrosine phosphorylation; P:protein phosphorylation; F:protein tyrosine kinase activity; C:extracellular exosome; C:nucleoplasm	-	-
c61018_g1_i1	tartan capricious-like protein	2911	20	0	0.5305		-	-	-
c60867_g2_i1	tartan capricious-like protein	4025	20	0	0.4975	7	F:kinase activity; F:ATP binding; F:protein kinase activity; P:phosphorylation; P:peptidyl-tyrosine phosphorylation; P:protein phosphorylation; F:protein tyrosine kinase activity	-	-
c64189_g1_i1	talin-1 isoform x5	13433	20	0	0.6845	4	C:cell part; F:protein complex binding; P:macromolecule localization; P:single-organism localization	-	-
c50521_g1_i1	t-cell acute lymphocytic leukemia protein 1	753	20	9.7e-91	0.7675	1	F:protein dimerization activity	-	-
c58233_g4_i1	sulfatase-modifying factor 1	1362	20	3e-153	0.72		-	-	-
c55775_g1_i1	succinate dehydrogenase assembly factor 2- mitochondrial-like	1148	20	7.8e-70	0.7735	4	C:mitochondrion; P:mitochondrial electron transport, succinate to ubiquinone; P:protein-FAD linkage; P:copper ion homeostasis	-	-
c52853_g1_i1	stretchin- isoform s	1524	20	4.4e-63	0.8065	5	C:microtubule associated complex; F:calmodulin-dependent protein kinase activity; F:myosin light chain kinase activity; F:structural constituent of cytoskeleton; P:protein phosphorylation	EC:2.7.11.18; EC:2.7.11.17	-
c48228_g1_i1	sperm-associated antigen 6	1121	20	3.1e-21	0.8765		-	-	-
c5192_g1_i1	speckle-type poz	1385	20	3e-104	0.6345		-	-	-
c48242_g1_i1	small nuclear ribonucleoprotein f	701	20	1.5e-45	0.942	6	C:U1 snRNP; C:small nucleolar ribonucleoprotein complex; C:viral nucleocapsid; C:catalytic step 2 spliceosome; F:RNA binding; P:mRNA splicing, via spliceosome	-	-
c52278_g1_i1	slit homolog 3	4529	20	0	0.605		-	-	-
c63077_g1_i1	serine-rich adhesin for platelets	4539	20	0	0.7145	3	C:extracellular space; P:proteolysis; F:peptidase activity	-	-
c58300_g3_i1	serine--trna mitochondrial	1607	20	8.5e-67	0.653	1	F:ligase activity	-	-
c57593_g1_i1	serine threonine-protein phosphatase pp1-beta catalytic subunit	2672	20	3.1e-60	0.802	2	F:phosphoprotein phosphatase activity; P:protein dephosphorylation	EC:3.1.3.16	-
c60736_g1_i1	serine threonine-protein phosphatase 6 regulatory ankyrin repeat subunit b isoform x1	6307	20	0	0.8935	15	C:cilium; C:dendrite; C:cation channel complex; C:neuronal cell body; F:calcium channel activity; F:mechanically-gated ion channel activity; F:ankyrin binding; P:startle response; P:sensory perception of sound; P:mechanosensory behavior; P:response to auditory stimulus; P:locomotion; P:detection of mechanical stimulus involved in sensory perception of touch; P:calcium ion transmembrane transport;…	-	-
c56453_g2_i1	serine threonine-protein kinase prp4 homolog	1957	20	0	0.743	1	F:transferase activity	-	-
c34809_g1_i1	serine threonine protein kinase	598	8	4.5e-36	0.7913		-	-	-
c61792_g1_i1	serine protease h164	3978	20	2.6e-175	0.739	2	F:serine-type endopeptidase activity; P:proteolysis	EC:3.4.21	-
c38098_g1_i1	serine protease	666	20	1.8e-09	0.513	3	P:proteolysis; F:serine-type endopeptidase activity; F:peptidase activity	-	-
c49890_g1_i1	senescence-associated protein	373	20	7.4e-67	0.914		-	-	-
c18623_g1_i1	senescence-associated protein	327	20	1.3e-33	0.8175	2	P:nucleic acid phosphodiester bond hydrolysis; F:endonuclease activity	-	-
c60085_g1_i1	secreted peptide 30	1586	13	4e-36	0.6177		-	-	-
c52409_g1_i1	scavenger receptor sr-c-like protein	574	1	2.2e-13	0.68	5	F:polysaccharide binding; F:scavenger receptor activity; C:membrane; P:receptor-mediated endocytosis; P:immune response	-	-
c63732_g2_i1	rna-directed dna polymerase from mobile element jockey-like	4221	20	0	0.7315		-	-	-
c62801_g2_i1	rna-directed dna polymerase from mobile element jockey-like	4107	20	3.1e-57	0.5035	4	P:RNA-dependent DNA replication; P:nucleic acid phosphodiester bond hydrolysis; F:endonuclease activity; F:RNA-directed DNA polymerase activity	-	-
c56932_g5_i1	rna-directed dna polymerase from mobile element jockey-like	914	20	1.5e-09	0.8745		-	-	-
c56224_g5_i1	rna-directed dna polymerase from mobile element jockey-like	4609	20	0	0.545	3	P:RNA-dependent DNA replication; F:RNA-directed DNA polymerase activity; F:RNA binding	-	-
c43116_g1_i1	rna polymerase ii subunit a c-terminal domain phosphatase ssu72	1869	20	2.5e-82	0.77	4	C:nucleus; F:phosphoprotein phosphatase activity; P:mRNA processing; P:protein dephosphorylation	EC:3.1.3.16	-
c58536_g2_i1	ribonucleoside-diphosphate reductase subunit m2	1075	20	3.8e-73	0.911	3	F:oxidoreductase activity; P:deoxyribonucleoside diphosphate metabolic process; P:oxidation-reduction process	-	-
c60785_g1_i1	rho rac-interacting citron kinase	1363	6	1.2e-78	0.7733	2	F:kinase activity; P:phosphorylation	-	-
c53293_g1_i1	reverse transcriptase	434	4	2.4e-05	0.585	4	P:RNA-dependent DNA replication; P:nucleic acid phosphodiester bond hydrolysis; F:endonuclease activity; F:RNA-directed DNA polymerase activity	-	-
c52660_g1_i1	reverse transcriptase	1865	20	1.9e-09	0.7055	1	C:integral component of membrane	-	-
c62666_g1_i1	reverse ribonuclease integrase	7659	20	0	0.579	2	P:macromolecule metabolic process; P:primary metabolic process	-	-
c63359_g3_i1	reverse partial	1878	8	3.2e-07	0.765		-	-	-
c62087_g1_i1	retrovirus-related pol polyprotein from transposon tnt 1-94	1529	20	2.6e-29	0.515	3	F:nucleic acid binding; P:DNA integration; F:zinc ion binding	-	-
c63683_g2_i1	retrovirus-related pol polyprotein from transposon	1769	20	2.8e-114	0.5285	4	F:nucleic acid binding; P:DNA integration; F:zinc ion binding; F:DNA binding	-	-
c59892_g1_i1	retrovirus-related gag-pol polyprotein	4325	20	0	0.5275	6	F:nucleic acid binding; P:DNA integration; F:zinc ion binding; F:metal ion binding; P:proteolysis; F:peptidase activity	-	-
c51823_g1_i1	recombination repair protein 1	1282	6	1.6e-24	0.565	6	P:DNA repair; P:nucleic acid phosphodiester bond hydrolysis; F:endonuclease activity; F:nuclease activity; C:intracellular; F:DNA binding	-	-
c53963_g1_i1	ras-like gtp-binding protein	1612	20	1.3e-110	0.8275	14	C:intracellular; C:membrane; F:GTPase activity; F:calcium ion binding; F:GTP binding; P:cellular response to DNA damage stimulus; P:cell adhesion; P:small GTPase mediated signal transduction; P:border follicle cell migration; P:mesoderm development; P:regulation of cell shape; P:positive regulation of cell-cell adhesion; P:melanotic encapsulation of foreign target; P:hemocyte migration	-	-
c53015_g1_i1	pyridoxine-5 -phosphate oxidase-like	1418	20	1.5e-157	0.8395	5	F:pyridoxamine-phosphate oxidase activity; F:FMN binding; P:pyridoxine biosynthetic process; P:pyridoxal phosphate biosynthetic process; P:oxidation-reduction process	EC:1.4.3.5	-
c61381_g1_i1	protein-cysteine n-palmitoyltransferase rasp	1990	20	0	0.611	1	C:integral component of membrane	-	-
c63084_g6_i1	protein uxt homolog	1664	20	9.8e-55	0.7155	5	C:prefoldin complex; F:RNA polymerase II transcription corepressor activity; F:unfolded protein binding; P:negative regulation of transcription from RNA polymerase II promoter; P:protein folding	-	-
c51955_g1_i1	protein tssc4-like isoform x1 partial	373	20	2.8e-44	0.704		-	-	-
c56338_g1_i1	protein translocase subunit	1557	8	1e-58	0.6813		-	-	-
c60067_g4_i1	protein spaetzle	765	20	4.2e-19	0.4885		-	-	-
c54004_g1_i1	protein mlp1-like isoform x1	1153	15	7.7e-93	0.6067	1	P:spindle assembly	-	-
c59931_g1_i1	protein disulfide-isomerase a6	2018	20	5.3e-45	0.8925	4	C:cell; F:isomerase activity; P:metabolic process; P:cell redox homeostasis	-	-
c44039_g1_i1	protein archease-like	890	20	3.5e-79	0.8985		-	-	-
c63687_g5_i1	prostaglandin reductase 1-like	1491	20	0	0.8255	3	F:zinc ion binding; F:oxidoreductase activity; P:oxidation-reduction process	-	-
c61009_g4_i1	probable ubiquitin carboxyl-terminal hydrolase faf-x	1339	20	1.6e-14	0.863	21	C:cytoplasm; C:membrane; C:growth cone; C:apical part of cell; F:cysteine-type endopeptidase activity; F:ubiquitin-specific protease activity; F:co-SMAD binding; P:in utero embryonic development; P:neuron migration; P:chromosome segregation; P:mitotic nuclear division; P:transforming growth factor beta receptor signaling pathway; P:post-embryonic development; P:protein deubiquitination; P:cerebel…	EC:3.4.22	-
c32352_g1_i1	probable splicing factor 3b subunit 5	539	20	5.7e-56	0.9595		-	-	-
c60139_g2_i1	probable sodium potassium calcium exchanger cg1090	684	20	4.8e-34	0.91	2	C:integral component of membrane; P:transmembrane transport	-	-
c42340_g1_i1	probable small nuclear ribonucleoprotein sm d2	564	20	3.5e-63	0.945	3	C:viral nucleocapsid; C:small nuclear ribonucleoprotein complex; P:RNA splicing	-	-
c59617_g4_i1	probable small nuclear ribonucleoprotein g	1097	20	9.2e-43	0.9525	5	C:small nucleolar ribonucleoprotein complex; C:viral nucleocapsid; F:RNA binding; F:metal ion binding; P:mRNA splicing, via spliceosome	-	-
c60820_g1_i1	probable serine threonine-protein kinase kinx isoform x2	2465	10	7.6e-28	0.568		-	-	-
c57707_g1_i1	probable rna-binding protein cg14230	1984	20	0	0.576	2	F:organic cyclic compound binding; F:heterocyclic compound binding	-	-
c58333_g1_i1	probable rna methyltransferase cg11342	1508	20	2.5e-86	0.6545	1	F:transferase activity	-	-
c15591_g1_i1	probable nuclear transport factor 2 isoform x1	868	20	5.2e-84	0.897	2	C:intracellular; P:transport	-	-
c63607_g4_i1	probable methyltransferase tarbp1	5134	20	0	0.5575	3	F:methyltransferase activity; P:RNA metabolic process; P:methylation	-	-
c56403_g1_i1	probable methyltransferase btm2 homolog	1400	20	1.3e-136	0.637	2	F:methyltransferase activity; P:methylation	-	-
c63719_g2_i1	probable chitinase 3	6185	20	0	0.652	5	C:extracellular region; F:chitinase activity; F:chitin binding; P:carbohydrate metabolic process; P:chitin catabolic process	EC:3.2.1.14	-
c59262_g1_i1	probable atp-dependent rna helicase ddx20	1898	20	0	0.701	2	F:nucleotide binding; F:hydrolase activity	-	-
c55214_g1_i1	probable arginine--trna mitochondrial	1872	20	0	0.716	3	F:arginine-tRNA ligase activity; F:ATP binding; P:arginyl-tRNA aminoacylation	EC:6.1.1.19	-
c58705_g1_i1	prkca-binding protein isoform x2	2048	20	0	0.866	3	F:kinase activity; F:protein domain specific binding; P:phosphorylation	-	-
c54054_g1_i1	prefoldin subunit 1	1634	20	2.9e-19	0.5945	3	F:unfolded protein binding; P:protein folding; C:prefoldin complex	-	-
c54587_g5_i1	PREDICTED: uncharacterized protein LOC106115327	1420	2	5.5e-06	0.505		-	-	-
c52838_g1_i1	PREDICTED: uncharacterized protein LOC106114098	591	2	0.00059	0.555		-	-	-
c52873_g1_i1	PREDICTED: uncharacterized protein LOC106111877	968	6	7.1e-32	0.8383		-	-	-
c26618_g1_i1	PREDICTED: uncharacterized protein LOC105852951	309	3	1.5e-16	0.7		-	-	-
c56714_g1_i1	pre-mod -ab	876	20	6.7e-08	0.577	15	C:chromatin; C:condensed nuclear chromosome; C:polytene chromosome band; C:nucleolus; F:DNA binding; F:chromatin binding; F:POZ domain binding; F:protein homodimerization activity; P:regulation of chromatin assembly or disassembly; P:apoptotic process; P:male meiosis chromosome segregation; P:male meiosis I; P:germ cell migration; P:meiotic chromosome condensation; P:oogenesis	-	-
c63720_g1_i1	pol-like protein	1314	20	1e-58	0.4815	6	F:nucleic acid binding; P:RNA phosphodiester bond hydrolysis, endonucleolytic; P:RNA-dependent DNA replication; F:RNA-DNA hybrid ribonuclease activity; F:RNA-directed DNA polymerase activity; F:zinc ion binding	-	-
c63687_g2_i1	piggybac transposase	1652	20	4e-133	0.7805		-	-	-
c58373_g1_i1	piggybac transposable element-derived protein 3-like	2674	20	2.7e-120	0.5495		-	-	-
c53566_g3_i1	phospholipase d a	499	20	2.3e-30	0.899		-	-	-
c54404_g1_i1	phosphoglucomutase	1039	20	7e-147	0.819	3	F:magnesium ion binding; F:phosphoglucomutase activity; P:carbohydrate metabolic process	EC:5.4.2.2	-
c63025_g4_i1	phosphatidylinositol n-acetylglucosaminyltransferase subunit p	2504	20	1.4e-55	0.655	1	F:transferase activity	-	-
c56822_g1_i1	peroxisomal acyl-coenzyme a oxidase 3-like	1388	20	0	0.7475	10	C:peroxisome; C:membrane; F:acyl-CoA dehydrogenase activity; F:acyl-CoA oxidase activity; F:ionotropic glutamate receptor activity; F:extracellular-glutamate-gated ion channel activity; F:flavin adenine dinucleotide binding; P:fatty acid beta-oxidation; P:ion transmembrane transport; P:ionotropic glutamate receptor signaling pathway	EC:1.3.99.3; EC:1.3.3.6	-
c52451_g1_i1	peroxiredoxin-6	1202	20	2.4e-135	0.8345	3	F:peroxidase activity; F:peroxiredoxin activity; P:oxidation-reduction process	EC:1.11.1.15; EC:1.11.1.7	-
c50861_g2_i1	peptidyl-trna hydrolase ptrhd1	662	20	4.7e-73	0.8595	2	F:aminoacyl-tRNA hydrolase activity; P:metabolic process	EC:3.1.1.29	-
c54138_g1_i1	peptidyl-prolyl cis-trans isomerase h	1547	20	4e-127	0.9685	3	F:peptidyl-prolyl cis-trans isomerase activity; P:protein peptidyl-prolyl isomerization; P:protein folding	EC:5.2.1.8	-
c47545_g1_i1	pentatricopeptide repeat-containing protein mitochondrial-like	1691	20	0	0.7425		-	-	-
c62117_g1_i1	papilin isoform x1	516	20	8.6e-19	0.728	6	C:proteinaceous extracellular matrix; F:metalloendopeptidase activity; F:serine-type endopeptidase inhibitor activity; F:zinc ion binding; P:proteolysis; P:negative regulation of endopeptidase activity	EC:3.4.24	-
c63512_g1_i1	p94	3033	20	0	0.6695		-	-	-
c64053_g3_i1	oxysterol binding protein	1034	8	5.3e-11	0.5575		-	-	-
c58070_g1_i1	organic cation transporter	521	15	1.5e-19	0.69	3	C:integral component of membrane; F:transmembrane transporter activity; P:transmembrane transport	-	-
c63585_g6_i1	orf b (bases 1850-5560) first start codon at 2306	6213	20	2.5e-91	0.558	3	F:nucleic acid binding; P:DNA integration; F:zinc ion binding	-	-
c62421_g1_i1	o-glucosyltransferase rumi homolog	1922	20	0	0.798	7	C:extracellular region; C:endoplasmic reticulum lumen; F:UDP-glucosyltransferase activity; F:UDP-xylosyltransferase activity; P:protein O-linked glycosylation; P:glycolipid metabolic process; P:positive regulation of Notch signaling pathway	-	-
c54326_g1_i1	nucleolar protein 16	1580	20	1.9e-40	0.8585		-	-	-
c45319_g1_i1	nucleocapsid	1326	11	1.4e-80	0.5882	1	C:viral nucleocapsid	-	-
c59130_g2_i1	nuclease harbi1	2489	20	2.7e-159	0.675		-	-	-
c54744_g1_i1	nuclear pore membrane glycoprotein 210	1517	20	0	0.584		-	-	-
c54892_g2_i1	nose resistant to fluoxetine protein 6-like isoform x2	1441	20	2.8e-116	0.58	2	P:metabolic process; F:transferase activity, transferring acyl groups other than amino-acyl groups	-	-
c61580_g1_i1	niemann-pick c1	3762	20	0	0.663	3	C:integral component of membrane; F:hedgehog receptor activity; P:signal transduction	-	-
c62790_g6_i1	neuralized-like protein 4	730	4	9.5e-18	0.8175		-	-	-
c57133_g1_i1	neuralized-like protein 4	3160	20	0	0.652		-	-	-
c56318_g1_i1	neuralized-like protein 4	1349	20	0	0.61		-	-	-
c52732_g1_i1	neuralized-like protein 4	1856	20	0	0.738		-	-	-
c58733_g1_i1	nadh-cytochrome b5 reductase-like	1628	20	1.1e-103	0.573	1	F:oxidoreductase activity	-	-
c58602_g1_i1	nad-dependent protein deacetylase sirt4-like	1292	20	4.3e-179	0.7775	6	C:mitochondrial matrix; F:zinc ion binding; F:NAD-dependent protein deacetylase activity; F:NAD+ binding; P:protein ADP-ribosylation; P:protein deacetylation	-	-
c44165_g1_i1	myosin light chain alkali	491	20	2.3e-77	0.861	1	F:calcium ion binding	-	-
c34893_g1_i1	myosin light chain alkali	616	20	9.8e-68	0.92	1	F:calcium ion binding	-	-
c13622_g1_i1	myosin heavy muscle isoform x18	626	20	1.7e-105	0.967		-	-	-
c1446_g1_i1	muts protein homolog 4-like	1148	20	4.3e-41	0.6365	6	C:macromolecular complex; C:nuclear part; F:DNA binding; F:snRNA binding; P:mismatch repair; P:meiosis I	-	-
c61279_g1_i1	moderately methionine rich storage protein	2363	20	0	0.861	1	F:nutrient reservoir activity	-	-
c48280_g1_i1	mki67 fha domain-interacting nucleolar phosphoprotein	1574	20	3e-75	0.707	2	F:organic cyclic compound binding; F:heterocyclic compound binding	-	-
c49939_g1_i1	mitochondrial import inner membrane translocase subunit tim13	550	20	5.5e-56	0.9525	3	C:mitochondrion; F:metal ion binding; P:protein transport	-	-
c57116_g1_i1	mitochondrial assembly of ribosomal large subunit protein 1	2074	20	1.5e-111	0.744		-	-	-
c55075_g1_i1	mitochondrial	788	20	5.8e-72	0.735	6	F:molecular_function; P:biological_process; C:cellular_component; P:oxidation-reduction process; F:oxidoreductase activity; F:NADH dehydrogenase (ubiquinone) activity	-	-
c47724_g1_i1	microtubule-associated protein tau isoform x2	946	20	3.5e-105	0.849	3	C:cytoplasm; C:microtubule; F:microtubule binding	-	-
c56760_g1_i1	methyltransferase nsun6	1971	20	0	0.6645	3	F:RNA binding; F:methyltransferase activity; P:methylation	-	-
c60715_g1_i1	membrane-bound transcription factor site-2 protease	2218	20	0	0.658	3	C:membrane; F:metalloendopeptidase activity; P:proteolysis	EC:3.4.24	-
c47020_g1_i1	macrophage mannose receptor 1-like	781	6	1.5e-09	0.7567	1	F:carbohydrate binding	-	-
c9831_g1_i1	lysm and peptidoglycan-binding domain-containing protein 2 isoform x1	525	20	4.7e-105	0.7665		-	-	-
c63957_g1_i1	low quality protein: hemicentin-2	4889	20	0	0.468	17	F:metal ion binding; F:nucleic acid binding; F:hydrolase activity; P:metabolic process; P:RNA-dependent DNA replication; P:nucleic acid phosphodiester bond hydrolysis; F:endonuclease activity; F:RNA-directed DNA polymerase activity; C:membrane; C:cell junction; C:basement membrane; P:response to stimulus; C:proteinaceous extracellular matrix; C:extracellular region; C:cell cortex; F:calcium ion b…	-	-
c60846_g1_i1	lola protein isoform t	3130	20	4.2e-49	0.689	18	C:nucleoplasm; F:protein binding; F:metal ion binding; P:startle response; P:inter-male aggressive behavior; P:regulation of transcription, DNA-templated; P:R3/R4 cell fate commitment; P:larval somatic muscle development; P:gonad development; P:axon midline choice point recognition; P:antimicrobial humoral response; P:locomotion involved in locomotory behavior; P:larval lymph gland hemopoiesis; P…	-	-
c58172_g4_i1	lish domain-containing	1399	13	3e-10	0.6269	3	P:transcription, DNA-templated; F:DNA-directed RNA polymerase activity; F:DNA binding	-	-
c63372_g3_i1	letm1 domain-containing protein 1	1728	20	5.8e-174	0.7235		-	-	-
c63476_g1_i1	laminin subunit beta-1	6119	20	0	0.7635		-	-	-
c59578_g1_i1	lambda-crystallin homolog	1651	20	4.5e-173	0.8375	4	F:3-hydroxyacyl-CoA dehydrogenase activity; F:NAD+ binding; P:fatty acid metabolic process; P:oxidation-reduction process	EC:1.1.1.35	-
c60624_g1_i1	l-asparaginase-like isoform x3	2066	20	0	0.721	2	F:asparaginase activity; P:cellular amino acid metabolic process	EC:3.5.1.1	-
c58483_g2_i1	kdel motif-containing protein 1-like	1544	20	0	0.7515		-	-	-
c41609_g1_i1	juvenile hormone binding protein	407	20	1.6e-39	0.59		-	-	-
c54735_g1_i1	jh-inducible protein	1016	7	1.4e-20	0.8843		-	-	-
c38509_g1_i1	j domain-containing protein	1031	9	8.8e-07	0.9356		-	-	-
c58281_g1_i1	isoform b	3500	20	0	0.645	3	C:plasma membrane; P:synaptic target recognition; P:trachea development	-	-
c60897_g1_i1	inter-alpha-trypsin inhibitor heavy chain h4-like isoform x2	1630	20	3.2e-119	0.6005		-	-	-
c63254_g5_i1	integrin beta-ps-like	3620	20	0	0.5005	4	P:integrin-mediated signaling pathway; C:integral component of membrane; P:cell adhesion; C:membrane	-	-
c61438_g1_i1	integrin beta 1	2733	20	0	0.5405	4	P:integrin-mediated signaling pathway; C:integral component of membrane; P:cell adhesion; C:membrane	-	-
c55654_g3_i1	integrase core domain protein	1814	20	1.7e-115	0.604	1	F:metal ion binding	-	-
c59875_g1_i1	inorganic phosphate cotransporter isoform x2	2778	20	5.1e-25	0.9025	2	C:integral component of membrane; P:transmembrane transport	-	-
c19741_g1_i1	hypothetical protein RR46_10368, partial	396	3	2.3e-12	0.8667		-	-	-
c56868_g3_i1	hypothetical protein KGM_20136	2332	4	7.9e-58	0.4775		-	-	-
c52318_g1_i1	hypothetical protein KGM_17951	460	14	2.2e-30	0.5957		-	-	-
c48696_g3_i1	hypothetical protein KGM_13206	258	1	2.5e-07	0.72		-	-	-
c54469_g2_i1	hypothetical protein KGM_08750	1071	3	1.4e-19	0.5133		-	-	-
c62118_g1_i1	hydroxypyruvate isomerase	1153	20	1.4e-154	0.828	2	F:hydroxypyruvate isomerase activity; P:metabolic process	EC:5.3.1.22	-
c61830_g1_i1	hemicentin-1-like isoform x2	3049	20	0	0.5025	1	F:calcium ion binding	-	-
c60137_g3_i1	growth arrest-specific protein 8-like	2375	9	0	0.8278		-	-	-
c49022_g1_i1	golgin imh1-like	545	9	9.3e-27	0.8822		-	-	-
c56029_g1_i1	glycolipid transfer protein	1857	20	1.1e-65	0.659	4	C:cytoplasm; F:glycolipid transporter activity; F:glycolipid binding; P:glycolipid transport	-	-
c62106_g1_i1	glycerate kinase	4410	20	0	0.6985	2	F:kinase activity; P:phosphorylation	-	-
c49681_g1_i1	glutathione s-transferase	816	20	5.5e-100	0.7115	2	F:transferase activity; P:metabolic process	-	-
c57201_g1_i1	glutaminase liver mitochondrial isoform x2	1409	20	4.3e-26	0.803	2	F:glutaminase activity; P:glutamine metabolic process	EC:3.5.1.2	-
c56462_g1_i1	germinal-center associated nuclear protein	519	20	2.8e-24	0.5495		-	-	-
c27501_g1_i1	gem-associated protein 5-like	544	8	2.3e-09	0.6488		-	-	-
c59294_g1_i1	gata zinc finger domain-containing protein 7-like	3004	7	2e-117	0.5014		-	-	-
c57141_g1_i1	fructose-bisphosphate aldolase isoform x1	1383	17	1.4e-11	0.8753	2	F:fructose-bisphosphate aldolase activity; P:glycolytic process	EC:4.1.2.13	-
c58946_g8_i1	fmrfamide-related peptides-like	969	8	4.9e-64	0.775	2	P:neuropeptide signaling pathway; C:extracellular region	-	-
c52635_g1_i1	fatty-acid amide hydrolase 2-like	655	20	5.5e-59	0.7895	3	F:transferase activity; F:carbon-nitrogen ligase activity, with glutamine as amido-N-donor; P:metabolic process	-	-
c63452_g2_i1	enzymatic polyprotein endonuclease reverse	1660	20	0	0.7755	6	F:nucleic acid binding; F:RNA-directed DNA polymerase activity; F:endonuclease activity; P:RNA-dependent DNA replication; P:DNA integration; P:nucleic acid phosphodiester bond hydrolysis	EC:2.7.7.49	-
c50905_g1_i1	endoplasmic reticulum resident protein 44	556	20	2.4e-26	0.5995	2	P:cell redox homeostasis; C:cell	-	-
c57775_g5_i1	endoplasmic reticulum resident protein 29	1764	20	3e-97	0.7175	2	C:endoplasmic reticulum lumen; P:protein secretion	-	-
c59435_g10_i1	endonuclease-reverse transcriptase	693	2	5.5e-07	0.835	4	F:RNA-directed DNA polymerase activity; F:endonuclease activity; P:RNA-dependent DNA replication; P:nucleic acid phosphodiester bond hydrolysis	EC:2.7.7.49	-
c59379_g6_i1	endonuclease-reverse transcriptase	2942	20	2.5e-108	0.6035	4	P:RNA-dependent DNA replication; P:nucleic acid phosphodiester bond hydrolysis; F:endonuclease activity; F:RNA-directed DNA polymerase activity	-	-
c58812_g5_i1	endonuclease-reverse transcriptase	889	20	1.2e-40	0.5435	4	P:RNA-dependent DNA replication; P:nucleic acid phosphodiester bond hydrolysis; F:endonuclease activity; F:RNA-directed DNA polymerase activity	-	-
c58624_g4_i1	endonuclease-reverse transcriptase	1370	6	4.3e-08	0.6117	3	F:catalytic activity; P:macromolecule metabolic process; P:primary metabolic process	-	-
c55884_g10_i1	endonuclease-reverse transcriptase	1284	20	4.2e-175	0.6295	2	F:catalytic activity; P:nucleic acid metabolic process	-	-
c49672_g1_i1	endonuclease-reverse transcriptase	390	20	5e-20	0.6495		-	-	-
c14193_g1_i1	endonuclease-reverse transcriptase	1470	20	8.9e-30	0.4895	6	P:RNA-dependent DNA replication; P:nucleic acid phosphodiester bond hydrolysis; F:endonuclease activity; F:RNA-directed DNA polymerase activity; P:proteolysis; F:cysteine-type endopeptidase activity	-	-
c55498_g1_i1	e3 ubiquitin-protein ligase rnf180-like	1004	20	2.5e-36	0.6195	2	F:ligase activity; P:metabolic process	-	-
c56552_g5_i1	dolichyl-diphosphooligosaccharide--protein glycosyltransferase 48 kda subunit	788	20	5.1e-21	0.9235	4	C:endoplasmic reticulum membrane; C:integral component of membrane; F:dolichyl-diphosphooligosaccharide-protein glycotransferase activity; P:protein N-linked glycosylation via asparagine	EC:2.4.1.119	-
c57146_g2_i1	dna (cytosine-5)-methyltransferase -like isoform x1	2211	20	0	0.6675	3	F:binding; F:methyltransferase activity; P:DNA methylation	-	-
c63825_g1_i1	diguanylate cyclase with pas sensor	2649	8	2.9e-126	0.5438		-	-	-
c59088_g1_i1	diapause associated protein 2	1256	20	2.9e-97	0.6475		-	-	-
c42951_g1_i1	density-regulated protein homolog	1289	20	3.3e-100	0.904	2	F:translation initiation factor activity; P:translational initiation	-	-
c60168_g3_i1	cytospin-a isoform x1	2006	20	4.3e-26	0.917		-	-	-
c53754_g1_i1	cytosolic non-specific dipeptidase	1488	20	0	0.81	3	F:carboxypeptidase activity; F:metallopeptidase activity; P:proteolysis	-	-
c57496_g3_i1	cytochrome p450 mitochondrial	1734	20	0	0.7455	5	F:monooxygenase activity; F:iron ion binding; F:oxidoreductase activity, acting on paired donors, with incorporation or reduction of molecular oxygen; F:heme binding; P:oxidation-reduction process	-	-
c32328_g1_i1	cytochrome c oxidase assembly factor 6 homolog	466	20	8.5e-41	0.737	5	P:hydrogen ion transmembrane transport; C:mitochondrion; F:cytochrome-c oxidase activity; P:oxidation-reduction process; F:oxidoreductase activity	-	-
c60060_g1_i1	cys-loop ligand-gated ion channel subunit-like protein	2068	20	0	0.5305	10	P:ion transmembrane transport; C:membrane; F:extracellular ligand-gated ion channel activity; P:transport; C:integral component of membrane; P:ion transport; F:G-protein coupled receptor activity; P:signal transduction; F:signal transducer activity; P:G-protein coupled receptor signaling pathway	-	-
c61964_g1_i1	cyclin-dependent kinases regulatory subunit	2510	20	1.1e-34	0.8805	6	F:kinase activity; F:cyclin-dependent protein serine/threonine kinase regulator activity; P:cell cycle; P:phosphorylation; P:regulation of protein kinase activity; P:cell division	EC:2.7.1	-
c61429_g1_i1	clavesin-2-like isoform x1	634	20	2.1e-27	0.7765	3	C:intracellular; F:transporter activity; P:transport	-	-
c53009_g1_i1	clathrin heavy chain	1073	20	6.8e-35	0.862	8	C:mitochondrion; C:clathrin coat of trans-Golgi network vesicle; C:clathrin coat of coated pit; C:myelin sheath; F:structural molecule activity; F:protein kinase binding; P:intracellular protein transport; P:vesicle-mediated transport	-	-
c44610_g1_i1	cilia- and flagella-associated protein 20	1292	20	2.5e-139	0.9835	9	C:centriole; C:ciliary basal body; C:extracellular exosome; F:poly(A) RNA binding; P:protein polyglutamylation; P:cilium morphogenesis; P:regulation of cilium beat frequency involved in ciliary motility; P:positive regulation of cell motility; P:positive regulation of feeding behavior	-	-
c61995_g3_i1	cell surface glycoprotein 1-like	3370	7	1.1e-38	0.7257		-	-	-
c55301_g1_i1	cell division cycle protein 20 homolog	1191	20	3.1e-147	0.691		-	-	-
c73376_g1_i1	cathepsin l	612	20	9.8e-133	0.843	2	F:cysteine-type peptidase activity; P:proteolysis	EC:3.4	-
c64156_g2_i1	carbohydrate sulfotransferase 11 isoform x1	5228	20	0	0.8175	3	C:integral component of membrane; F:sulfotransferase activity; P:carbohydrate biosynthetic process	-	-
c60415_g2_i1	cancer-related nucleoside-triphosphatase	1237	20	4.7e-79	0.6805	3	F:ATP binding; F:nucleotide phosphatase activity, acting on free nucleotides; P:protein dephosphorylation	-	-
c63668_g1_i1	cad protein	6927	20	0	0.849	10	F:aspartate carbamoyltransferase activity; F:carbamoyl-phosphate synthase (glutamine-hydrolyzing) activity; F:beta-galactosidase activity; F:ATP binding; F:amino acid binding; F:hydrolase activity, acting on carbon-nitrogen (but not peptide) bonds, in cyclic amides; F:metal ion binding; P:carbohydrate metabolic process; P:'de novo' pyrimidine nucleobase biosynthetic process; P:glutamine metabolic…	EC:6.3.5.5; EC:2.1.3.2; EC:3.2.1.23	-
c57230_g1_i1	brefeldin a-inhibited guanine nucleotide-exchange protein 3 isoform x3	3236	20	0	0.706	3	P:regulation of ARF protein signal transduction; F:ARF guanyl-nucleotide exchange factor activity; P:positive regulation of GTPase activity	-	-
c55533_g1_i1	bombyxin b-4 precursor	1241	5	2.2e-05	0.492	4	F:hormone activity; F:growth factor activity; C:extracellular space; C:extracellular region	-	-
c55119_g3_i1	blastopia polyprotein	1338	20	2.6e-25	0.566	1	F:binding	-	-
c55043_g2_i1	beta -galactosyltransferase	1669	20	6.1e-143	0.6675	4	C:Golgi apparatus; C:integral component of membrane; F:galactosyltransferase activity; P:protein glycosylation	EC:2.4.1	-
c63872_g1_i1	basement membrane-specific heparan sulfate proteoglycan core protein isoform x4	4118	20	0	0.6095		-	-	-
c53320_g1_i1	atpase swsap1	891	16	1.4e-46	0.5288		-	-	-
c60312_g1_i1	apoptosis inhibitor 5	2743	20	0	0.7505		-	-	-
c59297_g1_i1	apolipoprotein of lipid transfer particle-iii	2316	20	0	0.766	1	F:lipid binding	-	-
c63884_g1_i1	apolipoprotein of lipid transfer particle-i ii	4991	20	0	0.691	2	F:lipid transporter activity; P:lipid transport	-	-
c51251_g1_i1	apolipophorins- partial	620	20	1.7e-65	0.7465	9	C:ruffle; C:cytoskeleton; C:focal adhesion; F:structural constituent of cytoskeleton; F:lipid transporter activity; F:actin filament binding; P:lipid transport; P:cytoskeletal anchoring at plasma membrane; P:cell adhesion	-	-
c52578_g1_i1	apolipophorins isoform x1	727	20	6.3e-111	0.765	12	C:ruffle; C:extracellular region; C:cytoskeleton; C:focal adhesion; F:structural constituent of cytoskeleton; F:lipid transporter activity; F:lipid binding; F:actin filament binding; P:lipid transport; P:cytoskeletal anchoring at plasma membrane; P:cell adhesion; P:Wnt signaling pathway	-	-
c63852_g1_i1	apolipophorins	6613	20	0	0.6395	9	C:ruffle; C:cytoskeleton; C:focal adhesion; F:structural constituent of cytoskeleton; F:lipid transporter activity; F:actin filament binding; P:lipid transport; P:cytoskeletal anchoring at plasma membrane; P:cell adhesion	-	-
c54942_g1_i1	anoctamin-9-like isoform x8	793	20	5.1e-152	0.957	1	C:integral component of membrane	-	-
c49828_g1_i1	ankyrin repeat family a protein 2	805	8	9.5e-59	0.7563		-	-	-
c57188_g2_i1	androgen-dependent tfpi-regulating	897	20	3.4e-74	0.569	1	C:integral component of membrane	-	-
c28333_g1_i1	alpha-( )-fucosyltransferase 10-like	966	20	1.9e-72	0.58	2	F:transferase activity; P:metabolic process	-	-
c62842_g1_i1	alpha-( )-fucosyltransferase 10 isoform x1	2003	20	0	0.682	2	C:membrane; F:transferase activity	-	-
c64270_g1_i1	aldo-keto reductase akr2e4-like	1450	20	0	0.7305	3	F:oxidoreductase activity; P:lipid metabolic process; P:oxidation-reduction process	-	-
c56442_g1_i1	afadin- and alpha-actinin-binding	1257	9	1.1e-120	0.7544		-	-	-
c57879_g1_i1	adp-ribosylation factor-like protein 6-interacting protein 4	992	20	1.6e-41	0.9		-	-	-
c54040_g1_i1	adenylate cyclase	687	20	9.6e-85	0.744		-	-	-
c60791_g1_i1	adenosine deaminase cecr1-like	1992	20	0	0.7375	3	C:extracellular space; F:deaminase activity; P:metabolic process	-	-
c48474_g1_i1	acetyl- carboxylase isoform x3	977	20	2.5e-107	0.8955	5	F:acetyl-CoA carboxylase activity; F:biotin carboxylase activity; F:ATP binding; F:metal ion binding; P:fatty acid biosynthetic process	EC:6.4.1.2; EC:6.3.4.14	-
c57211_g6_i1	39s ribosomal protein mitochondrial	2078	20	6.4e-104	0.772	3	C:large ribosomal subunit; F:structural constituent of ribosome; P:translation	-	-
c54586_g1_i1	28s ribosomal protein mitochondrial	884	20	1.7e-98	0.8305	3	C:ribosome; F:structural constituent of ribosome; P:translation	-	-
c35156_g1_i1	28s ribosomal protein mitochondrial	942	20	4e-127	0.796	2	C:ribosome; P:translation	-	-
c87420_g1_i1	---NA---	388	0	-	-		-	-	-
c86607_g1_i1	---NA---	408	0	-	-		-	-	-
c8493_g1_i1	---NA---	1825	0	-	-		-	-	-
c84261_g1_i1	---NA---	465	0	-	-		-	-	-
c82627_g1_i1	---NA---	237	0	-	-		-	-	-
c82336_g1_i1	---NA---	349	0	-	-		-	-	-
c82215_g1_i1	---NA---	497	0	-	-		-	-	-
c81961_g1_i1	---NA---	658	0	-	-		-	-	-
c75157_g1_i1	---NA---	641	0	-	-		-	-	-
c74815_g1_i1	---NA---	725	0	-	-		-	-	-
c74445_g1_i1	---NA---	448	0	-	-		-	-	-
c70944_g1_i1	---NA---	286	0	-	-		-	-	-
c70488_g1_i1	---NA---	560	0	-	-		-	-	-
c67916_g1_i1	---NA---	320	0	-	-		-	-	-
c66002_g1_i1	---NA---	300	0	-	-		-	-	-
c64176_g1_i1	---NA---	291	0	-	-		-	-	-
c64142_g1_i1	---NA---	3060	0	-	-		-	-	-
c64086_g4_i1	---NA---	651	0	-	-		-	-	-
c64022_g2_i1	---NA---	491	0	-	-		-	-	-
c63978_g1_i1	---NA---	1504	0	-	-		-	-	-
c63977_g1_i1	---NA---	2634	0	-	-		-	-	-
c63904_g4_i1	---NA---	1902	0	-	-		-	-	-
c63776_g2_i1	---NA---	669	0	-	-		-	-	-
c63729_g3_i1	---NA---	459	0	-	-		-	-	-
c63677_g2_i1	---NA---	565	0	-	-		-	-	-
c63677_g1_i1	---NA---	2169	0	-	-		-	-	-
c63671_g10_i1	---NA---	252	0	-	-		-	-	-
c63671_g1_i1	---NA---	519	0	-	-		-	-	-
c63621_g2_i1	---NA---	493	0	-	-		-	-	-
c63592_g3_i1	---NA---	458	0	-	-		-	-	-
c63573_g3_i1	---NA---	2553	0	-	-		-	-	-
c63474_g2_i1	---NA---	875	0	-	-		-	-	-
c63448_g3_i1	---NA---	227	0	-	-		-	-	-
c63448_g1_i1	---NA---	632	0	-	-		-	-	-
c63396_g1_i1	---NA---	305	0	-	-		-	-	-
c63372_g2_i1	---NA---	333	0	-	-		-	-	-
c63252_g4_i1	---NA---	1216	0	-	-		-	-	-
c63227_g1_i1	---NA---	299	0	-	-		-	-	-
c63219_g3_i1	---NA---	2330	0	-	-		-	-	-
c63210_g1_i1	---NA---	956	0	-	-		-	-	-
c63200_g1_i1	---NA---	955	0	-	-		-	-	-
c63167_g2_i1	---NA---	542	0	-	-		-	-	-
c62992_g1_i1	---NA---	1845	0	-	-		-	-	-
c62912_g1_i1	---NA---	820	0	-	-		-	-	-
c62854_g1_i1	---NA---	1472	0	-	-		-	-	-
c62850_g2_i1	---NA---	239	0	-	-		-	-	-
c62815_g1_i1	---NA---	333	0	-	-		-	-	-
c62790_g4_i1	---NA---	432	0	-	-		-	-	-
c62790_g1_i1	---NA---	550	0	-	-		-	-	-
c62681_g1_i1	---NA---	1307	0	-	-		-	-	-
c62635_g5_i1	---NA---	2115	0	-	-		-	-	-
c62592_g2_i1	---NA---	770	0	-	-		-	-	-
c62408_g2_i1	---NA---	288	0	-	-		-	-	-
c62392_g7_i1	---NA---	397	0	-	-		-	-	-
c62392_g6_i1	---NA---	713	0	-	-		-	-	-
c62368_g2_i1	---NA---	1768	0	-	-		-	-	-
c62326_g8_i1	---NA---	334	0	-	-		-	-	-
c62326_g4_i1	---NA---	695	0	-	-		-	-	-
c62295_g2_i1	---NA---	2160	0	-	-		-	-	-
c62266_g8_i1	---NA---	847	0	-	-		-	-	-
c62236_g1_i1	---NA---	1005	0	-	-		-	-	-
c62165_g1_i1	---NA---	812	0	-	-		-	-	-
c62124_g4_i1	---NA---	234	0	-	-		-	-	-
c62114_g1_i1	---NA---	496	0	-	-		-	-	-
c62086_g4_i1	---NA---	730	0	-	-		-	-	-
c62024_g4_i1	---NA---	524	0	-	-		-	-	-
c62013_g1_i1	---NA---	894	0	-	-		-	-	-
c61985_g2_i1	---NA---	728	0	-	-		-	-	-
c61954_g1_i1	---NA---	435	0	-	-		-	-	-
c61851_g2_i1	---NA---	888	0	-	-		-	-	-
c61820_g3_i1	---NA---	1196	0	-	-		-	-	-
c61799_g8_i1	---NA---	2012	0	-	-		-	-	-
c61700_g2_i1	---NA---	490	0	-	-		-	-	-
c61700_g1_i1	---NA---	5457	0	-	-		-	-	-
c61600_g7_i1	---NA---	550	0	-	-		-	-	-
c61600_g4_i1	---NA---	1207	0	-	-		-	-	-
c61545_g1_i1	---NA---	777	0	-	-		-	-	-
c61483_g5_i1	---NA---	218	0	-	-		-	-	-
c61362_g4_i1	---NA---	320	0	-	-		-	-	-
c61305_g1_i1	---NA---	942	0	-	-		-	-	-
c61278_g2_i1	---NA---	662	0	-	-		-	-	-
c61256_g1_i1	---NA---	1191	0	-	-		-	-	-
c61236_g11_i1	---NA---	243	0	-	-		-	-	-
c61236_g10_i1	---NA---	227	0	-	-		-	-	-
c61236_g1_i1	---NA---	759	0	-	-		-	-	-
c61168_g1_i1	---NA---	2045	0	-	-		-	-	-
c61167_g8_i1	---NA---	2166	0	-	-		-	-	-
c61137_g2_i1	---NA---	816	0	-	-		-	-	-
c61130_g2_i1	---NA---	469	0	-	-		-	-	-
c61039_g3_i1	---NA---	1514	0	-	-		-	-	-
c61032_g3_i1	---NA---	704	0	-	-		-	-	-
c61011_g5_i1	---NA---	208	0	-	-		-	-	-
c61011_g10_i1	---NA---	216	0	-	-		-	-	-
c61011_g1_i1	---NA---	580	0	-	-		-	-	-
c60937_g2_i1	---NA---	345	0	-	-		-	-	-
c60937_g1_i1	---NA---	1394	0	-	-		-	-	-
c60915_g1_i1	---NA---	1051	0	-	-		-	-	-
c60911_g3_i1	---NA---	650	0	-	-		-	-	-
c60819_g2_i1	---NA---	1197	0	-	-		-	-	-
c60804_g1_i1	---NA---	867	0	-	-		-	-	-
c60795_g1_i1	---NA---	1259	0	-	-		-	-	-
c60681_g6_i1	---NA---	738	0	-	-		-	-	-
c60662_g1_i1	---NA---	1077	0	-	-		-	-	-
c60656_g3_i1	---NA---	240	0	-	-		-	-	-
c60573_g12_i1	---NA---	615	0	-	-		-	-	-
c60563_g3_i1	---NA---	443	0	-	-		-	-	-
c60547_g3_i1	---NA---	1009	0	-	-		-	-	-
c60431_g1_i1	---NA---	1004	0	-	-		-	-	-
c60360_g1_i1	---NA---	764	0	-	-		-	-	-
c60323_g3_i1	---NA---	1264	0	-	-		-	-	-
c60287_g3_i1	---NA---	657	0	-	-		-	-	-
c60283_g5_i1	---NA---	2731	0	-	-		-	-	-
c60283_g13_i1	---NA---	760	0	-	-		-	-	-
c60192_g2_i1	---NA---	1951	0	-	-		-	-	-
c60139_g4_i1	---NA---	1326	0	-	-		-	-	-
c60139_g3_i1	---NA---	3026	0	-	-		-	-	-
c60061_g1_i1	---NA---	2595	0	-	-		-	-	-
c60052_g1_i1	---NA---	961	0	-	-		-	-	-
c60050_g4_i1	---NA---	819	0	-	-		-	-	-
c59939_g2_i1	---NA---	1066	0	-	-		-	-	-
c59796_g6_i1	---NA---	742	0	-	-		-	-	-
c59662_g2_i1	---NA---	1427	0	-	-		-	-	-
c59652_g3_i1	---NA---	844	0	-	-		-	-	-
c59625_g4_i1	---NA---	332	0	-	-		-	-	-
c59574_g1_i1	---NA---	670	0	-	-		-	-	-
c59526_g1_i1	---NA---	496	0	-	-		-	-	-
c59473_g1_i1	---NA---	520	0	-	-		-	-	-
c59429_g3_i1	---NA---	313	0	-	-		-	-	-
c59416_g1_i1	---NA---	1310	0	-	-		-	-	-
c59333_g1_i1	---NA---	702	0	-	-		-	-	-
c59332_g1_i1	---NA---	481	0	-	-		-	-	-
c59293_g1_i1	---NA---	2013	0	-	-		-	-	-
c59200_g7_i1	---NA---	497	0	-	-		-	-	-
c59178_g6_i1	---NA---	452	0	-	-		-	-	-
c59174_g2_i1	---NA---	661	0	-	-		-	-	-
c59174_g1_i1	---NA---	1550	0	-	-		-	-	-
c59156_g2_i1	---NA---	403	0	-	-		-	-	-
c59123_g1_i1	---NA---	1049	0	-	-		-	-	-
c59053_g3_i1	---NA---	486	0	-	-		-	-	-
c59007_g2_i1	---NA---	1533	0	-	-		-	-	-
c58946_g7_i1	---NA---	1433	0	-	-		-	-	-
c58919_g2_i1	---NA---	801	0	-	-		-	-	-
c58912_g1_i1	---NA---	733	0	-	-		-	-	-
c58777_g1_i1	---NA---	1326	0	-	-		-	-	-
c58709_g2_i1	---NA---	929	0	-	-		-	-	-
c58591_g3_i1	---NA---	344	0	-	-		-	-	-
c58591_g1_i1	---NA---	1846	0	-	-		-	-	-
c58580_g1_i1	---NA---	4370	0	-	-		-	-	-
c58518_g4_i1	---NA---	2325	0	-	-		-	-	-
c58518_g2_i1	---NA---	874	0	-	-		-	-	-
c58518_g1_i1	---NA---	744	0	-	-		-	-	-
c58499_g3_i1	---NA---	1129	0	-	-		-	-	-
c58490_g10_i1	---NA---	254	0	-	-		-	-	-
c58490_g1_i1	---NA---	638	0	-	-		-	-	-
c58382_g1_i1	---NA---	399	0	-	-		-	-	-
c58292_g3_i1	---NA---	1285	0	-	-		-	-	-
c58144_g1_i1	---NA---	578	0	-	-		-	-	-
c58011_g2_i1	---NA---	2439	0	-	-		-	-	-
c57994_g9_i1	---NA---	775	0	-	-		-	-	-
c57949_g1_i1	---NA---	991	0	-	-		-	-	-
c57865_g2_i1	---NA---	1061	0	-	-		-	-	-
c57797_g3_i1	---NA---	364	0	-	-		-	-	-
c57777_g2_i1	---NA---	232	0	-	-		-	-	-
c57776_g2_i1	---NA---	710	0	-	-		-	-	-
c57756_g2_i1	---NA---	1850	0	-	-		-	-	-
c57685_g3_i1	---NA---	675	0	-	-		-	-	-
c57632_g5_i1	---NA---	365	0	-	-		-	-	-
c57601_g3_i1	---NA---	244	0	-	-		-	-	-
c57599_g1_i1	---NA---	2262	0	-	-		-	-	-
c57566_g1_i1	---NA---	2457	0	-	-		-	-	-
c57505_g9_i1	---NA---	238	0	-	-		-	-	-
c57493_g1_i1	---NA---	827	0	-	-		-	-	-
c57408_g4_i1	---NA---	624	0	-	-		-	-	-
c57397_g1_i1	---NA---	439	0	-	-		-	-	-
c57222_g2_i1	---NA---	2377	0	-	-		-	-	-
c57173_g1_i1	---NA---	988	0	-	-		-	-	-
c57107_g2_i1	---NA---	687	0	-	-		-	-	-
c57092_g6_i1	---NA---	570	0	-	-		-	-	-
c57092_g12_i1	---NA---	678	0	-	-		-	-	-
c56976_g1_i1	---NA---	1256	0	-	-		-	-	-
c56948_g2_i1	---NA---	1086	0	-	-		-	-	-
c56947_g4_i1	---NA---	1673	0	-	-		-	-	-
c56895_g1_i1	---NA---	233	0	-	-		-	-	-
c56820_g4_i1	---NA---	736	0	-	-		-	-	-
c56737_g1_i1	---NA---	250	0	-	-		-	-	-
c56588_g2_i1	---NA---	1742	0	-	-		-	-	-
c56536_g2_i1	---NA---	743	0	-	-		-	-	-
c56491_g1_i1	---NA---	572	0	-	-		-	-	-
c56462_g2_i1	---NA---	518	0	-	-		-	-	-
c56413_g7_i1	---NA---	332	0	-	-		-	-	-
c56381_g2_i1	---NA---	682	0	-	-		-	-	-
c56318_g4_i1	---NA---	871	0	-	-		-	-	-
c56318_g3_i1	---NA---	1349	0	-	-		-	-	-
c56318_g2_i1	---NA---	716	0	-	-		-	-	-
c56302_g9_i1	---NA---	1325	0	-	-		-	-	-
c56302_g8_i1	---NA---	437	0	-	-		-	-	-
c56181_g3_i1	---NA---	1097	0	-	-		-	-	-
c56075_g1_i1	---NA---	1139	0	-	-		-	-	-
c55978_g1_i1	---NA---	536	0	-	-		-	-	-
c55781_g1_i1	---NA---	825	0	-	-		-	-	-
c55614_g2_i1	---NA---	1077	0	-	-		-	-	-
c55609_g2_i1	---NA---	1136	0	-	-		-	-	-
c55605_g6_i1	---NA---	362	0	-	-		-	-	-
c55512_g1_i1	---NA---	631	0	-	-		-	-	-
c55408_g2_i1	---NA---	2249	0	-	-		-	-	-
c55266_g1_i1	---NA---	573	0	-	-		-	-	-
c55237_g1_i1	---NA---	578	0	-	-		-	-	-
c55151_g1_i1	---NA---	959	0	-	-		-	-	-
c54754_g2_i1	---NA---	304	0	-	-		-	-	-
c54593_g9_i1	---NA---	662	0	-	-		-	-	-
c54587_g4_i1	---NA---	858	0	-	-		-	-	-
c54575_g3_i1	---NA---	867	0	-	-		-	-	-
c54495_g1_i1	---NA---	603	0	-	-		-	-	-
c54440_g3_i1	---NA---	1044	0	-	-		-	-	-
c54264_g2_i1	---NA---	319	0	-	-		-	-	-
c53944_g1_i1	---NA---	1393	0	-	-		-	-	-
c53878_g1_i1	---NA---	369	0	-	-		-	-	-
c53615_g2_i1	---NA---	216	0	-	-		-	-	-
c53498_g2_i1	---NA---	544	0	-	-		-	-	-
c53242_g1_i1	---NA---	379	0	-	-		-	-	-
c53239_g1_i1	---NA---	439	0	-	-		-	-	-
c53196_g2_i1	---NA---	437	0	-	-		-	-	-
c53105_g1_i1	---NA---	1563	0	-	-		-	-	-
c53071_g1_i1	---NA---	1832	0	-	-		-	-	-
c53034_g3_i1	---NA---	373	0	-	-		-	-	-
c52978_g1_i1	---NA---	441	0	-	-		-	-	-
c52686_g3_i1	---NA---	565	0	-	-		-	-	-
c52647_g4_i1	---NA---	377	0	-	-		-	-	-
c52561_g3_i1	---NA---	448	0	-	-		-	-	-
c52477_g1_i1	---NA---	810	0	-	-		-	-	-
c51728_g1_i1	---NA---	788	0	-	-		-	-	-
c51084_g1_i1	---NA---	526	0	-	-		-	-	-
c51048_g1_i1	---NA---	448	0	-	-		-	-	-
c51019_g1_i1	---NA---	717	0	-	-		-	-	-
c50964_g2_i1	---NA---	653	0	-	-		-	-	-
c50921_g2_i1	---NA---	816	0	-	-		-	-	-
c50644_g2_i1	---NA---	975	0	-	-		-	-	-
c50458_g2_i1	---NA---	745	0	-	-		-	-	-
c50349_g1_i1	---NA---	377	0	-	-		-	-	-
c50224_g1_i1	---NA---	259	0	-	-		-	-	-
c50190_g1_i1	---NA---	583	0	-	-		-	-	-
c50026_g1_i1	---NA---	878	0	-	-		-	-	-
c49851_g1_i1	---NA---	1143	0	-	-		-	-	-
c49644_g1_i1	---NA---	860	0	-	-		-	-	-
c49578_g1_i1	---NA---	572	0	-	-		-	-	-
c49313_g1_i1	---NA---	977	0	-	-		-	-	-
c49040_g2_i1	---NA---	445	0	-	-		-	-	-
c48962_g1_i1	---NA---	2602	0	-	-		-	-	-
c48938_g1_i1	---NA---	410	0	-	-		-	-	-
c48741_g1_i1	---NA---	692	0	-	-		-	-	-
c48018_g1_i1	---NA---	433	0	-	-		-	-	-
c47964_g2_i1	---NA---	213	0	-	-		-	-	-
c47938_g1_i1	---NA---	420	0	-	-		-	-	-
c47802_g1_i1	---NA---	207	0	-	-		-	-	-
c47784_g1_i1	---NA---	2006	0	-	-		-	-	-
c47751_g1_i1	---NA---	312	0	-	-		-	-	-
c4766_g1_i1	---NA---	278	0	-	-		-	-	-
c47650_g1_i1	---NA---	356	0	-	-		-	-	-
c47641_g2_i1	---NA---	680	0	-	-		-	-	-
c47083_g1_i1	---NA---	425	0	-	-		-	-	-
c46773_g1_i1	---NA---	932	0	-	-		-	-	-
c46068_g1_i1	---NA---	372	0	-	-		-	-	-
c45986_g2_i1	---NA---	429	0	-	-		-	-	-
c45740_g1_i1	---NA---	541	0	-	-		-	-	-
c44824_g1_i1	---NA---	439	0	-	-		-	-	-
c43454_g1_i1	---NA---	556	0	-	-		-	-	-
c43323_g1_i1	---NA---	438	0	-	-		-	-	-
c42749_g1_i1	---NA---	680	0	-	-		-	-	-
c41561_g1_i1	---NA---	569	0	-	-		-	-	-
c41165_g3_i1	---NA---	493	0	-	-		-	-	-
c39553_g1_i1	---NA---	249	0	-	-		-	-	-
c39197_g1_i1	---NA---	528	0	-	-		-	-	-
c38258_g1_i1	---NA---	1010	0	-	-		-	-	-
c37954_g1_i1	---NA---	844	0	-	-		-	-	-
c36365_g1_i1	---NA---	328	0	-	-		-	-	-
c34346_g1_i1	---NA---	245	0	-	-		-	-	-
c29603_g3_i1	---NA---	814	0	-	-		-	-	-
c27391_g1_i1	---NA---	220	0	-	-		-	-	-
c27127_g1_i1	---NA---	382	0	-	-		-	-	-
c26668_g1_i1	---NA---	308	0	-	-		-	-	-
c21264_g1_i1	---NA---	2390	0	-	-		-	-	-
c20642_g1_i1	---NA---	357	0	-	-		-	-	-
c20279_g1_i1	---NA---	754	0	-	-		-	-	-
c1765_g2_i1	---NA---	424	0	-	-		-	-	-
c17438_g1_i1	---NA---	290	0	-	-		-	-	-
c10871_g1_i1	---NA---	390	0	-	-		-	-	-

## Sheet: S19
SeqName	Description	Length	#Hits	e-Value	sim mean	#GO	GO Names list	Enzyme Codes list	InterPro IDs
c43953_g1_i1	yap65-like protein	630	20	4.6e-66	0.7705
c39132_g1_i1	wd repeat domain phosphoinositide-interacting protein 2 isoform x2	589	20	1.5e-80	0.8935
c48299_g2_i1	venom allergen 5-like	1111	20	1.1e-106	0.7505
c49158_g1_i1	Uncharacterized protein KIAA0930-like	1098	20	5.6e-27	0.932
c44007_g1_i1	uncharacterized loc106115655 precursor	674	20	8.9e-24	0.5845
c46323_g1_i1	unc93-like protein mfsd11	909	20	9.7e-104	0.899
c35254_g1_i1	ubx domain-containing protein 4	359	14	1e-19	0.8443
c31576_g1_i1	tyrosine kinase receptor cad96ca	2782	20	0	0.8305
c46396_g1_i1	tubulin alpha chain-like isoform x2	1124	20	1.1e-11	0.925
c40034_g1_i1	trehalase	2342	20	0	0.7595
c41481_g1_i1	tpa: cuticle protein	238	20	5.1e-09	0.899
c45007_g1_i1	tight junction protein zo-1 isoform x1	508	20	1.2e-72	0.884
c46980_g1_i1	sterol regulatory element-binding protein 1	334	20	1.3e-57	0.709
c42582_g1_i1	sodium-dependent nutrient amino acid transporter 1-like	1954	20	1.8e-177	0.6875
c38788_g1_i1	sodium-coupled monocarboxylate transporter 1-like	354	20	3.5e-43	0.805
c48610_g1_i1	signal peptide peptidase-like 3	477	20	1.5e-100	0.947
c48587_g1_i1	serta motif protein	648	20	3.3e-68	0.8335
c31025_g1_i1	serine-threonine kinase receptor-associated protein	959	20	0	0.846
c49243_g1_i1	sarcoplasmic reticulum histidine-rich calcium-binding	592	9	1.8e-34	0.6933
c44078_g1_i1	rna-directed dna polymerase from mobile element jockey-like	2531	20	0	0.7395
c45018_g1_i1	ribosomal protein s30	504	20	3.1e-73	0.9015
c48438_g1_i1	ribosomal protein partial	793	20	6.9e-153	0.968
c48182_g1_i1	pupal cuticle protein edg-84a	1144	20	1.1e-34	0.8715
c38810_g1_i1	proteoglycan 4-like isoform x2	3728	20	0	0.671
c21419_g1_i1	protein tis11 isoform x2	791	5	6e-11	0.76
c44831_g1_i1	protein rhomboid	499	20	6.7e-54	0.9085
c48223_g1_i1	protein prune homolog 2	1111	12	7.1e-87	0.685
c45676_g1_i1	protein phosphatase phlpp-like protein	2893	20	0	0.7695
c39798_g1_i1	protein grainyhead isoform x4	566	20	2.5e-99	0.8565
c37401_g1_i1	probable h aca ribonucleoprotein complex subunit 1 precursor	436	5	2.5e-14	0.866
c36829_g1_i1	probable domain-containing histone demethylation protein 2c	604	20	1.6e-99	0.9105
c39845_g2_i1	probable basic-leucine zipper transcription factor r	1177	20	4.4e-73	0.6695
c35029_g1_i1	PREDICTED: uncharacterized protein LOC106139946	1584	7	1.6e-26	0.8557
c48992_g1_i1	PREDICTED: uncharacterized protein LOC106138039	657	6	4.3e-20	0.7717
c38439_g1_i1	PREDICTED: uncharacterized protein LOC105700222, partial	4585	20	0	0.5865
c13932_g1_i1	potassium voltage-gated channel subfamily kqt member 5 isoform x2	3934	20	1.4e-20	0.9135
c47746_g3_i1	potassium voltage-gated channel subfamily kqt member 5	424	20	8.9e-40	0.9905
c48134_g1_i1	polypeptide n-acetylgalactosaminyltransferase 2	769	20	1.4e-100	0.7915
c45491_g2_i1	piggybac transposable element-derived protein 3-like	1008	20	1e-20	0.69
c35575_g1_i1	peroxidasin homolog	511	20	1e-47	0.642
c47531_g1_i1	paired amphipathic helix protein sin3a	474	5	2.9e-29	0.772
c49090_g1_i1	nucleoside diphosphate kinase	792	20	1.3e-100	0.9395
c35493_g1_i1	nuclear hormone receptor e75 isoform b	1117	20	0	0.97
c46989_g1_i1	niemann-pick c1 protein	384	20	2.7e-62	0.947
c35564_g1_i1	myeloid zinc finger 1	585	20	1.7e-23	0.7675
c48468_g1_i1	mucin-17 isoform x2	477	20	1.2e-54	0.8725
c48379_g1_i1	monocarboxylate transporter 10	424	20	8.8e-27	0.7585
c14168_g1_i1	mid1-interacting protein 1a	529	20	2.9e-53	0.664
c46114_g1_i1	lysozyme-like protein 1	558	20	3.5e-40	0.7535
c45064_g1_i1	long-chain-fatty-acid-- ligase 5 isoform x1	1198	8	6e-19	0.8325
c34876_g1_i1	interferon-related developmental regulator 1	685	10	2.1e-26	0.81
c48626_g1_i1	inositol -trisphosphate receptor isoform x1	996	20	0	0.944
c40725_g2_i1	hypothetical protein KGM_10536	370	3	4.1e-11	0.7333
c41274_g1_i1	homeodomain-interacting protein kinase 2 isoform x2	466	20	3.1e-94	0.977
c48781_g1_i1	heparan-alpha-glucosaminide n-acetyltransferase	433	18	3.8e-38	0.6856
c48173_g1_i1	guanine nucleotide-releasing factor 2	332	20	9.7e-58	0.9125
c10582_g1_i1	glutamate receptor nmda 2b-like	527	20	6.7e-64	0.954
c29682_g1_i1	gas2-like protein 3	533	11	5.3e-41	0.8636
c47944_g1_i1	gamete and mating-type specific protein a-like	1133	11	9.7e-38	0.5773
c43023_g1_i1	frizzled-10	549	20	1.6e-40	0.692
c48536_g3_i1	formin-like protein 3 isoform x4	482	6	1.4e-25	0.965
c42573_g1_i1	fibrosin-1-like protein	687	9	3.6e-21	0.7867
c49314_g1_i1	ferric-chelate reductase 1 homolog	1008	20	4.5e-179	0.7005
c46635_g1_i1	facilitated trehalose transporter tret1-like	1214	20	8e-110	0.6445
c47876_g1_i1	f-bar and double sh3 domains protein 2 isoform x2	928	20	0	0.808
c46139_g1_i1	exocyst complex component 4	548	20	1e-89	0.6145
c40693_g1_i1	down syndrome cell adhesion molecule-like protein 1 homolog isoform x2	603	20	4e-51	0.689
c42463_g1_i1	cytochrome p450 cyp12a2-like	1057	20	9.8e-113	0.78
c47613_g1_i1	cytochrome p450 6k1	2038	20	0	0.72
c47698_g1_i1	cytochrome p450 18a1	1325	20	0	0.89
c29581_g1_i1	cuticular protein cpr54	499	20	5.1e-70	0.851
c21040_g1_i1	cuticular protein 13	1322	10	2.5e-27	0.715
c44540_g1_i1	cryptochrome 2	721	20	3.4e-64	0.972
c40504_g2_i1	control protein hctl023	1587	20	6e-140	0.937
c36475_g1_i1	class a basic helix-loop-helix protein 15-like	400	6	3.8e-18	0.7317
c47865_g1_i1	cell surface glycoprotein 1	848	20	4.6e-54	0.852
c47767_g1_i1	carnitine o-acetyltransferase	474	20	4.7e-82	0.7805
c48230_g1_i1	carnitine o-acetyltransferase	1415	20	8.9e-162	0.7595
c41989_g1_i1	camp and camp-inhibited cgmp 3 -cyclic phosphodiesterase 10a-like	1081	20	7e-174	0.7265
c44074_g1_i1	calcium-binding mitochondrial carrier protein s -3 isoform x1	1400	20	0	0.8845
c40144_g1_i1	btb poz domain-containing protein 6 isoform x1	416	11	4.4e-38	0.77
c19495_g1_i1	bestrophin-4 isoform x2	1094	20	0	0.946
c45061_g1_i1	atrial natriuretic peptide-converting enzyme	296	6	1.1e-12	0.8767
c44285_g1_i1	alpha-tocopherol transfer	1072	20	0	0.853
c43028_g1_i1	agap009797-pa-like protein	633	20	1.6e-75	0.817
c42087_g1_i1	adp-ribosylation factor 1	1113	20	2.6e-144	0.9895
c45703_g1_i1	acyl- delta desaturase	1147	20	7.1e-147	0.7655
c36459_g1_i1	acyl- -binding domain-containing protein 5 isoform x2	643	20	6.8e-65	0.8665
c14519_g1_i1	activin receptor type-1	267	7	4.2e-20	0.65
c463_g1_i1	activating transcription factor of chaperone	879	8	2.8e-41	0.77
c21030_g1_i1	60s ribosomal protein l6	457	20	4.6e-46	0.8995
c27612_g1_i1	60s ribosomal protein l4	466	20	5.8e-75	0.929
c47180_g1_i1	60s ribosomal protein l18a	677	20	1.2e-123	0.9385
c21055_g1_i1	60s ribosomal protein l13a	721	20	6.5e-132	0.9605
c36728_g1_i1	60s acidic ribosomal protein p1	337	20	1.7e-36	0.981
c40075_g1_i1	40s ribosomal protein s8	723	20	1.4e-147	0.9615
c36010_g1_i1	40s ribosomal protein s4	1258	20	0	0.9605
c47544_g1_i1	40s ribosomal protein s23	638	20	4.8e-97	0.996
c47636_g1_i1	40s ribosomal protein s20	609	20	5.1e-80	0.962
c14263_g1_i1	40s ribosomal protein s2	898	20	3.1e-141	0.9705
c42913_g1_i1	40s ribosomal protein s16	675	20	2.1e-99	0.967
c47318_g1_i1	40s ribosomal protein s15	597	20	1.1e-78	0.9815
c14194_g1_i1	---NA---	429	0	-	-
c18627_g2_i1	---NA---	277	0	-	-
c18843_g1_i1	---NA---	233	0	-	-
c20107_g1_i1	---NA---	471	0	-	-
c21026_g1_i1	---NA---	284	0	-	-
c26891_g1_i1	---NA---	586	0	-	-
c28785_g1_i1	---NA---	1269	0	-	-
c30873_g1_i1	---NA---	370	0	-	-
c32648_g1_i1	---NA---	616	0	-	-
c34604_g1_i1	---NA---	242	0	-	-
c34619_g1_i1	---NA---	1029	0	-	-
c35161_g1_i1	---NA---	995	0	-	-
c36219_g1_i1	---NA---	267	0	-	-
c37493_g1_i1	---NA---	317	0	-	-
c37731_g1_i1	---NA---	380	0	-	-
c37894_g1_i1	---NA---	405	0	-	-
c38178_g1_i1	---NA---	444	0	-	-
c38579_g1_i1	---NA---	505	0	-	-
c38835_g1_i1	---NA---	416	0	-	-
c39766_g1_i1	---NA---	298	0	-	-
c40427_g3_i1	---NA---	769	0	-	-
c41866_g1_i1	---NA---	440	0	-	-
c42112_g1_i1	---NA---	621	0	-	-
c42594_g1_i1	---NA---	775	0	-	-
c42969_g1_i1	---NA---	680	0	-	-
c43268_g1_i1	---NA---	1049	0	-	-
c43421_g1_i1	---NA---	1099	0	-	-
c43682_g1_i1	---NA---	479	0	-	-
c44161_g1_i1	---NA---	374	0	-	-
c44282_g1_i1	---NA---	399	0	-	-
c45152_g1_i1	---NA---	349	0	-	-
c45696_g2_i1	---NA---	1667	0	-	-
c46305_g1_i1	---NA---	211	0	-	-
c46667_g1_i1	---NA---	632	0	-	-
c46703_g1_i1	---NA---	1074	0	-	-
c46913_g1_i1	---NA---	2291	0	-	-
c46930_g1_i1	---NA---	1878	0	-	-
c47330_g1_i1	---NA---	326	0	-	-
c47335_g1_i1	---NA---	364	0	-	-
c47596_g3_i1	---NA---	551	0	-	-
c47800_g2_i1	---NA---	688	0	-	-
c48365_g1_i1	---NA---	635	0	-	-
c48624_g1_i1	---NA---	352	0	-	-
c48767_g1_i1	---NA---	507	0	-	-
c48840_g1_i1	---NA---	1089	0	-	-
c48847_g1_i1	---NA---	544	0	-	-
c48871_g1_i1	---NA---	539	0	-	-
c48906_g1_i1	---NA---	424	0	-	-
c48992_g2_i1	---NA---	831	0	-	-
c49067_g1_i1	---NA---	486	0	-	-
c49106_g1_i1	---NA---	577	0	-	-
c49255_g1_i1	---NA---	444	0	-	-
c49341_g1_i1	---NA---	875	0	-	-
c49497_g1_i1	---NA---	1286	0	-	-
