# Supplementary material for: Wound healing, calcium signaling, and other novel pathways are associated with the formation of butterfly eyespots
Source: BMC Genomics. 2017 Oct 16;18:788. doi: 10.1186/s12864-017-4175-7 (PMC5644175; doi:10.1186/s12864-017-4175-7)
Supplement: Supplementary file 4 — Total transcript raw read counts and TMM values of genes previously associated with butterfly eyespot development across the four types of tissue sample (each with three replicates) used to identify the genes associated with eyespot development (see Fig. 1c). Multiple rows for each gene represent different non-overlapping transcripts obtained for the same gene. (XLSX 45 kb) [file 12864_2017_4175_MOESM4_ESM.xlsx]

## Sheet: Raw counts
		Spotty M3			Spotty Cu1			Wild type M3			Wild type Cu1
Genes	Contigs	1	2	3	1	2	3	1	2	3	1	2	3
Spalt	c53352_g1	51	46	37	43	50	130	51	20	27	64	52	38
Dll	c58650_g1	136	133	76	54	85	125	88	39	73	65	74	84
En	c56242_g1	184	209	134	123	265	268	238	96	212	229	226	100
N	c63883_g1	518	499	271	223	485	553	626	247	465	312	510	313
Hh	c56833_g4	253	261	172	153	223	320	278	113	202	185	238	276
Ptc	c62515_g1	87	90	73	69	145	148	174	40	97	81	103	96
Antp	c60917_g1	124	125	80	61	110	151	80	34	75	99	106	130
Ci	c63030_g1	47	44	29	29	76	70	52	31	40	55	51	77
Smad	c60251_g1	71	80	51	45	67	80	113	35	86	65	82	49
EcR	c52252_g2	15	14	12	7	16	19	16	15	11	10	19	6

## Sheet: TMM
		Spotty M3			Spotty Cu1			Wild type M3			Wild type Cu1
Genes	Contigs	1	2	3	1	2	3	1	2	3	1	2	3
Spal	c53352_g1	4.569	3.963	4.67	6.421	5.18	10.724	4.034	3.894	2.358	8.276	5.19	3.402
Dll	c58650_g1	5.341	5.561	4.519	3.327	3.676	4.558	2.924	3.44	2.995	3.63	3.323	3.442
En	c56242_g1	23.038	26.775	24.328	24.344	36.429	30.688	26.009	26.305	26.971	38.924	31.451	12.819
N	c63883_g1	19.494	19.088	14.813	13.156	19.835	19.033	20.474	20.164	17.711	15.9	21.238	11.911
Hh	c56833_g4	23.068	23.72	26.106	25.693	22.262	26.699	25.923	22.074	20.268	19.944	23.849	25.8
Ptc	c62515_g1	3.503	3.684	4.275	4.362	6.347	5.457	6.09	3.493	3.955	4.418	4.59	3.916
Antp	c60917_g1	5.858	5.441	5.077	4.047	5.525	5.968	3.531	3.503	3.213	6.285	5.89	6.692
Ci	c63030_g1	1.675	1.577	1.383	1.562	2.803	2.168	1.579	2.469	1.407	2.634	1.878	2.554
Smad	c60251_g1	3.046	3.494	3.172	3.033	3.128	3.141	4.216	3.26	3.736	3.775	3.89	2.13
EcR	c52252_g2	2.924	2.755	3.369	2.1	3.473	3.305	2.777	6.632	2.266	2.738	4.39	1.262
