# Supplementary material for: Wound healing, calcium signaling, and other novel pathways are associated with the formation of butterfly eyespots
Source: BMC Genomics. 2017 Oct 16;18:788. doi: 10.1186/s12864-017-4175-7 (PMC5644175; doi:10.1186/s12864-017-4175-7)
Supplement: Supplementary file 6 — Up-regulated genes in M3 wing sector in Spotty versus M3 wing sector in wild-type. Table S5. Down-regulated genes in M3 wing sector in Spotty versus M3 wing sector in wild-type. Table S6. Up-regulated genes in Cu1 wing sector in wild-type versus M3 wing sector in wild-type. Table S7. Down-regulated genes in Cu1 wing sector in wild-type versus M3 wing sector in wild-type. Table S8. Up-regulated genes in Cu1 wing sector in Spotty versus M3 wing sector in wild-type. Table S9. Down-regulated genes in Cu1 wing sector in Spotty versus M3 wing sector in wild-type. Table S10. Up-regulated genes in M3 wing sector in Spotty versus Cu1 wing sector in Spotty. Table S11. Down-regulated genes in M3 wing sector in Spotty versus Cu1 wing sector in Spotty. Table S12. Up-regulated genes in Cu1 wing sector in male (wild-type) versus Cu1 wing sector in female (wild-type). Table S13. Down-regulated genes in Cu1 wing sector in male (wild-type) versus Cu1 wing sector in female (wild-type). Each table is in a different tab. (XLSX 790 kb) [file 12864_2017_4175_MOESM6_ESM.xlsx]

## Sheet: S4
Transcriptome ID	logFC	logCPM	PValue	FDR
c61352_g1	-2.34134	4.31219	9.3282e-20	8.62159e-16
c61799_g8	-2.40705	3.03837	8.87623e-18	4.92231e-14
c61799_g7	-3.91123	1.0992	5.02976e-14	1.64074e-10
c59632_g4	-1.32687	8.18146	6.32403e-13	1.66999e-09
c62591_g4	-3.49485	1.60072	6.74383e-13	1.69991e-09
c53478_g1	-1.3571	5.06588	4.77695e-12	9.81133e-09
c60786_g3	-3.18398	4.71881	1.06055e-11	1.96042e-08
c58368_g2	-2.35713	1.71346	1.48829e-11	2.57916e-08
c64109_g1	-1.64412	3.50472	5.80112e-11	9.74852e-08
c37759_g2	-3.44006	1.45664	2.30249e-10	3.45094e-07
c62719_g3	-1.41949	5.79217	2.73454e-10	3.88831e-07
c60274_g3	-1.80987	2.39603	3.58468e-10	4.8485e-07
c82807_g1	-2.25592	1.72341	5.7779e-10	7.1203e-07
c35043_g1	-1.88778	6.34053	8.18619e-10	9.86881e-07
c57594_g1	-3.08076	1.02637	1.18598e-09	1.37017e-06
c57200_g5	-1.42283	3.74206	1.65811e-09	1.87654e-06
c56051_g5	-1.29784	6.02419	2.19909e-09	2.43901e-06
c58131_g1	-1.09282	5.82301	3.32215e-09	3.47604e-06
c42646_g1	-1.35799	3.32745	3.9005e-09	3.93276e-06
c56574_g4	-1.33817	3.23588	4.2691e-09	4.22755e-06
c56628_g5	-3.41095	3.29936	5.07535e-09	4.85265e-06
c61200_g2	-1.52682	3.17964	6.02209e-09	5.66025e-06
c52766_g1	-1.17564	5.23098	7.5666e-09	6.99343e-06
c60499_g4	-1.42496	6.96815	1.2117e-08	1.08025e-05
c60139_g4	-4.01806	0.911207	1.22723e-08	1.08025e-05
c60139_g3	-4.44549	1.31427	1.27297e-08	1.08606e-05
c53501_g1	-2.68648	1.15435	1.65384e-08	1.36886e-05
c63359_g3	-4.6689	6.34934	3.29655e-08	2.47041e-05
c61874_g2	-3.2679	2.09272	3.47624e-08	2.53651e-05
c56381_g2	-4.5216	0.56712	3.98677e-08	2.79856e-05
c50803_g1	-1.77665	3.32448	5.72033e-08	3.82194e-05
c63187_g4	-1.0131	7.64264	8.68701e-08	5.60161e-05
c58946_g7	-8.16356	1.40582	1.05111e-07	6.69994e-05
c59532_g7	-3.0497	0.408058	1.12268e-07	7.0748e-05
c63359_g2	-4.77106	7.66799	1.37431e-07	8.51639e-05
c51019_g1	-3.01147	1.99071	1.38216e-07	8.51639e-05
c58946_g8	-8.05827	1.31528	1.82966e-07	0.000109101
c58246_g2	-3.68279	1.7532	2.31365e-07	0.00013365
c53127_g1	-2.43481	3.49522	2.79495e-07	0.000159787
c32648_g1	-1.27662	3.60292	3.30107e-07	0.000183288
c57529_g2	-2.5862	0.852304	3.4264e-07	0.00018813
c61223_g1	-0.877372	6.32881	3.51296e-07	0.000190185
c54013_g2	-1.50888	6.2342	4.2146e-07	0.000222428
c56352_g1	-2.28822	1.34987	4.37719e-07	0.000226857
c14558_g1	-0.965114	6.66086	4.69522e-07	0.00023485
c61550_g2	-1.52473	2.81155	4.77756e-07	0.00023485
c56453_g2	-0.881824	5.60564	4.78551e-07	0.00023485
c54067_g1	-0.961802	11.8169	5.56657e-07	0.000266116
c58348_g1	-1.3885	2.6925	5.83196e-07	0.000274077
c57421_g5	-1.37867	2.39336	5.89442e-07	0.000274685
c57991_g1	-1.24607	4.0885	6.29073e-07	0.000288308
c60852_g1	-1.67644	2.28717	6.69843e-07	0.000302001
c62374_g3	-0.93037	6.91623	8.74666e-07	0.000377094
c52175_g1	-1.38402	3.64612	8.772e-07	0.000377094
c52093_g1	-3.31238	0.0741964	1.34151e-06	0.000555173
c61651_g1	-1.03491	3.85851	1.44829e-06	0.000590551
c82336_g1	-2.74096	0.39574	1.69743e-06	0.000677203
c49643_g1	-1.47232	3.89863	1.78036e-06	0.000697
c58384_g3	-1.5529	1.91146	1.78476e-06	0.000697
c59133_g1	-1.21315	3.19965	2.14743e-06	0.000826985
c62461_g2	-1.14385	3.49566	2.27366e-06	0.000857727
c62815_g1	-1.09575	5.52413	2.47892e-06	0.000922608
c62505_g8	-4.94044	0.312783	2.51827e-06	0.000923474
c55867_g2	-1.12197	3.36127	2.83305e-06	0.00101359
c52495_g1	-1.01087	3.61748	2.94348e-06	0.00104556
c55139_g2	-1.49697	2.72531	2.96012e-06	0.00104556
c62737_g9	-3.50484	0.903984	3.09245e-06	0.00107183
c61285_g5	-2.31419	0.811686	3.20782e-06	0.0011049
c58946_g2	-7.10445	0.49132	3.37568e-06	0.00115555
c59665_g1	-1.11248	2.74567	4.14773e-06	0.00137732
c56057_g2	-2.30525	0.825427	4.40338e-06	0.00144491
c60607_g1	-1.31915	2.15838	4.567e-06	0.00148978
c47756_g2	-0.819416	8.04018	4.68978e-06	0.00151204
c62635_g5	-1.19558	4.26265	5.11357e-06	0.00162068
c59743_g6	-1.12056	2.95249	5.11438e-06	0.00162068
c56277_g1	-2.27432	0.53111	5.50905e-06	0.00172601
c58094_g3	-0.931657	3.96952	5.60167e-06	0.00174517
c60379_g6	-3.30672	0.876572	6.5205e-06	0.00202008
c49227_g1	-1.04416	4.84948	6.87219e-06	0.00211721
c89229_g1	-2.37167	0.467109	6.91277e-06	0.00211794
c53899_g2	-4.46039	0.501771	8.0029e-06	0.00243847
c53645_g1	-1.34186	3.10204	9.26762e-06	0.0027337
c61077_g6	-1.82882	1.2953	9.5035e-06	0.00277377
c54768_g3	-1.28309	2.14271	1.16025e-05	0.00331657
c60241_g4	-0.846793	4.36171	1.18181e-05	0.00336027
c54010_g1	-0.909548	6.0571	1.18765e-05	0.00336027
c57834_g4	-1.98456	0.757183	1.23778e-05	0.00348431
c20642_g1	-2.49375	3.94977	1.31126e-05	0.00363581
c60937_g2	-1.75786	1.92443	1.36332e-05	0.00371064
c60689_g3	-4.04251	-0.381507	1.36502e-05	0.00371064
c54884_g13	-5.76188	-0.550917	1.41444e-05	0.00382607
c58389_g3	-2.23875	0.51108	1.44723e-05	0.00385848
c57188_g3	-1.89495	1.86216	1.7573e-05	0.00449084
c57966_g1	-1.62226	1.19362	1.8344e-05	0.00464504
c37448_g1	-2.16312	0.708604	1.89973e-05	0.00474548
c54208_g1	-0.721852	6.64394	1.93523e-05	0.00475555
c55233_g1	-9.59498	2.70469	1.93806e-05	0.00475555
c38859_g1	-0.811501	7.0409	1.98701e-05	0.00485418
c39919_g1	-0.764081	6.24868	2.01094e-05	0.00489109
c52069_g1	-8.47312	1.65902	2.03185e-05	0.00492037
c61145_g2	-1.93877	1.38972	2.07097e-05	0.00495024
c58621_g3	-0.740115	6.73498	2.08336e-05	0.00495848
c61755_g7	-1.97908	0.871925	2.15865e-05	0.00511573
c60404_g1	-0.977023	3.13601	2.23592e-05	0.00523177
c55168_g1	-4.4439	5.85819	2.58036e-05	0.0058645
c51265_g1	-1.03884	2.74325	2.75636e-05	0.00618904
c61098_g2	-4.15458	-0.306601	2.75664e-05	0.00618904
c41264_g1	-2.69347	0.624936	2.78405e-05	0.00620096
c45886_g2	-5.77104	-0.54742	2.8263e-05	0.00624432
c62111_g4	-1.07382	3.1994	3.23812e-05	0.00706969
c63042_g3	-0.925483	3.41551	3.30825e-05	0.00716637
c54194_g1	-1.50011	1.82924	3.36905e-05	0.00726968
c62375_g2	-1.24837	2.26619	3.39474e-05	0.00729671
c52336_g2	-2.12222	0.56394	3.41579e-05	0.00731362
c57776_g3	-0.90388	3.58243	3.43904e-05	0.00733507
c58384_g9	-2.08777	1.15645	3.51594e-05	0.00744185
c57329_g1	-1.55118	1.34388	3.58609e-05	0.0075044
c61440_g2	-0.801933	6.07841	3.6064e-05	0.00751853
c59845_g2	-0.778564	4.6368	3.76517e-05	0.00771968
c47739_g1	-1.99793	1.12752	4.22224e-05	0.0084835
c52925_g1	-1.04545	3.32898	4.2758e-05	0.00848646
c52229_g1	-0.938285	3.63365	4.28985e-05	0.00848646
c61542_g1	-0.963899	2.99008	4.30974e-05	0.00848646
c62841_g1	-0.752761	6.94913	4.34486e-05	0.00848646
c53913_g1	-1.1762	2.74397	4.34614e-05	0.00848646
c62020_g1	-2.25386	0.931173	4.54457e-05	0.00881185
c58094_g2	-1.05511	2.58915	4.80105e-05	0.00921254
c55998_g1	-2.0415	1.13281	5.31366e-05	0.0100914
c62944_g6	-1.70772	1.20308	5.54778e-05	0.0102934
c56545_g2	-1.71671	1.6396	5.73483e-05	0.0105123
c60256_g2	-1.55934	1.49329	5.74382e-05	0.0105123
c54452_g1	-0.847243	4.00328	5.82092e-05	0.0105981
c60592_g1	-0.776567	4.76069	5.83289e-05	0.0105981
c59175_g5	-1.89536	1.40734	6.43292e-05	0.0115077
c60364_g4	-1.39453	2.31132	6.55374e-05	0.0116852
c60261_g3	-1.13758	2.27484	6.93624e-05	0.0122111
c52331_g1	-0.983501	2.90564	6.9964e-05	0.0122332
c56770_g1	-1.42176	1.92907	7.03704e-05	0.0122332
c48574_g1	-1.02399	3.54991	7.21513e-05	0.0125036
c62615_g1	-0.807977	4.01125	7.53827e-05	0.0128626
c32352_g1	-0.769735	4.83914	7.91891e-05	0.0134707
c57103_g1	-0.72015	5.07053	8.26699e-05	0.013917
c62298_g1	-0.671909	5.69235	8.29039e-05	0.013917
c61390_g3	-2.59614	-0.134119	8.30214e-05	0.013917
c62982_g8	-0.750797	5.08443	8.435e-05	0.0140258
c55556_g2	-2.34369	0.108735	8.46459e-05	0.0140258
c52922_g1	-1.20069	3.28687	8.46968e-05	0.0140258
c58946_g6	-4.72653	0.199806	8.97736e-05	0.014729
c47964_g1	-9.86264	2.86886	9.0846e-05	0.014813
c53100_g2	-0.760763	5.15268	9.14644e-05	0.0148309
c62243_g7	-1.22441	2.02576	9.40411e-05	0.01516
c58624_g4	-1.94122	1.10722	9.776e-05	0.0156392
c63129_g1	-0.800898	4.42128	9.80642e-05	0.0156392
c62990_g3	-0.889946	4.82123	9.94785e-05	0.0157168
c63737_g3	-1.22127	2.16291	0.000100489	0.0158128
c54884_g4	-5.38884	-0.783223	0.000100942	0.0158128
c57413_g1	-0.863001	3.53915	0.000102145	0.0158668
c58646_g2	-0.94059	7.62251	0.000103053	0.0159631
c58777_g1	-0.918212	3.44276	0.000106401	0.0164358
c58934_g5	-1.17155	2.00717	0.000107137	0.0165036
c54892_g2	-0.940308	5.53765	0.000111858	0.0170138
c63406_g1	-0.755717	4.25327	0.000112491	0.0170442
c58600_g4	-1.25676	2.58807	0.000115982	0.0174777
c53446_g1	-0.8683	4.26165	0.0001185	0.0177128
c58470_g1	-0.882054	3.09202	0.000119269	0.0177798
c48280_g1	-0.678997	6.11896	0.000120355	0.0178935
c62716_g3	-0.760204	7.07184	0.000122913	0.0180799
c58062_g2	-0.834956	6.59209	0.000124132	0.0181863
c58245_g2	-0.937442	3.62889	0.000126392	0.0183839
c57438_g1	-0.78975	4.69496	0.000126637	0.0183839
c55102_g1	-0.607714	15.1332	0.000128922	0.0185698
c56899_g1	-0.758933	5.02855	0.000129752	0.0186409
c59595_g5	-1.76844	1.23815	0.000134466	0.0191691
c63376_g4	-1.23823	2.13385	0.000135397	0.0192524
c56030_g2	-0.843769	3.64635	0.000136022	0.0192919
c60099_g1	-0.74984	8.85373	0.00013954	0.0197403
c44904_g1	-0.77428	5.21971	0.000140165	0.0197782
c60401_g2	-0.781487	4.27761	0.000141392	0.0198003
c56487_g1	-0.762463	4.70265	0.00014392	0.0200027
c59338_g1	-0.721413	4.32631	0.000146136	0.0201591
c57724_g5	-1.76175	1.03818	0.000151286	0.0207663
c52031_g3	-5.3537	2.92426	0.000152325	0.0208059
c62719_g6	-1.32609	1.86386	0.000153017	0.0208491
c62861_g1	-1.19165	2.04762	0.000156022	0.0211029
c63228_g4	-0.658853	6.08956	0.00015715	0.0212038
c59838_g4	-0.93822	3.77541	0.00016653	0.0220438
c59130_g2	-1.65155	1.86494	0.000166556	0.0220438
c21133_g1	-0.685826	5.69177	0.000169184	0.0223383
c60190_g3	-1.13237	2.64686	0.000175549	0.0231236
c61066_g1	-0.68779	4.79133	0.00017938	0.0234611
c43783_g1	-1.20128	1.77666	0.000181881	0.0237323
c61780_g2	-5.45543	-0.736954	0.000190503	0.0246255
c55775_g1	-0.849894	4.11961	0.000192236	0.0247917
c55477_g1	-1.19898	2.40078	0.00019898	0.025602
c37264_g1	-5.50297	-0.727075	0.000199458	0.0256041
c49068_g1	-0.689406	5.20567	0.00020246	0.0258696
c62984_g3	-0.992706	3.60713	0.000203905	0.025939
c29331_g1	-3.13344	-0.419682	0.00020762	0.0262268
c46572_g1	-6.18063	-0.216299	0.000208392	0.0262645
c58799_g5	-0.682718	7.28574	0.000210174	0.0263775
c62730_g2	-0.934394	2.60821	0.00021024	0.0263775
c59369_g4	-0.985058	2.43092	0.00021099	0.0263872
c55395_g1	-0.692003	5.36116	0.000211269	0.0263872
c56619_g5	-0.715658	4.6908	0.000214402	0.0266584
c57630_g1	-0.703432	6.18428	0.000218111	0.0269985
c50523_g1	-0.748689	5.04006	0.000219691	0.0271335
c52469_g1	-0.703778	4.78	0.000226235	0.0278179
c62813_g1	-0.734896	4.70053	0.000227006	0.0278343
c61032_g3	-1.54128	1.41597	0.000227373	0.0278343
c86456_g1	-0.652427	5.71546	0.000237333	0.0287364
c61155_g3	-0.90634	2.73501	0.000246895	0.0295598
c53753_g1	-0.946598	2.57096	0.000247331	0.0295598
c55740_g2	-1.26235	1.4471	0.000248301	0.0296119
c56202_g5	-1.14378	2.25156	0.00025341	0.0300274
c62686_g1	-0.695945	5.13881	0.000258745	0.0305634
c56496_g1	-0.804424	8.03028	0.000259035	0.0305634
c56071_g3	-1.94402	0.565309	0.000261468	0.0307849
c63821_g1	-0.737108	4.40952	0.000266118	0.0311999
c55474_g2	-2.71718	-0.0622647	0.000267009	0.0312384
c26668_g1	-2.11338	0.134257	0.000267817	0.0312637
c63323_g1	-0.629531	6.12592	0.000269712	0.0313562
c53596_g1	-0.913971	3.52187	0.000273557	0.0316703
c57446_g2	-1.03621	2.20623	0.000277483	0.0319913
c61347_g1	-3.97533	-0.452095	0.000280429	0.0321306
c27864_g1	-0.614874	5.59649	0.000284313	0.0325085
c60793_g6	-1.4923	1.13611	0.000290491	0.0330783
c57304_g1	-1.68996	0.656975	0.000292715	0.0332198
c55667_g1	-0.900553	3.14258	0.000292931	0.0332198
c49909_g2	-4.09223	-0.345412	0.000305203	0.0343971
c55365_g1	-0.812715	3.53603	0.000305794	0.0343971
c56944_g1	-0.592812	8.25977	0.000315145	0.0352347
c61841_g1	-0.82952	4.81088	0.000319814	0.035613
c60635_g3	-1.50179	1.34532	0.000321543	0.0357338
c64590_g1	-1.00006	2.24672	0.000325492	0.0360282
c58967_g2	-0.81814	5.45358	0.000336322	0.0367865
c52903_g1	-2.09121	1.145	0.000337309	0.0368218
c52451_g1	-0.821367	5.48722	0.000346538	0.0376809
c56752_g2	-0.796042	3.32476	0.000353717	0.038334
c58414_g2	-0.882415	7.21107	0.00035596	0.0383994
c59410_g2	-1.77456	0.429859	0.000356608	0.0383994
c58598_g3	-0.931948	2.38695	0.000358118	0.0384873
c60403_g1	-0.809943	3.37892	0.000367817	0.0393012
c59694_g1	-0.814125	4.29465	0.000376033	0.0399481
c55251_g1	-1.22038	1.84552	0.00038516	0.0406066
c61439_g2	-1.20763	1.5332	0.000389309	0.0406681
c63809_g4	-0.634454	6.10754	0.0003897	0.0406681
c51692_g1	-0.598589	6.01098	0.000389906	0.0406681
c57588_g1	-0.751082	4.11658	0.000389977	0.0406681
c60549_g3	-0.811919	3.31479	0.000390144	0.0406681
c58228_g1	-1.31655	1.23428	0.000394863	0.0408562
c59179_g2	-0.633959	6.54735	0.000395995	0.0408936
c61182_g1	-1.05866	3.0624	0.000400192	0.0410921
c55214_g1	-0.751649	4.55758	0.000400857	0.0410921
c57505_g3	-0.752257	4.31398	0.000407326	0.0414733
c61342_g1	-0.876477	3.22266	0.000407591	0.0414733
c48987_g2	-0.880026	2.83805	0.000416775	0.0420988
c50502_g1	-2.6437	-0.0667722	0.000428973	0.0430816
c57946_g1	-0.959413	2.426	0.00042925	0.0430816
c59664_g2	-1.27574	1.67276	0.000429612	0.0430816
c50844_g1	-4.72662	3.7864	0.000437841	0.0437034
c55747_g1	-1.43382	1.79054	0.000438176	0.0437034
c51529_g1	-5.32989	-0.830441	0.000441366	0.0439425
c54178_g2	-2.79497	1.43127	0.000446545	0.0443784
c60651_g3	-0.93457	4.03715	0.000447792	0.0444227
c63420_g3	-0.735075	3.94548	0.000454729	0.0449501
c60937_g1	-0.936799	3.66856	0.000458859	0.0451973
c60530_g4	-1.98904	0.462481	0.000460768	0.0453047
c57427_g6	-1.8264	0.939645	0.000462463	0.045391
c62150_g4	-0.821448	3.57654	0.000479835	0.0465196
c60549_g2	-2.23938	0.0604472	0.000492025	0.0471856
c59038_g6	-1.50075	0.981796	0.00049266	0.0471856
c44315_g1	-5.64526	1.70598	0.000501066	0.0476614
c58527_g2	-1.14559	1.61769	0.000510653	0.0484013
c59165_g2	-0.978848	2.28469	0.000513946	0.0484709
c56288_g2	-0.693063	5.36097	0.000519378	0.0487345
c59178_g6	-1.99644	0.208018	0.000521632	0.0487605
c62110_g4	-0.620285	6.12519	0.000534985	0.0498615
c57227_g1	-0.681396	4.0285	0.00054295	0.050161
c39017_g2	-1.51623	1.05848	0.000549368	0.0505228
c60211_g3	-0.795355	4.0448	0.000557921	0.0511612
c57496_g3	-0.709399	3.90925	0.000558155	0.0511612
c60261_g1	-0.759595	4.26936	0.000561995	0.0514008
c54178_g1	-4.36388	3.88904	0.000564457	0.0514835
c81962_g1	-0.636878	5.17931	0.000580364	0.0526422
c60620_g3	-0.826941	3.3681	0.000581606	0.0526422
c62675_g1	-1.56691	0.878053	0.000592492	0.0530802
c59401_g1	-0.755653	6.10524	0.000607048	0.0541219
c56722_g3	-1.49898	1.33821	0.000611888	0.0544283
c29677_g1	-1.30212	4.69091	0.000614984	0.0544283
c51288_g1	-2.98484	-0.507783	0.000622371	0.0548705
c59479_g1	-1.01106	2.5536	0.000647875	0.0565794
c49947_g1	-1.13155	1.95876	0.000651058	0.0567679
c51572_g1	-0.826904	3.27799	0.000657624	0.0572504
c58967_g1	-0.838164	4.90835	0.000659965	0.057261
c63021_g3	-0.705363	4.83349	0.000660597	0.057261
c51078_g1	-0.605401	6.3039	0.000660843	0.057261
c48995_g1	-0.674567	4.66279	0.000668853	0.0578647
c49890_g1	-4.32913	2.53141	0.000675021	0.058101
c62862_g2	-0.800357	3.29308	0.000681842	0.0581602
c57514_g1	-0.931446	3.42612	0.000682447	0.0581602
c49992_g1	-0.613652	5.7155	0.000688878	0.0581602
c49633_g1	-1.44256	0.941624	0.00068905	0.0581602
c59503_g2	-0.864538	3.20665	0.000703517	0.0589692
c49344_g1	-5.28345	-0.838478	0.000703951	0.0589692
c49939_g1	-0.725181	3.73863	0.000705432	0.0590041
c61994_g5	-0.721243	4.03262	0.000712201	0.0593911
c39719_g1	-2.07073	-0.0681682	0.000714093	0.0594595
c59711_g1	-0.980549	2.38618	0.000732489	0.0605885
c59776_g3	-1.80775	0.657625	0.000733364	0.0605885
c60808_g1	-0.678662	4.27248	0.000741533	0.0611021
c57113_g5	-2.22387	-0.133197	0.000745485	0.0612457
c60565_g2	-0.677407	4.54195	0.000751982	0.0616881
c51173_g2	-1.28804	1.5416	0.000753339	0.0617051
c60743_g1	-1.40463	1.2466	0.000754414	0.0617051
c61211_g5	-0.706432	4.14737	0.000758519	0.0617675
c55216_g1	-0.575867	6.83076	0.000766566	0.0623313
c49136_g5	-5.10205	-0.944846	0.000790009	0.0634858
c33883_g1	-5.10206	-0.944846	0.000790201	0.0634858
c43101_g1	-5.35568	-0.788735	0.000795137	0.0636423
c59504_g1	-0.908818	2.72517	0.000801327	0.0640311
c58938_g2	-2.17671	-0.162528	0.000805315	0.0641649
c54099_g1	-1.93832	0.0174701	0.000820455	0.0651839
c36577_g1	-1.06228	3.02068	0.000823596	0.0652464
c59776_g4	-1.14447	1.68127	0.000830637	0.0656167
c63922_g5	-0.862195	2.91853	0.000848566	0.0667317
c62461_g3	-1.95581	0.656945	0.000850967	0.0667473
c61326_g4	-1.04292	2.44687	0.000855395	0.0669054
c60194_g2	-0.6587	3.90534	0.000867632	0.067605
c59652_g2	-0.929388	2.77916	0.000867997	0.067605
c58414_g7	-0.764806	4.76721	0.000870462	0.0677019
c61297_g4	-2.19876	0.0551733	0.000874395	0.0679126
c57274_g2	-0.759404	4.00443	0.000881897	0.0681736
c61039_g3	-0.994894	3.69922	0.000884256	0.0681942
c61935_g3	-0.971408	2.16954	0.0008854	0.0681942
c58300_g3	-0.750457	4.59085	0.000899522	0.0689944
c56450_g1	-1.50849	0.973534	0.00090553	0.0692637
c61851_g2	-0.803576	3.99301	0.000910437	0.0693154
c60093_g2	-0.919273	2.30076	0.000913067	0.0693154
c59473_g2	-0.845034	3.51914	0.000924652	0.0698591
c55070_g1	-1.52123	0.787137	0.00093696	0.0705244
c58436_g2	-1.23565	1.49248	0.000938546	0.0705244
c62633_g1	-0.587913	5.62589	0.000945965	0.070868
c58041_g2	-2.19989	4.05619	0.000946912	0.070868
c48445_g3	-0.835634	2.62324	0.000946952	0.070868
c55865_g1	-0.764813	3.43092	0.000951651	0.0711238
c58614_g1	-0.895113	3.16139	0.000959266	0.0714041
c57088_g1	-1.11683	1.64489	0.000963178	0.0715992
c59808_g2	-0.696536	3.71067	0.000988131	0.0732578
c63636_g2	-1.22599	1.23567	0.000995631	0.0737152
c61799_g1	-1.41938	1.05996	0.000999588	0.0739095
c56284_g1	-0.737974	3.98184	0.00100273	0.0740428
c59245_g4	-1.307	0.957908	0.00101866	0.07503
c50373_g1	-0.638765	4.7853	0.00103044	0.0755868
c62812_g1	-0.665025	5.02026	0.00103304	0.0755868
c55744_g1	-0.721997	4.9019	0.00104548	0.0762856
c56160_g1	-0.715057	5.57357	0.00105188	0.0765511
c61468_g3	-1.35025	0.998785	0.00105842	0.0768256
c58769_g3	-0.772371	2.86405	0.00106362	0.0768783
c59429_g3	-0.836982	3.34717	0.00106469	0.0768783
c58677_g2	-2.21881	-0.137213	0.00107245	0.0772371
c54711_g2	-2.22352	-0.135157	0.0010822	0.0778384
c60994_g7	-1.15453	2.84529	0.00108742	0.0779642
c50010_g1	-1.8564	0.50966	0.00108764	0.0779642
c48654_g2	-1.89321	-0.0122144	0.00108957	0.0779642
c60256_g6	-0.562249	6.79554	0.00109363	0.0781534
c60364_g6	-0.559245	5.58015	0.00109925	0.0784545
c61287_g4	-0.626716	7.01611	0.00110091	0.0784719
c46653_g1	-0.867296	3.18199	0.00110524	0.0786794
c54753_g1	-0.68836	4.00425	0.00111875	0.0793328
c63904_g4	-0.83761	4.45662	0.00111879	0.0793328
c50878_g1	-1.16964	1.68838	0.00112014	0.0793328
c51218_g1	-1.05198	1.61614	0.00112599	0.0795439
c56432_g4	-5.08128	-0.95072	0.00113401	0.0800085
c63537_g4	-0.961488	2.16327	0.00113808	0.0801932
c7472_g1	-0.655361	4.28507	0.00115138	0.080985
c58991_g1	-1.6636	0.560234	0.00115223	0.080985
c46941_g3	-3.35002	-0.276523	0.00115554	0.0810645
c47070_g1	-3.09469	-0.42876	0.00116038	0.0810853
c61285_g4	-0.548253	5.93007	0.00116097	0.0810853
c56760_g1	-0.735877	3.73887	0.00116605	0.0813371
c56368_g1	-1.0185	2.20422	0.00117574	0.0819103
c57946_g2	-0.647619	4.89238	0.00118141	0.0822019
c57737_g5	-1.02387	3.23362	0.00119088	0.0827162
c63094_g4	-1.21177	1.52628	0.00119327	0.0827162
c63246_g4	-1.26944	1.08486	0.00119762	0.0828523
c60047_g2	-1.09691	2.06373	0.00119985	0.0828523
c55761_g2	-1.41974	0.926788	0.00120195	0.0828523
c44162_g2	-1.27211	1.60643	0.00120703	0.0829207
c52660_g1	-1.46986	1.1616	0.00120819	0.0829207
c51014_g1	-0.703698	4.2454	0.00121126	0.0829235
c43341_g1	-0.577958	5.24054	0.00121378	0.0829235
c56635_g2	-0.850357	2.43099	0.00121421	0.0829235
c55075_g1	-0.997585	4.51491	0.00122198	0.0832545
c8756_g1	-2.91436	-0.547732	0.00122979	0.083576
c58451_g4	-0.779796	2.93105	0.00123928	0.08393
c54947_g1	-0.600811	5.53443	0.00123953	0.08393
c64082_g1	-0.775975	5.03477	0.00123954	0.08393
c61184_g1	-0.876073	2.69975	0.00124853	0.0843327
c35500_g1	-5.10181	-0.945972	0.00126064	0.0848985
c53520_g1	-0.782742	3.3257	0.0012615	0.0848985
c49174_g1	-2.1074	1.29044	0.00128654	0.0862696
c60161_g1	-1.99217	-0.101634	0.0012952	0.0867455
c54886_g1	-0.812153	5.22462	0.00130468	0.0872753
c55237_g1	-0.790851	3.38436	0.00130923	0.0873898
c55496_g5	-1.05891	1.91207	0.00131078	0.0873898
c13327_g1	-0.819145	2.73709	0.00131703	0.0876784
c48090_g1	-0.674888	4.27341	0.00132673	0.0880071
c60000_g1	-0.610582	4.4375	0.00133773	0.0886307
c56088_g1	-0.696658	3.52556	0.00134684	0.089128
c58869_g3	-1.37764	1.39743	0.00135753	0.0897281
c58912_g1	-0.78092	3.87208	0.00137269	0.0902998
c56950_g1	-0.627375	4.62795	0.00140067	0.0914148
c54112_g1	-1.27064	1.47962	0.00140118	0.0914148
c61143_g6	-1.45311	1.50383	0.00140936	0.0917513
c61883_g2	-1.03978	3.97703	0.00140965	0.0917513
c59435_g10	-1.31196	1.45913	0.00141945	0.0921071
c57478_g1	-2.63889	2.86062	0.00142546	0.0922394
c56616_g3	-1.24178	1.75944	0.00143239	0.0925793
c60671_g6	-1.1867	1.3721	0.00145043	0.0933104
c56386_g1	-0.55057	5.58783	0.00146417	0.0940853
c56780_g1	-1.21523	1.03833	0.00146973	0.0943332
c54040_g1	-1.5915	1.50707	0.00147437	0.0944123
c62990_g5	-0.639645	4.46487	0.00149365	0.09535
c51280_g1	-0.564914	7.11041	0.00151011	0.0960357
c59796_g7	-0.813193	2.64284	0.00152165	0.0963672
c54394_g3	-0.981056	1.93094	0.00152227	0.0963672
c60770_g1	-1.31311	0.995458	0.00152855	0.0966545
c61720_g2	-0.810062	3.14108	0.00153855	0.0970655
c20735_g1	-1.6499	0.548663	0.00154656	0.0973513
c59243_g5	-0.943808	1.88016	0.0015466	0.0973513
c61144_g1	-0.651904	4.76536	0.00155754	0.0977939
c53186_g3	-0.747994	4.03698	0.00156083	0.0978033
c57564_g2	-0.923742	1.94808	0.00156372	0.0978737
c51083_g1	-2.48227	-0.464815	0.00160032	0.0998263
c41845_g1	-0.587602	5.76762	0.00160621	0.100081
c55817_g1	-2.63944	-0.381689	0.00161228	0.100235
c57901_g4	-1.68333	0.541662	0.00161519	0.100303
c61205_g1	-0.934514	3.15666	0.00162281	0.100663
c60706_g2	-0.671371	3.60289	0.00164784	0.101907
c62392_g6	-1.4104	3.38729	0.00164838	0.101907
c63777_g2	-1.89995	0.606604	0.00168859	0.103518
c59875_g1	-1.0272	3.11338	0.0016998	0.103937
c59714_g1	-0.641045	4.38052	0.00172101	0.105109
c48427_g1	-1.53827	1.82473	0.00173309	0.10564
c42224_g1	-3.76722	-0.583467	0.00173353	0.10564
c60787_g5	-0.653226	3.76547	0.00173558	0.105649
c59288_g1	-0.72511	4.81166	0.00173878	0.105728
c63632_g1	-3.13925	0.00697249	0.00176427	0.106565
c56447_g1	-0.947452	3.10623	0.00176578	0.106565
c56665_g1	-0.943763	2.1252	0.00176594	0.106565
c59066_g5	-0.723056	3.19581	0.00176791	0.106565
c62666_g1	-0.591108	9.89087	0.00177678	0.106812
c15591_g1	-0.547987	6.22946	0.00177972	0.106812
c60267_g2	-0.630315	5.10632	0.00178677	0.106908
c57376_g2	-2.70722	0.795551	0.00178921	0.106919
c63612_g3	-0.972764	2.3783	0.0018116	0.107769
c61804_g5	-0.710174	3.43184	0.00181315	0.107769
c59750_g1	-1.242	1.07706	0.00181615	0.107831
c54774_g1	-0.788794	3.23729	0.00182142	0.107968
c63683_g2	-0.946885	2.15592	0.00182362	0.107968
c59784_g1	-0.789433	2.70692	0.00182532	0.107968
c52073_g4	-0.586825	4.51928	0.00182947	0.107968
c49349_g1	-2.05967	0.0889543	0.00183013	0.107968
c54205_g1	-0.638007	4.69431	0.00183485	0.108035
c49573_g1	-1.45312	0.710892	0.00183517	0.108035
c21075_g1	-0.675081	9.59599	0.00186527	0.109175
c60907_g6	-2.19736	-0.163901	0.0018661	0.109175
c52347_g1	-1.26952	1.28262	0.00186813	0.109175
c63358_g1	-0.773415	3.60385	0.00187028	0.109175
c61847_g1	-0.753934	5.08259	0.00187575	0.109379
c57051_g1	-0.779265	3.3121	0.00188531	0.109765
c47337_g3	-4.87609	-1.06405	0.00188931	0.109824
c62142_g1	-1.08568	1.49415	0.0018965	0.110126
c61799_g6	-2.4736	-0.467012	0.00190174	0.110315
c61094_g2	-1.91447	0.289761	0.00190712	0.110511
c50297_g1	-0.628575	5.09725	0.00192159	0.111233
c64409_g1	-0.54867	6.90048	0.00192391	0.111252
c54881_g9	-0.902415	2.34065	0.00194212	0.112071
c59617_g1	-0.772036	5.63002	0.00196829	0.113091
c55043_g2	-0.617649	5.17768	0.00199483	0.114045
c57023_g1	-1.2195	0.959035	0.00199824	0.11405
c56387_g2	-0.737135	8.51157	0.00201523	0.114738
c59479_g3	-0.637294	4.34832	0.00202456	0.115034
c54212_g1	-1.12723	1.40591	0.00203098	0.11528
c57998_g3	-0.776466	3.27035	0.00204036	0.115693
c56539_g5	-1.27482	1.21065	0.00204719	0.115891
c59239_g3	-0.7403	3.47583	0.00204803	0.115891
c59410_g4	-0.960719	1.83645	0.00206715	0.116633
c48952_g1	-3.66239	1.88782	0.0020898	0.117562
c57271_g5	-2.75633	-0.640091	0.00209028	0.117562
c60171_g3	-1.45305	0.822634	0.00211675	0.118832
c63340_g1	-1.16932	1.7797	0.00211714	0.118832
c43853_g1	-1.68513	0.502497	0.00215182	0.120656
c62503_g1	-1.06028	1.5386	0.00215891	0.120868
c46263_g1	-0.652051	4.53079	0.00218347	0.122061
c60466_g1	-3.80153	0.443323	0.00219606	0.122271
c55856_g1	-1.53234	0.815532	0.00220101	0.122302
c57594_g5	-0.878667	2.7638	0.00220475	0.122387
c52318_g1	-0.946646	2.00099	0.00221	0.122555
c48109_g1	-0.706409	4.24817	0.00222139	0.123064
c58580_g1	-0.800894	3.02363	0.00223188	0.123362
c52373_g1	-0.54652	6.88787	0.00224546	0.123656
c63894_g2	-0.618323	5.2411	0.002289	0.125431
c54129_g1	-0.532249	5.54728	0.00231089	0.126017
c56825_g1	-2.35293	-0.265436	0.00231106	0.126017
c62367_g5	-0.756557	4.03002	0.00234167	0.127311
c33171_g1	-1.08899	1.54099	0.00234611	0.127337
c31044_g1	-0.638242	5.64902	0.00234673	0.127337
c61304_g1	-0.870531	2.59893	0.00235722	0.12778
c52389_g1	-0.868341	2.31745	0.0023749	0.128362
c57082_g1	-0.691581	3.77798	0.00239156	0.128636
c48225_g1	-1.56831	0.403784	0.00239887	0.12878
c63525_g1	-1.4628	0.918384	0.0024284	0.129469
c62432_g5	-2.24368	0.0521396	0.00243055	0.129469
c62629_g2	-0.977848	2.33982	0.0024318	0.129469
c57007_g2	-0.515336	6.58791	0.00243271	0.129469
c59047_g1	-0.591778	5.49896	0.00243808	0.129515
c44384_g1	-4.3444	7.8366	0.00243826	0.129515
c52957_g1	-0.640261	8.04981	0.00244524	0.129762
c57816_g4	-1.04738	1.50852	0.00244767	0.129766
c60049_g1	-0.972311	1.71868	0.00246119	0.130003
c57191_g6	-0.828534	2.46992	0.00246165	0.130003
c58245_g6	-0.998438	2.09994	0.00246385	0.130003
c59869_g4	-0.697301	3.20093	0.0024671	0.130051
c59806_g1	-0.741755	2.65213	0.00247033	0.130097
c62432_g2	-0.73971	3.83925	0.00248852	0.130683
c60917_g1	-0.668097	3.44388	0.00250796	0.131331
c50118_g1	-0.515438	7.13267	0.00252759	0.13186
c55185_g1	-0.660621	4.19106	0.00254931	0.132868
c53226_g4	-0.728826	4.4685	0.00255601	0.132968
c54507_g1	-0.600896	5.55973	0.00256719	0.133278
c60502_g2	-0.923796	2.58193	0.00256989	0.133278
c51182_g1	-0.579805	6.71538	0.0025716	0.133278
c52517_g2	-0.636479	4.77673	0.00258463	0.133829
c63980_g1	-1.25766	0.861892	0.00262536	0.135811
c62202_g1	-0.642933	5.75631	0.00263624	0.13612
c49084_g1	-1.3084	0.785238	0.00265771	0.137101
c74697_g1	-6.62987	-0.0638571	0.00268813	0.138541
c51969_g2	-4.85752	-1.06942	0.00269498	0.138653
c56836_g3	-4.85752	-1.06942	0.00269529	0.138653
c53927_g1	-1.91895	0.170327	0.00271697	0.139509
c53922_g1	-1.34688	0.850947	0.00274904	0.140561
c68868_g1	-1.2622	2.84234	0.00275013	0.140561
c51269_g3	-0.87568	2.01885	0.00276374	0.141126
c29675_g1	-3.27485	-0.838227	0.0027739	0.141468
c62859_g1	-0.906871	2.33793	0.00277848	0.141488
c59713_g7	-1.63475	1.4581	0.0027938	0.141878
c56947_g12	-0.742373	4.00216	0.00280403	0.142267
c57404_g1	-0.913877	2.07655	0.00281795	0.142505
c58082_g5	-0.732398	3.5281	0.002819	0.142505
c56817_g1	-1.19296	1.0565	0.0028253	0.142563
c57479_g3	-1.26263	1.3581	0.00283264	0.142657
c61057_g3	-1.94842	0.166436	0.00283487	0.142657
c52727_g1	-0.576089	5.15829	0.00286617	0.143666
c63806_g2	-2.16554	-0.38174	0.00286788	0.143666
c45378_g1	-1.25776	0.941682	0.00290981	0.145111
c53293_g1	-1.91556	0.0289066	0.00291626	0.145302
c62883_g6	-1.98449	-0.134299	0.00293359	0.145903
c63786_g2	-0.917906	2.58875	0.00294737	0.146458
c60808_g4	-0.817337	2.20322	0.00297093	0.147289
c50617_g1	-0.724539	4.15534	0.00297208	0.147289
c63416_g1	-0.557549	4.50844	0.00298223	0.147529
c54326_g1	-0.627397	4.03612	0.00299059	0.14781
c63754_g1	-0.862634	5.88231	0.00299344	0.147819
c60554_g5	-0.677839	3.27842	0.00301918	0.148693
c58593_g3	-0.837855	2.39456	0.00302837	0.148777
c35952_g1	-0.495915	6.08785	0.00302913	0.148777
c64132_g1	-0.585356	5.28329	0.00304747	0.149423
c50895_g1	-0.564412	5.58194	0.00306392	0.149966
c54003_g1	-0.50407	5.5761	0.00306684	0.149975
c20277_g1	-1.24104	0.966741	0.00308594	0.150445
c52813_g1	-0.51838	7.19486	0.00308701	0.150445
c48255_g2	-2.33283	-0.0264873	0.00309257	0.150568
c44039_g1	-0.533463	5.44745	0.00309525	0.150568
c42492_g1	-4.73558	-1.12991	0.00311283	0.151025
c60571_g3	-2.6834	-0.338234	0.00312073	0.151276
c59329_g3	-0.706975	3.04775	0.00313869	0.151617
c61321_g2	-0.606073	4.26085	0.00317906	0.153166
c57493_g1	-0.945877	2.15088	0.00318181	0.153166
c42340_g1	-0.580916	5.26444	0.00318862	0.153361
c60379_g4	-3.48011	-0.14246	0.00321673	0.154388
c53604_g1	-0.891971	2.15819	0.00322844	0.154606
c13320_g1	-3.28215	-0.835462	0.00324969	0.155355
c42342_g1	-4.89826	-1.06207	0.00326668	0.155898
c63269_g4	-0.603386	3.7611	0.00328708	0.156602
c58939_g3	-0.721857	3.59896	0.00331231	0.157669
c60072_g2	-2.34174	-0.264339	0.00334294	0.158718
c59405_g1	-0.565825	5.61698	0.00335197	0.159011
c61078_g1	-0.81288	2.70627	0.00335566	0.15905
c56922_g3	-0.666303	11.5462	0.00338114	0.159984
c64075_g1	-0.613988	3.60431	0.00339515	0.160237
c57210_g1	-0.834622	2.34302	0.00341468	0.160748
c35660_g1	-1.78656	0.302295	0.00342306	0.160973
c56619_g6	-1.38727	0.837511	0.00343841	0.161181
c57376_g1	-5.23156	-0.84401	0.00345212	0.161687
c51698_g1	-1.3066	1.06953	0.00351408	0.164272
c50876_g3	-3.28829	-0.833792	0.00353974	0.16479
c63361_g3	-5.27112	-0.838748	0.00354298	0.16479
c28434_g2	-1.25469	0.91884	0.00354946	0.164854
c51626_g1	-1.89021	0.244231	0.00356495	0.165296
c53979_g1	-0.884686	2.75774	0.00361237	0.167076
c59023_g1	-2.0449	-0.465572	0.00362156	0.167222
c56619_g4	-1.09471	1.32297	0.00368077	0.168347
c42851_g1	-5.04361	-0.998967	0.00368501	0.168347
c62024_g4	-1.46619	1.18308	0.00368539	0.168347
c56421_g3	-1.55841	0.282214	0.00369582	0.168684
c60276_g3	-2.88833	0.43651	0.00370309	0.168878
c62833_g1	-1.57576	0.388322	0.00371475	0.168992
c59000_g1	-0.724297	2.61811	0.00372877	0.169337
c60270_g3	-0.572035	5.00403	0.00373476	0.169337
c61028_g5	-0.72922	2.78241	0.00373735	0.169337
c55480_g2	-0.659719	3.87463	0.00373759	0.169337
c61867_g1	-0.737656	3.02544	0.00374836	0.169553
c53617_g2	-4.95659	-1.00995	0.00375139	0.169553
c61516_g3	-0.713133	3.02176	0.00375419	0.169553
c53781_g1	-0.601079	4.48218	0.00375621	0.169553
c55104_g2	-0.951287	1.70678	0.00375766	0.169553
c40746_g1	-2.41781	0.292485	0.00377211	0.169713
c57335_g6	-1.37678	0.355148	0.00377317	0.169713
c43970_g1	-0.957719	1.81427	0.0037765	0.169713
c60044_g3	-3.61138	-0.679767	0.00380268	0.170572
c51384_g1	-1.39042	1.00274	0.00380485	0.170572
c61290_g1	-0.725048	2.55027	0.00382679	0.171417
c57020_g8	-0.83443	2.26288	0.00385729	0.17244
c62364_g6	-0.605285	3.8281	0.00385896	0.17244
c54609_g1	-0.627932	3.69141	0.00388255	0.173076
c57693_g1	-0.678176	2.99703	0.00389457	0.173472
c57591_g6	-1.61268	0.107289	0.00390741	0.173905
c58382_g1	-1.18205	0.881041	0.00393439	0.174965
c58538_g2	-1.1445	1.22947	0.0039485	0.175311
c48364_g1	-1.56489	0.186638	0.00396766	0.176021
c56863_g3	-2.6685	-0.686137	0.00397693	0.176177
c54856_g1	-0.485975	6.38859	0.00398525	0.176378
c8163_g1	-5.2249	-0.844564	0.00400711	0.176986
c63737_g5	-0.740904	4.53875	0.0040109	0.176986
c61583_g4	-1.00351	1.38819	0.00401175	0.176986
c62711_g2	-1.1631	5.00066	0.00401843	0.177002
c61026_g2	-0.677334	4.23387	0.0040185	0.177002
c61249_g1	-0.506395	5.14362	0.00403553	0.177611
c53856_g1	-0.79483	2.18008	0.00404341	0.177817
c73622_g1	-0.648611	5.60875	0.00405412	0.178006
c58600_g2	-0.580286	4.2989	0.0040621	0.178215
c5633_g1	-0.605536	4.50848	0.00407067	0.17845
c63737_g1	-4.86788	-1.06631	0.00407692	0.178537
c59235_g1	-0.671667	3.45665	0.00408459	0.178537
c57706_g1	-0.752415	2.81263	0.00408553	0.178537
c60686_g1	-0.621775	3.87406	0.0041386	0.18046
c35350_g2	-4.74965	-1.12792	0.00421821	0.183467
c54956_g1	-0.531795	4.76199	0.00423103	0.183737
c62379_g1	-0.549859	4.65449	0.00424588	0.184156
c44809_g1	-0.577946	5.14689	0.00425065	0.184156
c62833_g4	-1.69093	0.133989	0.00426118	0.184468
c48728_g1	-0.594931	4.95532	0.00427396	0.184589
c60323_g3	-0.649436	3.78895	0.00427397	0.184589
c62681_g1	-0.751535	3.15774	0.00430541	0.185658
c55516_g1	-2.00847	0.0766489	0.00431965	0.185983
c36779_g1	-0.643667	3.53747	0.00435894	0.187384
c58591_g1	-0.688632	3.70266	0.00437491	0.187924
c69232_g1	-0.709719	3.26	0.00440531	0.188646
c55878_g3	-0.607151	4.24697	0.00445738	0.190434
c56086_g1	-0.915529	1.84555	0.00446537	0.190629
c58037_g2	-1.69171	0.300539	0.00448305	0.191237
c53709_g1	-0.582051	5.07025	0.00449168	0.191458
c57944_g1	-0.634257	4.58234	0.00449969	0.191652
c59341_g2	-1.24135	0.674745	0.00452943	0.192475
c57801_g6	-0.701942	3.01517	0.00454227	0.192725
c58216_g2	-0.835606	2.02464	0.00456988	0.193452
c73720_g1	-2.47414	-0.458004	0.00457698	0.193577
c65403_g1	-1.88939	0.850163	0.00461009	0.194413
c61981_g3	-1.99402	-0.271315	0.00462492	0.194742
c58486_g4	-0.752849	2.54942	0.00466073	0.195655
c58693_g1	-1.59445	0.219411	0.00468588	0.196414
c49166_g2	-1.06948	1.61143	0.00469416	0.196612
c59945_g5	-0.538435	7.12565	0.00470156	0.196774
c58950_g3	-1.9469	-0.164381	0.00470943	0.196954
c56787_g2	-0.648278	4.22733	0.00473484	0.197719
c73989_g1	-2.5358	-0.425861	0.00475	0.198203
c60743_g3	-1.38858	0.53859	0.00476364	0.198622
c63574_g8	-1.11396	1.19977	0.00476937	0.198712
c28636_g2	-1.05244	1.0878	0.00478261	0.198727
c46459_g1	-4.72752	-1.13275	0.00478712	0.198727
c59234_g3	-4.72752	-1.13275	0.00478764	0.198727
c42961_g1	-0.485629	7.32965	0.00480112	0.198865
c28428_g1	-6.28587	-0.314148	0.00480914	0.199023
c58997_g3	-0.636527	4.3967	0.00488994	0.201183
c51325_g1	-0.574441	3.7947	0.00489399	0.201183
c57279_g1	-0.476688	6.72594	0.00491465	0.201435
c59568_g5	-0.951263	1.70358	0.00494025	0.202335
c39958_g1	-3.17118	-0.892439	0.00494997	0.202385
c57923_g2	-2.46275	-0.463074	0.00495077	0.202385
c57866_g1	-1.02219	2.26397	0.00495243	0.202385
c59307_g5	-0.837865	1.97702	0.00495881	0.202392
c63944_g2	-0.507832	5.13211	0.0049599	0.202392
c63890_g2	-0.797362	3.23515	0.00496602	0.202412
c64182_g1	-0.466582	6.60155	0.00498971	0.20316
c46554_g1	-3.29197	-0.834077	0.0050051	0.203638
c58572_g2	-0.660232	3.66013	0.00502748	0.204398
c44961_g1	-1.01164	1.68563	0.00504459	0.204794
c62115_g7	-3.31238	-0.832627	0.00505197	0.204887
c51381_g3	-0.511348	5.68446	0.00505428	0.204887
c57706_g2	-1.23364	0.877059	0.00510263	0.206136
c64176_g1	-0.726044	3.82437	0.00510368	0.206136
c58721_g1	-0.518	4.64717	0.00513198	0.206677
c59296_g2	-1.07414	1.47782	0.00514403	0.207012
c59951_g1	-0.760411	3.56123	0.00515353	0.207142
c61970_g1	-1.1135	1.01019	0.00515553	0.207142
c82056_g1	-0.680704	2.7632	0.00516069	0.207142
c59771_g3	-0.698462	2.57505	0.00516739	0.2072
c58102_g7	-0.839598	2.82218	0.00519563	0.207881
c53637_g1	-0.487015	5.74222	0.00521727	0.208447
c48590_g1	-3.17457	-0.89105	0.00529419	0.210458
c58201_g3	-0.5427	5.68783	0.00530426	0.210707
c52313_g1	-1.89045	-0.160923	0.00534811	0.212145
c62229_g1	-0.736537	2.49393	0.00537438	0.212883
c57685_g3	-3.28177	-0.839003	0.00538276	0.213004
c60886_g2	-0.542672	5.70197	0.00538511	0.213004
c56611_g1	-1.08452	1.07757	0.00542641	0.214273
c60614_g4	-5.01263	-1.00321	0.00543266	0.214273
c63775_g1	-1.10052	0.924031	0.0054378	0.214297
c32469_g3	-3.18451	-0.890154	0.00545046	0.214518
c55286_g2	-0.771151	2.87308	0.00546096	0.214626
c63229_g1	-0.8332	2.01128	0.00547154	0.214738
c54332_g2	-1.36439	0.583567	0.00548249	0.214968
c60672_g4	-1.30655	0.655928	0.00548517	0.214968
c52355_g1	-0.783634	2.7618	0.00549393	0.21516
c63939_g1	-0.777955	3.27431	0.00552905	0.216018
c49777_g1	-0.938911	1.79688	0.00553144	0.216018
c58650_g1	-0.640928	3.51527	0.00558265	0.217865
c48938_g1	-3.45155	-0.728023	0.00559175	0.218066
c64017_g2	-4.72755	-1.13217	0.0056053	0.218441
c50580_g1	-4.72854	-1.1319	0.00562748	0.218844
c58556_g6	-1.13017	1.23089	0.00564821	0.219343
c63119_g2	-0.780688	2.2998	0.00567584	0.21977
c43085_g1	-1.23226	0.970221	0.00567855	0.21977
c59701_g2	-4.7531	-1.12819	0.00568026	0.21977
c34318_g1	-1.45177	0.414847	0.00568172	0.21977
c56574_g1	-0.661189	6.30402	0.00568298	0.21977
c61902_g1	-1.69681	0.167393	0.00568768	0.219798
c55248_g1	-0.744996	4.46696	0.00569171	0.219801
c59020_g4	-0.695945	3.08683	0.00570389	0.220118
c46328_g1	-0.5145	4.46492	0.0057086	0.220146
c45986_g2	-3.77975	-0.515028	0.00571656	0.2203
c60748_g4	-0.882044	1.65225	0.00577475	0.221926
c11512_g1	-6.17054	-0.394057	0.0058135	0.223106
c40180_g1	-1.79694	-0.234739	0.00583775	0.223727
c40035_g1	-1.81526	-0.0346516	0.00584453	0.223832
c590_g2	-0.512591	5.68047	0.00585405	0.223876
c53356_g2	-1.31224	0.646249	0.0058578	0.223876
c57601_g8	-0.634883	3.89566	0.00589146	0.224804
c51665_g1	-1.51949	0.253737	0.00589501	0.224804
c24011_g1	-4.59322	-1.1962	0.00591707	0.225365
c42863_g1	-1.82449	-0.381458	0.00595178	0.226066
c59129_g3	-0.617609	4.48558	0.00596222	0.226307
c39267_g1	-0.48244	7.01806	0.00598379	0.226971
c59180_g6	-1.02461	1.28304	0.00600544	0.227636
c60276_g1	-2.06675	1.06148	0.00606674	0.229803
c43872_g1	-1.51038	0.731381	0.00609048	0.230544
c61551_g1	-0.723487	2.69523	0.00610885	0.231082
c49570_g1	-0.720428	3.01115	0.00612902	0.231687
c59126_g2	-0.833906	1.76791	0.00613776	0.231852
c48304_g1	-1.05681	1.72756	0.00614174	0.231852
c50382_g1	-0.975004	1.46575	0.00615005	0.231969
c63548_g5	-0.790321	3.04559	0.0061532	0.231969
c51958_g1	-0.578198	3.52882	0.00616954	0.232131
c47249_g1	-2.09755	-0.420239	0.00618648	0.232131
c82080_g1	-0.516805	4.99827	0.00620553	0.232519
c14205_g1	-0.471373	7.95266	0.006215	0.232708
c61198_g1	-4.73541	-1.13019	0.00624094	0.233372
c58476_g2	-0.525825	5.21283	0.00624915	0.233468
c61012_g1	-0.538751	4.95855	0.00625192	0.233468
c40626_g1	-5.03326	-1.00124	0.00626617	0.233843
c57596_g2	-0.695265	2.73483	0.00628019	0.234208
c50339_g1	-0.671483	3.42133	0.00631377	0.235145
c57696_g2	-0.765811	2.7792	0.00632311	0.235177
c59392_g3	-0.519215	4.88159	0.00638989	0.236866
c42906_g4	-3.26206	-0.288016	0.00640336	0.237202
c21056_g1	-1.0917	1.69081	0.00640752	0.237202
c58515_g4	-0.808085	2.36531	0.00646241	0.23883
c44029_g1	-1.57371	0.0794146	0.00647732	0.23883
c53453_g1	-0.725253	3.21755	0.00651391	0.2397
c54586_g1	-0.53004	5.19185	0.00652956	0.239903
c58324_g1	-1.00187	1.55464	0.00653238	0.239903
c62789_g2	-0.646893	3.6175	0.00656005	0.240282
c62790_g6	-1.02624	1.72235	0.00658242	0.240841
c52548_g1	-0.59586	4.37599	0.00658399	0.240841
c55336_g2	-1.01869	1.14143	0.00661757	0.241561
c25988_g1	-0.474973	5.84575	0.00662018	0.241561
c62215_g1	-0.661348	3.11476	0.00663838	0.242033
c50371_g1	-1.06772	1.28806	0.00664453	0.242097
c5192_g1	-1.56971	1.77383	0.00667172	0.242779
c60047_g7	-0.876779	2.28714	0.00667742	0.242779
c57964_g7	-1.65604	0.809803	0.00668319	0.242779
c46719_g1	-1.97565	-0.506627	0.00670155	0.243206
c57020_g4	-0.630269	3.78838	0.00672358	0.243538
c61102_g1	-0.710667	2.44363	0.00674494	0.243993
c51858_g1	-0.544178	4.07496	0.00675293	0.243993
c57512_g4	-4.9439	-1.01052	0.00677934	0.244369
c57805_g1	-0.550026	4.70978	0.00678538	0.244369
c54873_g1	-2.24976	-0.595554	0.0068299	0.245465
c57632_g4	-0.681425	2.55902	0.00683975	0.24566
c53015_g1	-0.49359	5.97813	0.00686397	0.24637
c59560_g4	-0.815535	2.67065	0.00689301	0.246773
c56883_g1	-0.979391	1.92693	0.00693224	0.247858
c56971_g1	-0.543702	3.99897	0.00694105	0.248013
c54467_g9	-1.64177	0.352896	0.00695873	0.248484
c59080_g5	-1.65134	0.23068	0.00697029	0.248737
c62093_g3	-0.853799	1.9697	0.00699064	0.248983
c60704_g3	-0.657585	3.32655	0.00700243	0.249242
c55332_g8	-1.9896	-0.264813	0.00704973	0.24984
c63585_g6	-0.596363	5.35271	0.00708641	0.250783
c70189_g1	-1.86962	-0.351892	0.00712299	0.251596
c61502_g6	-4.71524	-1.13416	0.00716908	0.25258
c49036_g1	-1.16119	1.46372	0.0072417	0.254331
c57883_g2	-0.508875	4.28528	0.00726165	0.25487
c58048_g4	-2.0453	-0.228996	0.00729411	0.255416
c56932_g5	-1.87341	0.574964	0.00729565	0.255416
c43595_g1	-1.06886	1.13112	0.00730024	0.255416
c58780_g1	-0.755683	2.47084	0.00734331	0.256599
c52783_g3	-0.531139	5.05453	0.0073894	0.257643
c44811_g1	-0.661395	3.34361	0.00740489	0.257777
c54595_g1	-0.616715	3.16286	0.0074239	0.258114
c60846_g5	-1.28436	0.798928	0.00743198	0.258233
c55281_g2	-0.663562	2.55912	0.00743879	0.258308
c59595_g7	-0.741353	2.78369	0.00751408	0.260269
c44761_g1	-0.670936	4.78943	0.00751697	0.260269
c57303_g2	-1.08081	1.40438	0.00751873	0.260269
c58797_g1	-0.6413	4.97895	0.00755972	0.261362
c59708_g2	-0.486127	4.79558	0.00761165	0.262829
c61634_g1	-0.512481	4.39389	0.00763861	0.262942
c40476_g1	-0.55187	4.68778	0.00764986	0.263166
c52002_g1	-0.598942	4.13869	0.00766415	0.263494
c69222_g1	-1.19212	4.71894	0.00770255	0.264322
c58707_g1	-3.08166	-0.94374	0.00771181	0.264451
c56703_g1	-0.473146	6.407	0.00771585	0.264451
c52400_g1	-0.968811	1.55959	0.00772671	0.26466
c59307_g6	-0.500593	5.7009	0.00774364	0.264913
c58242_g4	-0.855675	1.74515	0.00781303	0.266957
c59454_g1	-0.563977	3.85778	0.00783179	0.267433
c56449_g1	-0.831146	2.05264	0.00787147	0.268247
c51532_g1	-1.51325	0.273689	0.00787384	0.268247
c61741_g1	-0.799003	2.03546	0.00787508	0.268247
c56403_g1	-0.813575	2.15516	0.0079279	0.269079
c62392_g5	-1.62949	1.72967	0.00792928	0.269079
c63923_g2	-0.445926	6.13483	0.00796886	0.269459
c63677_g1	-2.03568	1.1086	0.00798594	0.269872
c58040_g9	-0.910754	1.49817	0.0080092	0.270493
c57140_g3	-1.63146	0.0768218	0.00802819	0.27097
c58394_g1	-0.505969	4.66542	0.00808917	0.272429
c62971_g1	-0.476069	5.67478	0.00813169	0.27306
c51140_g2	-2.17387	2.03027	0.00814575	0.27306
c61530_g2	-0.612606	3.65008	0.00815322	0.27306
c50903_g1	-0.461086	6.09919	0.00815414	0.27306
c55626_g8	-3.06114	-0.948223	0.00818151	0.273296
c50434_g1	-3.06114	-0.948223	0.00818281	0.273296
c62221_g1	-0.62438	3.17446	0.0081975	0.273296
c11996_g1	-4.42159	-1.2692	0.00819825	0.273296
c46945_g1	-4.42159	-1.2692	0.00820059	0.273296
c58852_g1	-0.511016	5.45638	0.00827948	0.275098
c63719_g2	-0.914262	4.61152	0.00834019	0.275793
c61024_g3	-0.490706	5.03391	0.00836758	0.276369
c48188_g1	-4.70491	-1.13531	0.00840754	0.277359
c62239_g1	-0.748556	3.60234	0.0084133	0.277384
c54424_g8	-1.63377	-0.310207	0.00843351	0.27772
c60995_g1	-0.708812	3.17553	0.00844787	0.278028
c14077_g1	-4.73667	-1.13049	0.00849763	0.278675
c55962_g4	-0.856369	1.86692	0.00849804	0.278675
c1224_g1	-1.0554	0.966239	0.00849853	0.278675
c56634_g1	-1.0627	1.79652	0.0085042	0.278675
c58842_g2	-0.700216	2.76277	0.00850944	0.278675
c52387_g2	-0.597683	8.02575	0.00853978	0.279278
c61916_g1	-0.525153	4.32597	0.0085458	0.279278
c58240_g5	-0.726086	2.63393	0.00854631	0.279278
c51823_g1	-0.433488	7.09626	0.00860462	0.280853
c52166_g1	-0.547194	4.99382	0.00865135	0.281966
c57505_g5	-0.464036	5.33577	0.00868726	0.282384
c60232_g1	-0.556141	3.4753	0.00869725	0.282384
c58389_g2	-0.898925	1.6156	0.00870245	0.282384
c45375_g1	-1.45657	0.648021	0.00871587	0.282654
c58951_g3	-0.489649	5.01671	0.00872389	0.282749
c48959_g1	-3.0644	-0.946827	0.0087422	0.283177
c61856_g3	-4.58253	-1.19962	0.00876916	0.283884
c57134_g2	-1.22561	0.910226	0.00879068	0.284139
c55724_g1	-0.569668	7.78303	0.00880066	0.28424
c61316_g6	-0.923051	2.22544	0.00883218	0.284926
c58803_g1	-0.579912	4.33262	0.00885221	0.285407
c61079_g2	-0.894592	2.08056	0.00890477	0.28608
c29288_g1	-0.584083	3.79883	0.00890921	0.28608
c61170_g4	-0.914655	1.60845	0.00891464	0.286089
c57020_g7	-2.12282	-0.413583	0.00893903	0.286389
c57459_g1	-0.664294	2.67349	0.0089395	0.286389
c63394_g2	-0.655128	2.80438	0.0089984	0.287829
c46926_g1	-1.65022	0.459068	0.009	0.287829
c45412_g2	-2.99879	-0.472373	0.00901199	0.28788
c63378_g2	-4.58313	-1.19905	0.0090871	0.289624
c53801_g2	-4.58313	-1.19905	0.00908746	0.289624
c58026_g1	-0.51327	4.70575	0.00912503	0.290581
c4896_g1	-0.537274	10.4272	0.00912798	0.290581
c61092_g1	-0.741804	2.24716	0.00916984	0.291078
c63496_g1	-0.543187	6.52949	0.00921269	0.292083
c48948_g1	-4.59852	-1.19647	0.00921631	0.292083
c58201_g2	-0.436178	6.35006	0.00922671	0.292083
c52501_g1	-0.763019	2.44698	0.00930322	0.293966
c61952_g3	-1.38374	0.385695	0.00936996	0.295893
c58750_g4	-2.22033	-0.335633	0.00940476	0.296618
c62774_g4	-0.514827	5.01458	0.00942007	0.296618
c58483_g1	-1.82846	0.1175	0.00942447	0.296618
c20724_g2	-4.4257	-1.26719	0.00942594	0.296618
c82103_g1	-0.832928	1.70799	0.00943461	0.296618
c58622_g2	-1.04043	1.05791	0.0094353	0.296618
c63006_g2	-0.918701	1.72102	0.00947532	0.297708
c32228_g1	-1.22168	0.663736	0.00959465	0.300605
c43409_g1	-0.650051	3.57608	0.00960991	0.300744
c7211_g1	-0.486201	9.6092	0.00972006	0.303041
c48174_g1	-2.39414	-0.513344	0.00975734	0.303814
c62094_g1	-0.40448	8.1635	0.0097932	0.30476
c49885_g1	-1.07902	1.10717	0.00979967	0.30479
c60753_g3	-0.831523	1.71153	0.00992261	0.308051
c54396_g2	-3.07866	-0.945365	0.00992769	0.308051
c59317_g1	-1.65682	-0.13624	0.00997583	0.308367
c57329_g5	-1.60369	0.108889	0.00998813	0.308486
c60441_g1	-0.456483	6.02409	0.00999081	0.308486
c58148_g2	-2.24338	-0.589414	0.010016	0.309092
c24057_g1	-0.701697	2.34485	0.0100442	0.30979
c51449_g2	-4.4224	-1.26862	0.0100732	0.310082
c84947_g1	-4.4224	-1.26862	0.0100735	0.310082
c59700_g2	-0.80807	2.31803	0.0101058	0.310479
c18493_g1	-3.25154	-0.884296	0.010161	0.311832
c59185_g1	-0.594173	4.07449	0.0102161	0.313003
c42996_g1	-1.61287	-0.162503	0.0102252	0.313109
c63671_g8	-0.612771	3.20309	0.0103062	0.31472
c39555_g1	-2.08062	-0.42296	0.0103205	0.314984
c6254_g1	-0.597108	4.14895	0.0103423	0.315302
c63127_g1	-0.442193	6.04396	0.0103834	0.315356
c57448_g1	-1.31593	0.441313	0.0103903	0.315356
c45528_g1	-0.634855	2.96565	0.0103934	0.315356
c60461_g1	-1.08395	0.917237	0.0103955	0.315356
c48390_g2	-0.565418	4.85305	0.010454	0.316048
c54926_g1	-2.35194	-0.254146	0.0104887	0.316458
c49748_g1	-0.448515	6.79586	0.0105014	0.316671
c63406_g2	-0.805277	2.20489	0.010523	0.317149
c56452_g2	-0.521428	6.99639	0.0105417	0.317368
c42951_g1	-0.479344	5.79298	0.010558	0.31761
c41392_g1	-0.835832	1.69977	0.0105612	0.31761
c37249_g1	-1.22011	0.911292	0.010586	0.317705
c60094_g6	-0.668073	2.56439	0.0106431	0.318609
c62110_g7	-0.631067	3.32773	0.0106461	0.318609
c62226_g2	-1.49581	0.36419	0.0106595	0.318837
c53813_g1	-2.66587	-0.681249	0.0106854	0.31944
c36220_g1	-4.61574	-1.19478	0.0107453	0.321056
c19234_g2	-5.8339	-0.614729	0.0107523	0.321091
c14180_g1	-0.594503	5.60051	0.0107862	0.321486
c50236_g1	-2.692	-0.682039	0.0107935	0.321486
c60960_g1	-1.7683	-0.422721	0.010795	0.321486
c61305_g3	-0.894011	1.54428	0.0108003	0.321486
c60159_g6	-0.82536	2.54042	0.0108527	0.322546
c62573_g2	-1.01028	1.17682	0.0108591	0.322546
c63317_g3	-1.15507	0.702351	0.0108591	0.322546
c62367_g7	-0.990417	1.19631	0.01091	0.323535
c32796_g1	-1.24596	0.9817	0.0110279	0.325987
c62198_g1	-0.73929	2.53645	0.0111228	0.328617
c28066_g1	-4.78338	-1.1262	0.0111421	0.328847
c60967_g1	-0.605331	3.64316	0.0111424	0.328847
c55982_g1	-0.64927	3.17783	0.0111612	0.329213
c77451_g1	-0.504071	4.15103	0.0111837	0.329373
c51198_g1	-0.610572	3.61872	0.0111846	0.329373
c57378_g4	-0.911973	1.2587	0.0111959	0.329373
c56010_g1	-0.976628	1.81527	0.011223	0.329994
c53697_g6	-1.27792	0.702804	0.0112428	0.330054
c58671_g3	-1.35205	0.373465	0.0112958	0.331228
c69104_g1	-0.451434	4.9774	0.0113008	0.331228
c55498_g1	-0.772498	3.38917	0.0113273	0.331817
c58183_g3	-0.722116	2.93557	0.0113632	0.332532
c45986_g1	-2.13575	-0.414049	0.0113764	0.332741
c39184_g1	-4.57261	-1.20105	0.0114171	0.333483
c59935_g1	-0.4426	5.06136	0.0114228	0.333483
c41279_g1	-0.920159	1.69726	0.011439	0.333483
c59794_g1	-0.800538	2.00573	0.0114542	0.333483
c55610_g1	-0.586675	2.96347	0.0114545	0.333483
c55436_g1	-1.07102	0.898941	0.0114605	0.333483
c54357_g1	-0.551909	5.47656	0.0114608	0.333483
c52853_g1	-0.629148	2.72796	0.0114753	0.333483
c57707_g1	-0.46719	5.50472	0.0115019	0.333483
c56896_g1	-1.3996	0.0694041	0.0115198	0.333483
c59360_g6	-1.15581	0.374622	0.0115221	0.333483
c36284_g1	-2.49007	-0.782158	0.011524	0.333483
c60126_g6	-1.22066	0.862945	0.0116294	0.33572
c56293_g2	-0.864189	1.61518	0.011696	0.337286
c55819_g2	-0.55382	3.66108	0.0117148	0.337654
c57223_g4	-1.26986	1.01244	0.0117805	0.338841
c57950_g3	-1.17336	0.941614	0.011789	0.33891
c62384_g2	-0.514824	3.96038	0.0118162	0.339517
c63417_g3	-0.718919	3.17164	0.0118421	0.33991
c7499_g1	-2.25122	-0.601148	0.0118504	0.339972
c56341_g2	-0.575596	3.34019	0.0118729	0.340265
c56094_g1	-0.963846	1.22186	0.0119044	0.340991
c39627_g1	-0.968212	1.19487	0.0119443	0.34185
c62025_g4	-0.84762	1.50484	0.0119467	0.34185
c56224_g5	-1.19396	2.60569	0.011985	0.342591
c54341_g3	-1.10338	1.14903	0.0120015	0.342886
c52314_g1	-2.07823	-0.417424	0.0120544	0.343814
c34873_g4	-5.75601	-0.663056	0.0120588	0.343814
c62044_g1	-0.676377	3.21117	0.0120818	0.344265
c15394_g1	-3.38798	-0.783525	0.0120965	0.344265
c63263_g1	-0.509276	4.41799	0.0120994	0.344265
c59993_g1	-0.490343	4.94265	0.0121462	0.34517
c59668_g1	-0.868457	1.87583	0.0121479	0.34517
c51194_g1	-0.880559	2.17459	0.0121895	0.345734
c62243_g4	-0.539961	4.30239	0.0122196	0.345957
c60510_g1	-0.514623	4.64287	0.0122233	0.345957
c35156_g1	-0.527746	4.15941	0.0122326	0.345957
c44294_g1	-0.76917	1.79414	0.0122603	0.346531
c57802_g5	-0.567212	3.49359	0.0122671	0.346548
c42013_g1	-0.499356	4.98971	0.0122976	0.347056
c33066_g1	-4.43841	-1.26575	0.0123617	0.348508
c54884_g8	-1.22261	0.565763	0.0124061	0.349584
c57248_g1	-0.730266	2.0808	0.0124177	0.349732
c54527_g3	-1.03324	1.30766	0.0124546	0.350565
c62727_g2	-0.71755	3.06745	0.0124628	0.350565
c54726_g1	-0.689414	2.87257	0.0124662	0.350565
c63996_g1	-0.441715	6.47382	0.0124842	0.350569
c57234_g3	-0.52012	3.87115	0.01249	0.350569
c63470_g1	-0.938326	1.33606	0.0124973	0.350569
c47634_g1	-3.05564	-0.9518	0.012498	0.350569
c61191_g7	-4.42455	-1.26835	0.0126916	0.35521
c11332_g1	-2.29882	-0.541427	0.0126955	0.35521
c51096_g2	-2.47713	-0.788983	0.0127646	0.356604
c60157_g1	-0.501586	4.38325	0.0128203	0.357569
c39586_g1	-0.509821	4.34808	0.0128264	0.357569
c52714_g1	-0.801543	1.88144	0.0128467	0.357782
c55338_g1	-1.20704	0.600171	0.0128585	0.357782
c52278_g1	-0.748409	2.14406	0.0128664	0.357782
c62064_g5	-0.894188	2.36706	0.0128708	0.357782
c64074_g1	-0.553762	3.76511	0.0128939	0.357782
c60756_g3	-0.505026	4.11627	0.0129012	0.357782
c56541_g2	-0.575636	3.06634	0.0129035	0.357782
c62152_g6	-1.80234	-0.385055	0.0129225	0.3579
c61472_g2	-2.13102	-0.415639	0.0129309	0.3579
c55791_g1	-0.563221	3.56133	0.0129742	0.358667
c51829_g1	-3.65322	1.11099	0.0130148	0.358841
c61321_g1	-0.709553	2.79451	0.013025	0.358841
c61470_g3	-0.653433	2.50711	0.0130258	0.358841
c36404_g1	-0.498794	3.99543	0.0130493	0.35931
c60181_g3	-0.663524	2.50017	0.0130733	0.359319
c57538_g3	-1.77397	-0.425837	0.01308	0.359319
c50703_g1	-0.520232	5.4248	0.0131113	0.359878
c61672_g1	-0.799092	3.08903	0.0131154	0.359878
c55031_g1	-0.861222	1.51563	0.0131557	0.360807
c58637_g1	-0.473374	4.59873	0.0131724	0.361086
c56455_g3	-0.508417	3.80111	0.013181	0.361142
c62022_g6	-0.689605	2.48562	0.0131992	0.361283
c68877_g1	-0.47007	5.83812	0.013216	0.361336
c63422_g2	-0.644059	5.8265	0.0133138	0.362727
c55799_g2	-1.15884	0.468583	0.0133287	0.362727
c53226_g3	-1.15439	0.682508	0.0133304	0.362727
c65739_g1	-4.71385	-1.13302	0.0133549	0.363214
c52929_g1	-0.995148	1.17275	0.0133874	0.36392
c56017_g4	-1.95882	-0.498983	0.0134086	0.364317
c55572_g1	-0.476977	5.51134	0.0134616	0.365219
c52845_g1	-0.490716	6.6398	0.0134632	0.365219
c57155_g3	-1.34266	0.414958	0.013505	0.365862
c63622_g4	-0.931582	1.78995	0.0135118	0.365867
c60020_g2	-0.459686	4.96468	0.0135444	0.366163
c62710_g6	-0.865858	1.39272	0.0135532	0.366163
c58084_g1	-2.48423	-0.78947	0.0135562	0.366163
c4267_g1	-0.708891	2.62574	0.0135576	0.366163
c56039_g5	-0.828373	1.70374	0.0135623	0.366163
c60037_g1	-0.442648	5.59461	0.013589	0.366322
c63167_g2	-0.468446	4.98806	0.0136055	0.366322
c59194_g1	-1.2712	0.0948462	0.0136078	0.366322
c35468_g1	-4.43578	-1.26661	0.0136678	0.367579
c57232_g6	-1.12901	0.798223	0.0136784	0.367686
c33980_g1	-0.472748	8.6978	0.0136865	0.367726
c50696_g2	-2.64495	-0.288045	0.0136941	0.367726
c57585_g2	-1.24746	0.290461	0.0137812	0.369131
c50921_g2	-1.81742	-0.0410307	0.0138331	0.369933
c25140_g1	-5.67388	-0.712997	0.013839	0.369933
c62703_g1	-0.445947	4.97358	0.013842	0.369933
c55809_g8	-0.704628	1.99822	0.0138988	0.370296
c55155_g2	-2.94117	-1.00631	0.0139003	0.370296
c61176_g3	-0.867839	1.55909	0.0139014	0.370296
c48704_g2	-2.94117	-1.00631	0.0139027	0.370296
c60169_g5	-0.601499	2.82477	0.0139238	0.370296
c58476_g1	-0.416008	6.33901	0.0139375	0.370296
c58546_g1	-0.971463	1.36781	0.01394	0.370296
c53655_g1	-0.584964	3.80603	0.0139509	0.370296
c60452_g2	-0.582028	3.07496	0.0139514	0.370296
c61359_g5	-0.646571	3.49427	0.0139575	0.370296
c50419_g3	-4.58251	-1.19878	0.0139661	0.370296
c31707_g1	-4.58251	-1.19878	0.0139665	0.370296
c5749_g1	-0.51398	4.36106	0.014035	0.370978
c51889_g1	-1.83766	0.0306369	0.0140464	0.371103
c60330_g1	-0.779872	4.10824	0.0141103	0.372436
c55540_g1	-0.639162	2.57076	0.0141434	0.373015
c63156_g1	-0.730138	2.31403	0.0141743	0.373591
c44449_g1	-0.449305	5.58085	0.014204	0.374196
c57844_g2	-0.443509	5.07503	0.0142136	0.37427
c62522_g2	-1.23931	0.541174	0.0142945	0.375687
c60470_g3	-0.640193	2.33372	0.0143124	0.375979
c37763_g1	-1.20359	0.576548	0.0143263	0.376063
c46773_g1	-0.563916	3.24177	0.0143563	0.376599
c55683_g2	-0.565626	3.66367	0.0143957	0.376918
c61008_g2	-1.32751	0.22979	0.0145286	0.379682
c57870_g1	-1.05076	1.03979	0.0145682	0.380092
c57182_g1	-0.951676	1.69315	0.0145741	0.380092
c55071_g1	-0.71259	2.65371	0.0146119	0.380427
c59498_g2	-0.556232	9.92935	0.014612	0.380427
c63545_g1	-0.799544	1.5388	0.0146857	0.382166
c60618_g1	-0.79962	1.59648	0.0146933	0.382185
c61418_g4	-1.9564	-0.497703	0.0147048	0.382303
c62184_g2	-1.80973	-0.195344	0.0147252	0.382654
c36994_g1	-1.08464	2.49401	0.014745	0.38281
c38573_g1	-2.32153	-0.543451	0.0147575	0.382957
c59752_g3	-0.686415	2.49553	0.0148318	0.384165
c47130_g1	-2.94001	-1.00688	0.0148662	0.384561
c48638_g1	-2.94001	-1.00688	0.0148679	0.384561
c62332_g1	-0.408994	6.66036	0.0148944	0.384834
c48741_g1	-0.62748	5.19199	0.0148993	0.384834
c51471_g1	-0.425737	5.42106	0.0149698	0.385911
c57014_g1	-0.561364	3.7727	0.014999	0.38633
c55828_g1	-0.462762	4.22761	0.0150442	0.387135
c60496_g2	-0.66647	2.5622	0.0150627	0.387431
c58463_g1	-1.2305	3.08458	0.0150781	0.387469
c62535_g2	-0.580938	3.70149	0.0151059	0.387528
c31174_g1	-0.452535	10.6238	0.0151083	0.387528
c62754_g1	-0.453886	5.23517	0.0151168	0.387528
c48858_g1	-0.550622	3.14057	0.0151368	0.387539
c58040_g10	-0.856736	1.4252	0.0151772	0.388016
c55618_g1	-0.49368	4.03274	0.0151773	0.388016
c44355_g1	-2.94975	-1.00541	0.01518	0.388016
c58779_g2	-0.626821	2.80848	0.0151834	0.388016
c58144_g1	-0.706679	2.83064	0.0152938	0.390479
c56490_g1	-0.566425	4.20891	0.0153332	0.391125
c58150_g5	-0.800555	2.11405	0.0153829	0.39167
c57939_g3	-1.56413	-0.346743	0.0154056	0.391699
c63954_g2	-0.480788	4.12244	0.0154111	0.391699
c45250_g1	-2.93984	-1.00934	0.0154164	0.391699
c35042_g2	-0.447255	10.802	0.0154166	0.391699
c55841_g2	-0.862814	1.34003	0.0154193	0.391699
c60565_g4	-0.518183	4.5001	0.0154409	0.392062
c55632_g2	-1.26528	0.213138	0.0154548	0.392062
c58162_g1	-0.475188	4.5333	0.0154898	0.392616
c57773_g1	-2.94665	-1.00681	0.0154931	0.392616
c61885_g1	-0.666251	5.72696	0.0155273	0.392616
c59733_g1	-0.640128	3.46888	0.0155279	0.392616
c49936_g1	-2.81484	-1.06549	0.0155372	0.392616
c56989_g1	-0.455879	4.98917	0.0155611	0.392616
c60662_g3	-0.990683	0.81968	0.015581	0.392748
c44783_g1	-1.36944	0.29728	0.0156299	0.393094
c63340_g2	-1.06702	1.11239	0.0156522	0.393094
c63025_g9	-1.55694	-0.197154	0.0156585	0.393094
c58447_g3	-1.0248	0.723689	0.0157026	0.393843
c61128_g2	-1.01577	1.05498	0.0157554	0.394348
c62981_g1	-0.42846	6.30379	0.0157754	0.394348
c34873_g3	-5.58671	-0.764666	0.0158146	0.394928
c41432_g1	-5.58671	-0.764666	0.0158183	0.394928
c56073_g3	-1.45677	-0.132677	0.0158242	0.394928
c60000_g6	-0.478808	6.29468	0.0158313	0.394929
c63466_g1	-0.648814	4.34638	0.0158552	0.39517
c59261_g7	-0.425072	7.69911	0.015867	0.395284
c53738_g1	-0.471386	4.80671	0.0159273	0.395484
c36325_g1	-0.540508	3.95257	0.0159279	0.395484
c63599_g6	-2.04343	0.0262683	0.015931	0.395484
c56433_g1	-0.471298	6.72189	0.0159346	0.395484
c59675_g4	-1.37066	0.19284	0.0159595	0.395484
c58265_g1	-0.528655	8.62784	0.0159934	0.395484
c54294_g2	-0.440687	10.2316	0.0159962	0.395484
c58028_g4	-1.29741	0.641526	0.016006	0.395484
c77576_g1	-0.511211	6.15474	0.0160064	0.395484
c59477_g1	-4.23869	-1.34295	0.0160182	0.395484
c60821_g2	-4.23869	-1.34295	0.0160193	0.395484
c59802_g3	-0.958897	0.89743	0.0160197	0.395484
c87996_g1	-4.23869	-1.34295	0.0160202	0.395484
c34973_g1	-4.23869	-1.34295	0.0160232	0.395484
c71375_g1	-4.23869	-1.34295	0.0160248	0.395484
c69156_g1	-4.23869	-1.34295	0.0160248	0.395484
c37985_g1	-1.66571	-0.125916	0.016231	0.399684
c61663_g1	-0.613324	3.16152	0.0162855	0.400672
c62737_g1	-4.62668	-1.19447	0.0164443	0.40317
c56959_g1	-0.511275	3.83088	0.0164632	0.40317
c56387_g3	-0.53905	4.66649	0.016467	0.40317
c63731_g4	-4.68562	-1.13558	0.0164706	0.40317
c56271_g3	-1.15047	0.384036	0.0165167	0.403852
c56912_g7	-1.14926	4.52516	0.0165417	0.404107
c55448_g2	-1.47229	0.461755	0.0165635	0.404461
c56434_g1	-0.676403	8.66586	0.0165886	0.404894
c63352_g5	-0.602128	3.22022	0.0166167	0.405401
c51706_g1	-0.549321	4.17048	0.0166259	0.405449
c59429_g1	-1.55257	0.0896103	0.0166538	0.40595
c61379_g3	-0.522451	3.80734	0.0166751	0.406291
c60731_g1	-0.600458	5.30392	0.0167103	0.40674
c86533_g1	-1.55605	0.244793	0.0167525	0.40674
c62375_g1	-2.48384	-0.787328	0.0167614	0.40674
c86965_g1	-4.23925	-1.34237	0.0167768	0.40674
c56429_g1	-4.23925	-1.34237	0.0167779	0.40674
c58956_g1	-4.23925	-1.34237	0.0167803	0.40674
c46688_g2	-4.23925	-1.34237	0.0167864	0.40674
c35982_g2	-4.23925	-1.34237	0.0167889	0.40674
c61011_g5	-0.997311	1.71424	0.0168239	0.407054
c60577_g7	-1.03583	0.942435	0.0168895	0.408313
c62104_g5	-1.2678	0.320557	0.0168906	0.408313
c46530_g1	-0.979359	1.12814	0.0168993	0.408344
c54917_g1	-1.27117	0.211951	0.0169086	0.408391
c34893_g1	-2.41366	-0.83292	0.0169322	0.408605
c63084_g4	-0.590683	3.31384	0.0169916	0.409758
c58665_g3	-2.07482	-0.687666	0.0169948	0.409758
c60188_g1	-0.487456	3.94746	0.0170125	0.410009
c57879_g1	-0.579218	3.94782	0.0170436	0.410248
c61841_g2	-0.522347	5.88494	0.017051	0.410248
c38829_g1	-1.96141	-0.27004	0.0170728	0.410325
c55140_g1	-1.42605	-0.00863105	0.0170848	0.410325
c63162_g1	-0.487567	4.01322	0.0171187	0.410782
c51564_g1	-0.48709	3.91958	0.0171692	0.411105
c52440_g1	-1.6996	-0.64061	0.0171692	0.411105
c62560_g2	-1.45863	0.723251	0.0171982	0.411202
c58042_g3	-0.544303	4.08489	0.017201	0.411202
c54865_g1	-0.556534	4.13184	0.0172029	0.411202
c55575_g2	-0.619568	2.72797	0.0172886	0.411828
c46820_g1	-2.4128	-0.456181	0.0173364	0.412615
c52255_g1	-0.888188	1.37496	0.017387	0.413384
c58539_g1	-0.489044	4.94916	0.0174204	0.413548
c59178_g4	-2.95033	-1.00654	0.0174477	0.413841
c61201_g1	-2.22214	-0.373725	0.0174597	0.41395
c54191_g2	-0.514818	4.80478	0.0174857	0.414316
c63636_g1	-0.43945	4.95502	0.0174901	0.414316
c61554_g2	-0.580838	3.36684	0.0175407	0.415338
c54301_g1	-1.27018	0.476728	0.0176306	0.41711
c58693_g2	-0.542107	3.16972	0.0176543	0.417139
c60031_g3	-4.62081	-1.19535	0.0176674	0.417139
c35140_g1	-4.62081	-1.19535	0.0176694	0.417139
c58316_g7	-0.516206	3.25972	0.0176962	0.417376
c58378_g2	-0.392824	6.64176	0.0177096	0.417376
c55727_g1	-0.519426	3.8378	0.0177197	0.417437
c63922_g6	-0.859109	1.67219	0.0177722	0.418057
c59696_g3	-0.584506	3.35063	0.0177762	0.418057
c62558_g2	-0.460375	5.13517	0.0178497	0.41854
c54343_g2	-0.776049	1.61342	0.0178626	0.41854
c60634_g4	-0.645567	2.32871	0.0179212	0.419016
c43796_g1	-0.439178	5.47205	0.0179454	0.419016
c45276_g1	-4.41952	-1.26978	0.0179814	0.419644
c63556_g2	-0.749243	1.75726	0.0179874	0.419644
c55338_g3	-1.87649	-0.548516	0.0180456	0.42047
c60831_g1	-0.811714	2.22509	0.0180456	0.42047
c48902_g1	-1.70389	-0.639253	0.0180815	0.420954
c59419_g4	-0.600788	2.68587	0.0181141	0.421357
c58122_g5	-0.721113	2.03298	0.0182171	0.423222
c8485_g2	-2.0684	-0.682299	0.018257	0.423438
c59123_g2	-0.96325	1.25732	0.0183104	0.424322
c59150_g2	-0.59101	3.65023	0.018325	0.424483
c65439_g1	-1.4881	0.0190798	0.0183482	0.424665
c59343_g3	-0.407604	5.85608	0.0183805	0.424884
c48494_g1	-1.69798	-0.641965	0.0183823	0.424884
c55154_g4	-0.648899	2.54668	0.0184386	0.425438
c60431_g1	-0.659554	2.34744	0.0184621	0.425438
c56552_g5	-4.24387	-1.34093	0.018463	0.425438
c77671_g1	-4.24388	-1.34093	0.0184656	0.425438
c16496_g1	-4.24388	-1.34093	0.0184684	0.425438
c57774_g4	-0.597576	2.55456	0.0184913	0.425438
c61003_g1	-0.767041	2.49442	0.0185265	0.425771
c57730_g1	-1.27947	0.21534	0.018537	0.425837
c49380_g2	-1.70016	-0.641152	0.0185946	0.426807
c54982_g1	-1.41082	0.284804	0.0186046	0.426849
c49613_g1	-1.8593	-0.549326	0.0186601	0.427779
c62282_g1	-4.71399	-1.13305	0.0186815	0.427916
c61407_g1	-0.402235	6.47476	0.0187004	0.428018
c60700_g3	-0.504831	4.82571	0.0187014	0.428018
c54881_g11	-2.20682	-0.594886	0.0187159	0.428052
c61587_g3	-1.46405	0.557147	0.0187195	0.428052
c49520_g1	-1.52794	0.355426	0.0187394	0.428052
c58487_g1	-0.983599	1.45122	0.0187415	0.428052
c61167_g8	-0.866968	1.3116	0.0187898	0.428625
c57488_g3	-1.2773	0.657823	0.018804	0.428773
c62148_g3	-0.837821	1.23873	0.0188729	0.429567
c56283_g10	-0.985201	1.20922	0.0188774	0.429567
c48063_g1	-2.52151	-0.783135	0.0189141	0.430085
c50151_g1	-1.82922	-0.589088	0.0189158	0.430085
c55249_g1	-0.928722	1.52762	0.0189503	0.430488
c34359_g1	-1.40035	-0.0480485	0.0189569	0.430488
c54555_g1	-0.467756	4.36793	0.0190504	0.431562
c60000_g4	-0.399779	7.12944	0.0190839	0.431562
c57503_g6	-1.74176	-0.225893	0.0190929	0.431562
c59142_g2	-0.525923	4.57226	0.0191033	0.431562
c55731_g1	-0.452307	5.18438	0.0191053	0.431562
c56075_g1	-1.3067	0.245319	0.0191295	0.431562
c53750_g1	-0.7746	2.32954	0.0191298	0.431562
c62680_g3	-0.929124	1.21297	0.0191355	0.431562
c51393_g1	-0.730319	1.92358	0.0192248	0.433031
c57440_g1	-0.521927	4.19212	0.0192352	0.433031
c58416_g2	-0.422689	5.39048	0.0192417	0.433031
c56318_g3	-1.67175	0.630553	0.0192484	0.433031
c63571_g1	-0.509828	3.71634	0.0192603	0.433123
c50556_g1	-1.87909	-0.547979	0.0192983	0.433451
c57555_g2	-0.578741	3.29032	0.0193127	0.433598
c62149_g1	-1.27365	0.487335	0.0193719	0.434575
c60415_g1	-0.487649	4.7224	0.0194372	0.435335
c53602_g1	-1.49571	-0.385172	0.0194601	0.435506
c58246_g1	-1.70465	-0.0861638	0.019472	0.435506
c56793_g1	-0.53145	3.51265	0.019475	0.435506
c57179_g6	-0.538492	3.68781	0.0194803	0.435506
c51414_g1	-2.93809	-1.00715	0.0194958	0.435591
c86274_g1	-0.438633	5.18662	0.0195267	0.435932
c48774_g1	-0.534396	7.0257	0.0195752	0.436837
c57767_g2	-0.472348	4.63639	0.0196129	0.437328
c50887_g1	-0.46034	5.16047	0.0196338	0.437442
c48962_g1	-0.69429	2.62814	0.0196956	0.43813
c55523_g3	-2.22714	-0.590899	0.0197167	0.438408
c57575_g2	-1.48939	0.261725	0.019793	0.439298
c63259_g7	-0.393364	10.1251	0.0197973	0.439298
c58744_g1	-0.609047	2.58478	0.0198255	0.439594
c62973_g1	-0.440886	4.2687	0.019844	0.439829
c54737_g1	-2.08897	-0.683846	0.0198824	0.440327
c52868_g1	-0.695017	1.99484	0.0199988	0.441912
c56644_g1	-2.56276	-0.731062	0.0200018	0.441912
c50791_g1	-1.72136	-0.422902	0.0200445	0.442327
c56890_g3	-0.63356	2.89406	0.0200714	0.442744
c53421_g1	-0.755288	1.65494	0.0200984	0.442961
c49672_g1	-1.79948	-0.419613	0.0201052	0.442961
c57226_g9	-0.912645	1.43489	0.0201186	0.44308
c63704_g1	-0.444708	4.63875	0.0201378	0.443152
c63002_g3	-0.755311	2.50048	0.0202089	0.44366
c59968_g2	-1.58741	-0.0330686	0.020227	0.443705
c53785_g2	-2.38669	-0.834926	0.0202552	0.444149
c57113_g3	-1.30251	0.34722	0.0202636	0.444154
c51158_g1	-1.38922	-0.171631	0.0202715	0.444154
c57263_g1	-1.62147	-0.0172694	0.0204221	0.446185
c55458_g1	-0.602216	2.87872	0.0204385	0.446185
c56049_g1	-0.492225	4.16409	0.0204409	0.446185
c59763_g1	-0.395845	6.81358	0.0204476	0.446185
c53071_g1	-0.440621	5.85516	0.0204527	0.446185
c51917_g1	-1.00403	0.973488	0.0204765	0.446528
c58604_g2	-1.03472	0.942636	0.020544	0.447474
c58351_g5	-0.61816	2.3134	0.0205523	0.447479
c62926_g4	-0.780877	2.07286	0.0206094	0.448041
c63607_g4	-0.455758	4.38593	0.0206199	0.448041
c50159_g1	-4.46741	-1.26432	0.020628	0.448041
c43758_g1	-0.486797	4.69252	0.0206347	0.448041
c52767_g1	-0.849915	2.26243	0.0206613	0.448268
c59267_g11	-0.875941	1.41076	0.0206888	0.448491
c52149_g1	-4.71559	-1.13245	0.0207324	0.448491
c55187_g2	-4.41356	-1.27062	0.0207334	0.448491
c46139_g3	-4.41356	-1.27062	0.0207339	0.448491
c59476_g7	-4.41356	-1.27062	0.0207352	0.448491
c34596_g2	-4.41356	-1.27062	0.0207363	0.448491
c45741_g1	-0.629711	2.99862	0.020789	0.44893
c56772_g1	-0.874791	1.25543	0.0208222	0.449156
c58985_g5	-0.950985	1.48432	0.0208237	0.449156
c59274_g4	-0.539069	2.92958	0.0208536	0.449625
c62141_g4	-0.502693	4.16399	0.0209298	0.450743
c61166_g1	-0.433156	5.25351	0.0209537	0.451082
c61964_g1	-0.517921	5.74101	0.0209693	0.451243
c59096_g2	-0.564113	3.11212	0.0210164	0.45173
c61103_g1	-0.364029	8.88267	0.0210688	0.452681
c61766_g5	-0.746499	2.02345	0.0210937	0.452877
c64000_g4	-2.82902	-1.06408	0.0210991	0.452877
c49276_g1	-0.732881	7.20627	0.0211398	0.453081
c59478_g1	-0.425323	5.94705	0.0211446	0.453081
c55359_g2	-2.41826	-0.831041	0.0212998	0.455702
c47951_g1	-0.465928	4.68403	0.0213384	0.456001
c51022_g1	-0.472027	5.40329	0.0213605	0.456298
c45710_g1	-0.441404	5.22682	0.0214035	0.456864
c59404_g3	-1.16533	0.496624	0.0214438	0.457379
c55217_g2	-0.47714	9.03998	0.0215602	0.458972
c60980_g3	-0.441715	5.21163	0.0215866	0.45899
c53022_g1	-1.17887	0.495381	0.0215892	0.45899
c42239_g1	-1.24821	0.381845	0.0216052	0.45899
c52477_g1	-1.71469	-0.282012	0.021606	0.45899
c50190_g1	-1.4982	0.160174	0.0216107	0.45899
c57858_g2	-0.637849	5.64702	0.0216214	0.459002
c57283_g2	-1.43159	0.564539	0.0216493	0.459143
c52764_g2	-0.469872	4.86595	0.0216779	0.459398
c59877_g11	-0.711842	1.94257	0.021685	0.459398
c49807_g1	-2.05503	-0.686122	0.0218182	0.461452
c57939_g5	-4.2454	-1.34152	0.0218276	0.461475
c58571_g1	-0.61073	2.39788	0.0219278	0.462712
c57019_g2	-1.02333	0.895735	0.0219393	0.462778
c49940_g1	-1.48436	-0.231551	0.0219634	0.463111
c62304_g4	-1.29425	0.0232738	0.0219848	0.463331
c59550_g3	-0.447204	4.2431	0.0220487	0.464182
c62110_g8	-1.16186	0.56285	0.0220744	0.464325
c53186_g5	-0.55114	3.2548	0.0220796	0.464325
c29647_g1	-2.07946	-0.683153	0.0221021	0.464621
c60234_g1	-0.712895	4.14193	0.0221975	0.465745
c46463_g2	-2.47527	-0.791944	0.022263	0.466639
c57629_g1	-2.38747	-0.837628	0.0222864	0.466727
c54966_g1	-0.405714	5.79872	0.0223121	0.46709
c61727_g1	-0.388637	9.34378	0.022328	0.467245
c64022_g2	-0.838132	2.87585	0.0223407	0.467323
c57318_g4	-0.583907	2.67453	0.0223486	0.467323
c49129_g1	-0.937495	1.31877	0.0224805	0.468667
c63172_g3	-1.60136	-0.178896	0.0224928	0.468747
c3577_g1	-4.25259	-1.34035	0.0225469	0.468924
c57300_g4	-4.25259	-1.34035	0.022548	0.468924
c38085_g1	-4.2343	-1.34354	0.0225556	0.468924
c79446_g1	-4.2526	-1.34035	0.0225563	0.468924
c65094_g1	-4.2343	-1.34354	0.0225568	0.468924
c37743_g1	-4.2343	-1.34354	0.0225579	0.468924
c62921_g4	-4.23429	-1.34354	0.0225604	0.468924
c52634_g1	-0.882215	2.05265	0.0225782	0.469117
c60366_g2	-0.560825	2.7224	0.02266	0.470314
c54638_g6	-2.37283	-0.838804	0.0226977	0.470895
c53967_g1	-0.686001	2.31531	0.0227612	0.471682
c55684_g1	-0.672845	2.38853	0.0227851	0.471814
c42471_g1	-0.868894	1.56098	0.0228043	0.471871
c83691_g1	-4.53668	-1.20304	0.0228174	0.471966
c54622_g3	-0.450234	5.64749	0.022849	0.472225
c52351_g1	-1.05829	0.687155	0.0228583	0.472225
c49377_g1	-1.09355	0.934397	0.0228652	0.472225
c60685_g1	-0.588989	3.33197	0.0229889	0.473634
c62356_g6	-0.707686	2.15582	0.0230416	0.474302
c57806_g4	-0.525776	4.09963	0.0230706	0.474723
c55614_g2	-1.01473	0.935961	0.0231118	0.475396
c63795_g1	-0.457558	4.11035	0.0231438	0.475877
c57022_g1	-0.716337	2.3977	0.023164	0.476022
c62107_g1	-0.408914	5.39639	0.023198	0.476284
c54328_g1	-0.530285	3.24461	0.0232172	0.476502
c61421_g3	-2.28487	-0.547552	0.0233164	0.478184
c55551_g1	-1.61624	-0.308934	0.0233451	0.478557
c61345_g5	-0.437258	4.45984	0.0233518	0.478557
c59790_g6	-0.789242	1.29822	0.0236148	0.482521
c52165_g1	-0.634816	2.62775	0.0236316	0.482562
c58026_g3	-1.43619	-0.00588328	0.0236373	0.482562
c60139_g2	-2.06837	-0.686428	0.0237178	0.483556
c60286_g5	-0.552312	3.16461	0.0237401	0.483653
c60393_g1	-0.547895	2.91526	0.0237521	0.483721
c61291_g4	-0.576062	3.19636	0.0237974	0.484288
c54109_g1	-0.447353	4.87446	0.0238104	0.484309
c62644_g4	-0.524592	2.89244	0.0238159	0.484309
c47872_g4	-0.385685	6.51839	0.0238606	0.484863
c56355_g1	-0.666291	2.69097	0.0238732	0.48494
c22722_g1	-1.24631	0.106675	0.0239398	0.485582
c55368_g9	-0.566416	2.44103	0.0239913	0.485916
c57827_g1	-1.93339	-0.50541	0.0241441	0.487763
c56285_g1	-0.566856	2.53885	0.0241621	0.487949
c63594_g1	-0.757928	1.9507	0.0241731	0.487994
c56739_g3	-1.43024	-0.0125079	0.0242309	0.488805
c61345_g1	-0.534732	3.92828	0.0243055	0.490132
c60180_g4	-1.00899	0.597087	0.024411	0.491544
c51826_g2	-0.420352	4.554	0.0244245	0.491638
c62830_g1	-0.432719	5.44589	0.0244797	0.492212
c50694_g1	-2.81111	-1.06854	0.024513	0.492347
c41390_g1	-2.81111	-1.06854	0.0245139	0.492347
c58929_g1	-0.395976	8.76901	0.0245295	0.492347
c62010_g7	-4.24519	-1.34179	0.024537	0.492347
c10137_g2	-4.24519	-1.34179	0.0245397	0.492347
c48242_g1	-0.448256	5.54132	0.0245668	0.492468
c53661_g1	-0.681514	2.18401	0.0245718	0.492468
c56288_g3	-2.66654	-1.13186	0.0246032	0.492909
c50261_g2	-1.09987	0.505432	0.0246575	0.49364
c53102_g1	-4.40169	-1.27178	0.0246854	0.493648
c58363_g1	-4.40169	-1.27178	0.0246879	0.493648
c1123_g1	-4.44456	-1.26692	0.0247159	0.493648
c63764_g9	-0.542572	2.5904	0.0247174	0.493648
c70825_g1	-2.80897	-1.06747	0.0247325	0.493648
c56223_g3	-4.46912	-1.26459	0.024771	0.493778
c60682_g1	-0.621853	3.68903	0.0247823	0.493778
c57254_g3	-3.11682	-0.942633	0.0248061	0.493778
c62892_g1	-1.37187	0.16105	0.0248119	0.493778
c44247_g2	-2.04035	-0.429766	0.024814	0.493778
c63170_g3	-0.788582	1.59033	0.0248244	0.493778
c55710_g1	-0.627081	2.46479	0.0248248	0.493778
c58798_g1	-0.500954	3.1462	0.0248748	0.493778
c62608_g2	-0.629612	2.23169	0.0250189	0.496039
c60131_g5	-0.678046	2.00675	0.0250853	0.496797
c49526_g1	-0.353449	11.3896	0.0251112	0.496797
c53112_g1	-0.969203	2.14925	0.0251315	0.496797
c53259_g1	-1.03463	1.02752	0.0251323	0.496797
c53847_g1	-0.580741	2.95615	0.0251429	0.496797
c63661_g2	-1.39594	0.309505	0.0251467	0.496797
c58127_g4	-0.528797	3.18102	0.0251601	0.496886
c63549_g3	-1.41815	0.00282947	0.0251765	0.496894
c58405_g1	-0.527694	4.64783	0.025185	0.496894
c54128_g2	-0.75652	1.36885	0.0251904	0.496894
c55539_g1	-0.463977	3.82686	0.0252381	0.49701
c62280_g2	-1.25481	0.0733889	0.0253046	0.497687
c58453_g5	-0.502887	3.42449	0.0253185	0.497687
c61826_g2	-1.26357	0.420562	0.0253263	0.497687
c49722_g1	-0.430324	4.30012	0.025364	0.498075
c56845_g1	-0.740967	1.8928	0.0253965	0.498535
c51577_g1	-1.78238	-0.588147	0.025411	0.498643
c62171_g1	-0.522623	4.01451	0.0254232	0.498706
c47482_g1	-4.45281	-1.26603	0.0254546	0.498852
c18080_g1	-4.45281	-1.26603	0.0254568	0.498852
c86460_g1	-4.45282	-1.26603	0.0254576	0.498852
c47087_g2	-1.09634	0.700454	0.0255334	0.499528
c53946_g1	-0.727167	2.26041	0.0255422	0.499528
c61944_g2	-0.479558	4.57998	0.0255789	0.49974
c61381_g1	-0.575455	2.58874	0.025584	0.49974
c54318_g1	-2.81924	-0.676165	0.0256429	0.500298
c57711_g2	-0.52694	2.99129	0.0256577	0.500298
c56779_g4	-0.756544	1.50496	0.0257255	0.500766
c58515_g1	-0.667435	2.65119	0.0258194	0.50182
c63647_g5	-1.51714	-0.388651	0.0258376	0.50186
c54846_g1	-0.529451	3.04299	0.0258542	0.50186
c63429_g1	-0.674514	2.33287	0.0258554	0.50186
c63009_g1	-0.68	2.30239	0.0258683	0.501934
c54466_g3	-0.910265	0.841316	0.0258992	0.502119
c53832_g1	-0.696528	2.34699	0.025961	0.503028
c57384_g1	-2.10109	-0.676002	0.0259748	0.503121
c50369_g1	-0.470638	3.91075	0.0260397	0.504026
c55188_g1	-0.888087	8.51405	0.0260569	0.504182
c54046_g2	-1.93628	-0.496959	0.0260731	0.50432
c61555_g3	-1.97494	-0.301231	0.0261551	0.505224
c56983_g1	-0.643639	3.10244	0.0261564	0.505224
c48842_g2	-1.92315	-0.508891	0.0261599	0.505224
c59796_g1	-0.510864	3.61163	0.0261959	0.505423
c47545_g1	-0.460409	4.77485	0.0262272	0.505712
c63891_g1	-0.42809	6.20356	0.0262433	0.505848
c62416_g3	-2.02432	-0.254805	0.0262716	0.506216
c61960_g1	-0.423466	4.63006	0.02634	0.507007
c59633_g5	-0.571502	2.47998	0.0263946	0.507093
c57271_g8	-1.93791	-0.502603	0.0264205	0.507093
c57561_g3	-1.78196	-0.590518	0.0264347	0.507093
c86707_g1	-4.57581	-1.19935	0.0264451	0.507093
c39156_g1	-0.810148	2.47392	0.0264707	0.507233
c57347_g2	-0.876524	1.84914	0.0265253	0.507416
c53864_g1	-0.455384	3.79757	0.0265834	0.507416
c60159_g1	-0.627725	3.42837	0.0265858	0.507416
c55356_g1	-0.61184	3.18664	0.0266236	0.507882
c37561_g1	-1.50665	-0.0624571	0.0267078	0.508502
c62522_g1	-0.74559	2.32608	0.0267111	0.508502
c61505_g3	-1.16395	0.24376	0.0267247	0.508586
c58538_g4	-0.631688	3.35147	0.0267591	0.508802
c62494_g4	-0.606529	2.37738	0.0267698	0.508802
c50344_g1	-1.17156	0.344331	0.0267727	0.508802
c51847_g1	-0.765398	1.7385	0.0268086	0.508959
c53492_g2	-0.886536	1.42037	0.0268769	0.509733
c63671_g5	-0.770277	1.52577	0.0269111	0.510207
c52044_g1	-4.41161	-1.27005	0.0269425	0.510456
c82292_g1	-4.41161	-1.27005	0.0269426	0.510456
c63719_g4	-0.977511	0.750395	0.0270283	0.511554
c58011_g4	-0.589063	2.50019	0.0270459	0.511714
c57478_g2	-0.730092	1.85207	0.0270918	0.512232
c40914_g1	-0.612417	2.4917	0.0271371	0.512673
c45165_g1	-2.80773	-1.07052	0.0271549	0.512673
c63863_g1	-0.427076	5.3952	0.0271645	0.512673
c62944_g1	-1.05084	0.698877	0.0272506	0.513833
c62392_g7	-2.08782	-0.407037	0.0273021	0.514278
c53203_g2	-2.03421	-0.45328	0.0273819	0.515083
c49109_g1	-1.90398	-0.543939	0.0274226	0.515499
c57310_g2	-1.11245	0.381042	0.0274697	0.516016
c62015_g4	-0.900937	0.979203	0.0274763	0.516016
c59029_g2	-0.406607	7.95509	0.0275221	0.51632
c53892_g1	-0.522136	3.06486	0.0277148	0.519009
c63377_g1	-0.820427	1.62906	0.0277216	0.519009
c69585_g1	-1.37301	-0.163478	0.0277435	0.519068
c49861_g1	-1.23211	0.191736	0.0277605	0.519211
c34621_g1	-1.29823	-0.101465	0.0278306	0.519645
c61538_g6	-0.524282	2.8622	0.0278505	0.519842
c53732_g1	-0.482965	5.65373	0.0279182	0.520756
c59493_g1	-0.768165	1.46814	0.0279865	0.521153
c55843_g1	-0.559077	2.41556	0.0280259	0.521627
c63081_g3	-1.96443	-0.732119	0.0280308	0.521627
c47206_g1	-1.35052	0.298213	0.0280681	0.521859
c52428_g1	-0.896875	1.36565	0.0280715	0.521859
c53602_g2	-0.456547	4.44832	0.0283476	0.524454
c57108_g5	-1.02852	0.470869	0.0283477	0.524454
c63993_g1	-0.351197	6.95118	0.028353	0.524454
c53281_g1	-1.19223	0.806028	0.0284424	0.525657
c56947_g13	-0.46792	3.48735	0.0284532	0.525657
c59703_g3	-2.41159	-0.836736	0.0284604	0.525657
c48478_g1	-2.27217	-0.891565	0.0284664	0.525657
c45396_g1	-1.50634	-0.548674	0.0284879	0.525657
c61308_g7	-2.4687	-0.78199	0.028535	0.525657
c56442_g1	-0.562	2.95624	0.0285414	0.525657
c65578_g1	-2.80781	-1.06804	0.0285472	0.525657
c60497_g1	-0.666708	2.12633	0.0285647	0.525657
c47914_g2	-3.0497	-0.944156	0.028566	0.525657
c39778_g1	-4.26782	-1.3395	0.0285684	0.525657
c57985_g1	-0.600002	2.85002	0.0285695	0.525657
c46445_g1	-0.86526	1.14619	0.0285697	0.525657
c49205_g1	-2.81964	-1.06713	0.0286616	0.527
c58935_g3	-0.530046	2.94123	0.0286616	0.527
c63259_g3	-0.393379	5.0862	0.0286903	0.527248
c62526_g3	-0.64277	2.35935	0.0287131	0.527248
c42906_g1	-4.49148	-1.26316	0.0287152	0.527248
c54339_g1	-1.21931	0.285599	0.0287272	0.527248
c59096_g1	-0.990341	0.547394	0.0287408	0.527248
c61094_g1	-0.430039	6.89446	0.028771	0.527248
c61912_g2	-0.647577	2.44427	0.0287751	0.527248
c61263_g2	-1.15047	0.893746	0.0287797	0.527248
c56604_g3	-1.64328	-0.46178	0.0288118	0.527662
c69428_g1	-0.831466	1.3713	0.0288333	0.52788
c35090_g1	-0.41856	5.49293	0.0288997	0.528921
c59459_g1	-0.820518	1.19012	0.0290281	0.530571
c56046_g2	-1.06789	0.644977	0.0290455	0.530714
c59953_g3	-1.36733	-0.0459138	0.0290742	0.530843
c21281_g1	-0.455358	4.02752	0.0290813	0.530843
c49228_g1	-1.6659	-0.458448	0.0291202	0.531203
c58485_g1	-0.696829	2.58414	0.0291754	0.531862
c49858_g1	-0.524748	4.41941	0.0292051	0.532095
c63886_g1	-0.907934	0.646662	0.029215	0.532095
c56194_g1	-0.357718	7.67373	0.0292559	0.532466
c56048_g3	-1.0626	1.05901	0.0292619	0.532466
c53535_g1	-0.428843	4.22435	0.0292662	0.532466
c59107_g1	-0.389043	6.60328	0.0293124	0.532633
c45998_g1	-2.37713	-0.843099	0.0293138	0.532633
c39001_g1	-1.94123	-0.496086	0.0294044	0.532951
c60112_g6	-0.557255	2.82309	0.0294082	0.532951
c57706_g5	-2.27595	-0.890447	0.029456	0.533468
c63750_g2	-0.833354	1.22021	0.0295042	0.533646
c62153_g2	-0.438006	3.88006	0.0295984	0.534825
c21267_g1	-0.363216	5.93151	0.0296313	0.535065
c60112_g4	-0.76675	1.89927	0.0296622	0.535106
c56509_g3	-0.510654	3.02277	0.0296854	0.535352
c57756_g2	-0.556487	3.1473	0.0297254	0.535376
c49755_g1	-0.898253	0.954913	0.029851	0.536355
c53829_g6	-2.67274	-1.12936	0.0298548	0.536355
c62367_g3	-0.584547	2.87717	0.029855	0.536355
c60309_g3	-0.395928	7.98635	0.0298614	0.536355
c59288_g3	-0.456333	6.07999	0.0298668	0.536355
c63135_g1	-0.435672	6.28922	0.029893	0.536545
c58769_g6	-0.781916	1.27054	0.0299285	0.536733
c58928_g2	-0.740884	1.42605	0.0299427	0.536733
c60681_g6	-0.609619	2.70369	0.0299728	0.536733
c63575_g1	-0.895838	0.67785	0.029975	0.536733
c62542_g1	-0.526125	2.91514	0.0300071	0.537134
c62315_g1	-0.414249	4.31255	0.0300863	0.537863
c45922_g1	-0.408142	6.23837	0.0301129	0.53816
c52324_g1	-0.431839	4.37624	0.0301533	0.538422
c60132_g4	-0.708094	2.20964	0.0301704	0.538422
c59879_g4	-0.658831	3.98118	0.0301804	0.538422
c59346_g3	-0.738935	1.66724	0.0302052	0.538422
c52160_g2	-1.4895	-0.390113	0.0302552	0.538782
c58901_g1	-0.837643	1.68015	0.0302723	0.538782
c58374_g1	-0.573926	2.52802	0.0302785	0.538782
c59124_g1	-1.78251	-0.589978	0.0302832	0.538782
c54531_g2	-0.433759	4.35672	0.0302837	0.538782
c53741_g1	-0.905253	0.968367	0.0303022	0.538834
c52982_g1	-0.446327	3.93088	0.030309	0.538834
c50485_g2	-1.85014	-0.54906	0.0304378	0.539987
c61027_g6	-2.07144	-0.458835	0.0304637	0.540078
c57083_g3	-0.593171	2.58075	0.0305056	0.540304
c61360_g2	-0.489624	5.18183	0.0305178	0.540346
c61720_g1	-0.380009	8.38226	0.0305349	0.540385
c46431_g1	-3.05661	-0.93826	0.0305395	0.540385
c60553_g6	-0.47205	3.40265	0.0305804	0.540591
c66428_g1	-0.667475	2.01248	0.0306046	0.540846
c50811_g1	-2.27984	-0.889616	0.0306479	0.54144
c61039_g1	-0.555113	2.56042	0.0307136	0.542082
c58492_g6	-0.995514	0.659234	0.03075	0.542552
c52535_g1	-0.432122	4.64882	0.0308251	0.543359
c57211_g6	-0.41997	5.14419	0.0308715	0.543831
c29652_g1	-0.433793	3.995	0.0309276	0.54426
c58066_g1	-0.452416	4.64368	0.0309758	0.544369
c51534_g3	-0.96525	0.967016	0.0310191	0.544701
c42402_g1	-1.63851	-0.462854	0.0310814	0.545622
c55658_g1	-0.506955	3.65148	0.0312278	0.546025
c57162_g1	-0.471515	5.2538	0.0312452	0.546025
c58955_g3	-0.715583	1.72805	0.0312605	0.546025
c86693_g1	-4.02909	-1.42013	0.0312914	0.546025
c58712_g8	-4.02909	-1.42013	0.0312914	0.546025
c28380_g1	-4.02909	-1.42013	0.0312914	0.546025
c67765_g1	-4.02909	-1.42013	0.0312914	0.546025
c49320_g1	-4.02909	-1.42013	0.0312914	0.546025
c63944_g1	-0.560152	2.81532	0.0313086	0.546103
c16658_g1	-1.37614	1.74114	0.0313438	0.54625
c55767_g1	-0.559661	2.38401	0.0314528	0.547475
c56552_g6	-0.390519	5.95564	0.0314666	0.547475
c57923_g9	-0.979033	0.517573	0.0314733	0.547475
c63058_g1	-0.429431	4.61595	0.0314921	0.547631
c55536_g13	-2.47634	-0.780274	0.0315202	0.547947
c38547_g2	-4.43718	-1.26746	0.031538	0.548056
c45874_g1	-1.01973	0.597198	0.0315617	0.548056
c61075_g1	-0.410547	4.78615	0.0316738	0.549421
c34686_g1	-0.766843	1.28796	0.0316743	0.549421
c54072_g3	-1.09659	0.190234	0.0317618	0.549951
c55606_g4	-0.453416	3.54139	0.0318255	0.550489
c60418_g2	-0.728639	1.73941	0.0318351	0.550489
c50663_g1	-0.451642	5.09352	0.0318618	0.550778
c60583_g1	-2.27415	-0.889392	0.0318717	0.550778
c54388_g1	-0.46	6.7599	0.0319914	0.551957
c19468_g1	-1.09165	0.872082	0.0319959	0.551957
c55686_g5	-0.559157	3.19841	0.0321253	0.55381
c48524_g3	-1.98134	-0.736895	0.032127	0.55381
c32630_g1	-1.98301	-0.738746	0.0321555	0.553956
c60606_g1	-1.0255	1.23755	0.0322119	0.55473
c61681_g2	-2.27352	-0.894564	0.0322405	0.55473
c53238_g1	-0.453626	4.56783	0.0322961	0.55516
c50873_g1	-0.414356	4.97331	0.0323213	0.555242
c56506_g1	-0.48651	3.74926	0.0324375	0.555757
c48845_g1	-0.406194	4.73325	0.0324404	0.555757
c56758_g1	-0.413648	4.81984	0.0324963	0.556541
c53152_g2	-1.06651	0.180718	0.0325406	0.556957
c27127_g1	-1.39007	-0.311258	0.0325548	0.557028
c54291_g2	-2.80144	-1.07192	0.0326134	0.557163
c56986_g2	-1.98252	-0.736617	0.032623	0.557163
c46687_g1	-0.493041	3.02369	0.0326541	0.557523
c42609_g1	-1.61547	-0.297762	0.0328132	0.559722
c51132_g1	-0.494578	3.91427	0.0328401	0.560009
c62755_g4	-0.377878	6.34079	0.0328585	0.56015
c59053_g5	-0.598025	2.10309	0.032889	0.560326
c58851_g8	-1.42357	-0.422418	0.0329917	0.560327
c31431_g1	-4.02711	-1.42216	0.0330169	0.560327
c68896_g1	-4.02711	-1.42216	0.0330202	0.560327
c45837_g2	-4.02711	-1.42216	0.0330221	0.560327
c27229_g1	-4.02711	-1.42216	0.0330252	0.560327
c50769_g3	-4.0271	-1.42216	0.0330275	0.560327
c59173_g2	-4.0271	-1.42216	0.0330291	0.560327
c63079_g3	-0.550189	3.76665	0.0330299	0.560327
c82690_g1	-4.0271	-1.42216	0.0330306	0.560327
c49750_g1	-1.49257	0.0603778	0.0330633	0.560711
c56181_g2	-0.498939	3.3288	0.0331507	0.561055
c60519_g2	-0.541841	3.3313	0.0331807	0.561055
c60894_g3	-0.617867	2.27712	0.0331853	0.561055
c59961_g11	-2.48081	-0.778612	0.033187	0.561055
c63174_g1	-0.589162	2.45867	0.0331948	0.561055
c55021_g1	-0.489361	3.55125	0.0332184	0.561111
c59625_g4	-2.31023	-0.887936	0.0332537	0.561536
c61560_g3	-0.553741	4.10922	0.033314	0.562146
c56046_g1	-0.722054	1.76391	0.03334	0.562146
c58584_g9	-0.389745	4.58202	0.0333405	0.562146
c62933_g3	-0.70873	1.81064	0.0333817	0.56242
c58327_g3	-0.778831	2.31047	0.0334075	0.56242
c57696_g1	-1.95449	-0.73349	0.0334684	0.562951
c61784_g1	-0.36869	6.17787	0.0334695	0.562951
c60098_g1	-0.627123	2.49382	0.0335303	0.563391
c60573_g12	-2.22398	-0.587381	0.0335377	0.563391
c54857_g1	-0.668204	3.44467	0.033546	0.563391
c49738_g1	-1.40775	-0.00589	0.0335545	0.563391
c56058_g1	-0.37861	5.53847	0.0335623	0.563391
c55151_g1	-0.888789	0.961438	0.0335769	0.563391
c75455_g1	-0.877315	0.68292	0.033597	0.563558
c59473_g5	-0.382691	7.39681	0.0337333	0.565224
c59500_g1	-0.769672	1.58011	0.0337371	0.565224
c59006_g1	-0.570623	2.47003	0.0337706	0.565293
c58691_g6	-1.35646	-0.0263938	0.0338331	0.565613
c55018_g10	-1.48827	-0.380663	0.033842	0.565613
c59059_g1	-0.788494	1.50531	0.0338707	0.565752
c63677_g2	-1.19523	1.42392	0.0339213	0.566006
c57193_g4	-1.02223	0.467823	0.0339454	0.566006
c54150_g1	-0.849389	1.80507	0.0339573	0.566006
c57226_g3	-1.07406	0.923294	0.0339798	0.566211
c63452_g2	-0.72701	2.15536	0.0340037	0.566439
c48759_g1	-0.486344	4.34747	0.0340254	0.566631
c59152_g2	-4.02714	-1.42157	0.0342626	0.568301
c54467_g12	-0.46477	4.38402	0.0342642	0.568301
c36323_g1	-4.02714	-1.42157	0.0342664	0.568301
c60151_g4	-4.02714	-1.42157	0.0342668	0.568301
c52931_g2	-4.02714	-1.42157	0.034267	0.568301
c61683_g2	-4.02714	-1.42157	0.0342679	0.568301
c60288_g1	-0.398489	5.19985	0.0343457	0.568651
c58729_g3	-2.07721	-0.693047	0.0343613	0.568651
c39708_g1	-1.71687	-0.41685	0.0343621	0.568651
c52979_g1	-0.9598	0.877893	0.0343906	0.568744
c59933_g3	-0.588641	2.01193	0.0344647	0.569459
c63682_g2	-0.986213	0.703208	0.0344725	0.569459
c56915_g1	-0.374737	5.75258	0.0345026	0.569787
c48394_g1	-0.540579	3.32364	0.0345575	0.570282
c56687_g1	-1.1134	0.217669	0.0345628	0.570282
c50436_g1	-0.811128	1.35299	0.0345635	0.570282
c60894_g2	-0.912183	0.848435	0.0346157	0.570431
c55713_g2	-0.692196	2.5454	0.0346767	0.570811
c56857_g4	-1.4934	-0.555118	0.0346867	0.570811
c59318_g1	-1.75466	-0.417521	0.0347191	0.570811
c48625_g2	-1.78043	-0.371889	0.0347533	0.571205
c57520_g2	-0.518472	2.6574	0.0347714	0.571267
c53856_g3	-0.830221	1.18123	0.0347942	0.571267
c48789_g1	-1.16326	0.364887	0.0348097	0.571267
c51983_g2	-0.747975	2.10593	0.0348276	0.571267
c58508_g3	-1.56906	-0.504098	0.0348504	0.571267
c54244_g1	-0.4756	5.47603	0.0348509	0.571267
c57254_g2	-0.555119	2.80516	0.0348601	0.571267
c57689_g3	-1.57382	-0.501416	0.0350565	0.573637
c59796_g5	-0.456859	4.29162	0.0351272	0.574626
c63211_g1	-0.770547	1.39059	0.0351804	0.575139
c25700_g1	-4.23419	-1.34439	0.0352001	0.575139
c57130_g1	-0.723169	1.7612	0.0354516	0.578453
c51466_g1	-4.02901	-1.42072	0.035457	0.578453
c70669_g1	-4.02901	-1.42072	0.0354654	0.578453
c58822_g2	-0.524367	2.78366	0.0354704	0.578453
c19733_g1	-4.02901	-1.42072	0.0354833	0.578453
c33086_g1	-4.02901	-1.42072	0.0354911	0.578453
c33225_g1	-4.02901	-1.42072	0.0355032	0.578453
c39946_g1	-4.23231	-1.34323	0.035517	0.578453
c56935_g6	-4.02901	-1.42072	0.0355186	0.578453
c59031_g2	-0.781688	1.31121	0.0355363	0.578453
c73351_g1	-4.02901	-1.42072	0.0355386	0.578453
c5866_g1	-4.02901	-1.42072	0.0355616	0.578658
c41556_g1	-4.02901	-1.42072	0.0355844	0.578854
c56936_g2	-0.684828	2.15594	0.0356547	0.579324
c59078_g1	-0.460421	3.61725	0.0357122	0.580088
c53722_g1	-1.35223	-0.165018	0.0358296	0.581286
c44126_g1	-0.45665	5.60962	0.0358387	0.581286
c56729_g1	-1.11622	0.809562	0.0358593	0.581286
c57209_g2	-0.467994	3.97355	0.0359321	0.581825
c55102_g2	-0.371854	6.88926	0.0359564	0.58184
c58485_g3	-0.418738	5.05874	0.0359906	0.582127
c55018_g4	-2.11602	-0.631371	0.036288	0.585835
c49260_g1	-2.1757	-0.946447	0.0363404	0.585835
c44898_g1	-0.539527	5.55528	0.036369	0.585835
c62334_g1	-0.372824	6.8628	0.0363718	0.585835
c62799_g2	-0.361575	5.9439	0.0364499	0.586321
c22690_g1	-0.541491	3.56598	0.0364656	0.586321
c59080_g1	-0.459128	3.97642	0.0366311	0.588294
c49611_g2	-1.36368	-0.0354582	0.0366519	0.588457
c53713_g1	-0.71916	2.08332	0.0366651	0.588488
c60472_g3	-0.781322	1.31713	0.0367462	0.589289
c50359_g1	-1.57796	-0.501887	0.0367914	0.589844
c56040_g1	-0.69011	2.26922	0.0368052	0.589894
c54567_g2	-0.963705	0.859315	0.0368532	0.590321
c60896_g1	-0.489634	3.07892	0.0368872	0.59068
c49929_g1	-2.01346	-0.449511	0.0369075	0.59068
c55017_g7	-0.480988	4.618	0.0369577	0.591003
c61707_g2	-2.67557	-1.12994	0.0370043	0.59147
c52850_g1	-0.493288	4.50048	0.0371206	0.592183
c62105_g3	-0.414138	3.79675	0.0372748	0.594072
c60938_g2	-0.942382	1.29869	0.0372857	0.594072
c53839_g1	-1.04329	0.397792	0.0372909	0.594072
c32174_g1	-1.3962	0.0901149	0.0373186	0.594343
c60348_g4	-0.418899	3.79132	0.0373445	0.594415
c61910_g4	-0.397689	4.34934	0.0374183	0.595027
c52074_g1	-0.778006	1.50732	0.0374259	0.595027
c63856_g2	-0.340682	6.825	0.0375988	0.597091
c53007_g2	-0.728114	3.88767	0.0376442	0.597498
c27550_g1	-0.489465	3.13995	0.0376527	0.597498
c56012_g1	-0.36778	6.19438	0.0376567	0.597498
c60986_g1	-0.645775	2.30217	0.0377402	0.598212
c55617_g1	-1.31699	1.42343	0.0377462	0.598212
c62869_g2	-0.397247	5.20708	0.0377724	0.598212
c57266_g3	-1.04918	0.264889	0.0377772	0.598212
c71051_g1	-4.2734	-1.33977	0.0377943	0.598312
c62170_g5	-4.24751	-1.3421	0.0378162	0.598487
c44841_g1	-4.03417	-1.41954	0.0379428	0.599159
c46193_g1	-4.03417	-1.41954	0.0379436	0.599159
c52098_g1	-4.03417	-1.41954	0.0379451	0.599159
c56310_g1	-1.2175	0.0774119	0.0379865	0.599535
c59809_g3	-0.415355	4.35022	0.0379905	0.599535
c56198_g1	-0.485543	3.08293	0.0380925	0.600461
c59503_g9	-0.368423	4.85806	0.038216	0.601771
c37945_g1	-0.425478	4.01454	0.038229	0.601771
c55628_g2	-1.10978	0.477687	0.0382291	0.601771
c56318_g2	-2.11787	-0.639588	0.0382802	0.602224
c50335_g1	-1.2009	0.505495	0.038287	0.602224
c62434_g1	-0.409872	5.51056	0.0384048	0.602698
c57479_g6	-0.984425	0.517451	0.0384501	0.60297
c59503_g5	-0.570012	3.91613	0.0384583	0.60297
c56785_g1	-0.962525	0.552071	0.0384984	0.602991
c63228_g2	-0.92916	0.613715	0.0385625	0.60324
c58737_g8	-1.14096	-0.0749281	0.038603	0.603547
c48301_g1	-1.42515	-0.427851	0.0386148	0.603547
c60664_g4	-1.01734	0.60001	0.0386296	0.603607
c63192_g2	-2.31745	-0.885216	0.038712	0.604603
c62732_g4	-0.724556	1.39651	0.0387653	0.604951
c61330_g6	-0.713585	3.93915	0.0387701	0.604951
c57317_g1	-0.364322	5.30139	0.0388389	0.605684
c57120_g1	-0.401493	4.17484	0.0388595	0.605694
c60862_g2	-0.336922	6.64384	0.0388723	0.605694
c47474_g1	-1.34687	-0.30627	0.0389136	0.606016
c44565_g1	-1.11281	0.216657	0.0389149	0.606016
c52158_g1	-1.31635	0.279699	0.0389864	0.606961
c53835_g1	-0.954811	0.871876	0.0390212	0.60727
c43047_g1	-1.28823	-0.346428	0.0390282	0.60727
c56976_g1	-1.42387	0.00334799	0.0391215	0.60838
c56763_g2	-0.762883	1.29964	0.0391432	0.608547
c63050_g1	-0.843133	1.36744	0.039155	0.608559
c57185_g4	-1.01008	0.679462	0.039181	0.608714
c62024_g6	-4.22765	-1.34497	0.0391902	0.608714
c52762_g2	-4.22764	-1.34497	0.0391978	0.608714
c57315_g2	-0.910135	1.4155	0.0392787	0.608911
c56664_g1	-0.708026	1.45914	0.0392837	0.608911
c57455_g4	-1.95044	-0.73294	0.0392963	0.608911
c63600_g5	-1.0386	0.759513	0.0393142	0.608986
c59261_g2	-0.998675	0.44679	0.0393436	0.609101
c6501_g1	-4.38285	-1.27205	0.0393954	0.60944
c48788_g1	-0.377783	5.15549	0.0393985	0.60944
c52772_g2	-0.361989	5.1893	0.0394641	0.609784
c55495_g1	-0.394955	5.03678	0.0394726	0.609784
c55729_g1	-0.43026	3.87679	0.0395423	0.610155
c29742_g2	-2.69461	-1.12737	0.0395776	0.610168
c59276_g2	-1.01968	0.478195	0.0398079	0.613037
c59369_g3	-0.458567	5.58655	0.0399665	0.614967
c56272_g1	-0.486326	8.81402	0.040041	0.615772
c52733_g2	-4.29359	-1.33833	0.0402206	0.617251
c56799_g1	-4.2936	-1.33833	0.0402243	0.617251
c42818_g1	-2.18509	-0.945884	0.0402262	0.617251
c62216_g4	-2.28203	-0.888833	0.0403959	0.618959
c60572_g2	-0.658235	1.50668	0.0403971	0.618959
c52183_g1	-1.55046	-0.348931	0.0403997	0.618959
c57775_g1	-0.412912	4.0051	0.0404556	0.619186
c53854_g1	-0.403106	4.07206	0.040464	0.619186
c57020_g11	-0.679579	2.14291	0.0404769	0.619213
c57277_g3	-4.04089	-1.41868	0.0406204	0.619558
c45107_g1	-4.0409	-1.41868	0.0406249	0.619558
c56393_g4	-4.0409	-1.41868	0.0406291	0.619558
c52151_g1	-4.0409	-1.41868	0.0406294	0.619558
c58856_g12	-4.0409	-1.41868	0.0406297	0.619558
c47247_g1	-4.04091	-1.41868	0.0406321	0.619558
c50760_g1	-4.04091	-1.41868	0.0406335	0.619558
c61612_g1	-0.358363	5.94599	0.040691	0.620093
c52899_g1	-1.96648	-0.459212	0.0407767	0.620717
c62527_g5	-0.757314	1.50125	0.0408478	0.621235
c55566_g1	-1.49126	0.0810316	0.0408522	0.621235
c56488_g4	-1.33895	-0.469529	0.0409023	0.621605
c37661_g1	-4.23236	-1.34381	0.0410838	0.622562
c55657_g1	-1.06857	0.68897	0.0410916	0.622562
c58849_g5	-0.698949	1.58965	0.0411261	0.622562
c59497_g3	-0.755552	1.43213	0.0411353	0.622562
c59617_g4	-0.354019	7.42517	0.0411846	0.622562
c63665_g5	-1.2229	0.0715315	0.0412005	0.622562
c60549_g4	-0.536508	3.1632	0.0412528	0.622562
c40344_g1	-4.04507	-1.4181	0.0412532	0.622562
c32935_g1	-4.04507	-1.4181	0.0412535	0.622562
c45733_g2	-4.04507	-1.4181	0.0412542	0.622562
c21358_g1	-4.04507	-1.4181	0.0412547	0.622562
c6538_g2	-4.04508	-1.4181	0.0412583	0.622562
c58435_g2	-1.31099	-0.195701	0.0414991	0.625192
c61149_g1	-0.678493	1.95276	0.0415354	0.625569
c61504_g2	-0.762133	1.34932	0.0415938	0.626109
c59242_g1	-0.354256	7.07698	0.0416522	0.626477
c56153_g1	-0.425747	3.67041	0.0418279	0.628438
c46319_g1	-2.00818	-0.732779	0.041911	0.629381
c61506_g1	-0.774836	1.27513	0.0419134	0.629381
c60649_g3	-0.734898	1.48632	0.0420185	0.630342
c55175_g1	-0.482768	3.6117	0.0421024	0.630342
c59187_g1	-0.735733	1.29433	0.0421087	0.630342
c56319_g4	-1.13456	0.134176	0.0421137	0.630342
c50020_g1	-1.73433	-0.644275	0.0421725	0.631051
c63335_g2	-0.510724	3.04203	0.0422677	0.632135
c54239_g2	-0.966208	0.357083	0.0423018	0.632261
c55079_g1	-0.835459	1.14042	0.0423207	0.632261
c59023_g4	-0.508549	3.02917	0.0423218	0.632261
c55630_g1	-0.37504	6.31915	0.0423858	0.632707
c45712_g1	-2.25371	-0.896843	0.0425301	0.634177
c44973_g1	-4.30816	-1.33747	0.0425616	0.634307
c57133_g1	-0.918441	3.17477	0.0426118	0.634513
c62317_g1	-0.342159	6.04187	0.0426303	0.634513
c59007_g2	-0.768312	1.27868	0.0426345	0.634513
c63158_g3	-0.465118	5.05747	0.0426482	0.634513
c56536_g4	-0.414508	3.85801	0.0426732	0.634513
c61532_g1	-2.41331	-0.581202	0.0426853	0.634513
c45359_g1	-2.3797	-0.840391	0.0426967	0.634513
c61014_g9	-0.593522	2.4208	0.0427128	0.634513
c59702_g6	-1.1424	0.249014	0.042744	0.634807
c61708_g1	-1.09329	5.23472	0.0428037	0.635354
c61922_g1	-0.370386	5.97726	0.0428197	0.635421
c61712_g2	-0.430799	3.58458	0.0428769	0.635929
c59698_g2	-0.453085	4.27992	0.0429355	0.636187
c57902_g1	-0.405692	5.95671	0.0429517	0.636187
c54838_g1	-1.69951	-0.415117	0.0430844	0.637473
c55246_g1	-0.750838	1.63404	0.0432147	0.638487
c51957_g3	-0.59873	8.47355	0.0432221	0.638487
c59777_g1	-0.68594	1.53718	0.0432527	0.638599
c61063_g2	-0.465021	3.92845	0.0433374	0.639509
c56830_g9	-1.8484	-0.547306	0.0433692	0.639638
c62307_g2	-0.367823	6.6515	0.0434886	0.640888
c52781_g1	-0.484446	2.72391	0.0435058	0.640972
c63295_g5	-0.926514	0.981906	0.0435552	0.641358
c46711_g2	-0.675131	1.74525	0.0438119	0.643788
c61992_g3	-1.49948	-0.189384	0.0438131	0.643788
c52871_g2	-1.35905	-0.463945	0.0438382	0.643986
c54938_g7	-2.37145	-0.831708	0.0439172	0.644976
c61611_g4	-0.660625	1.63513	0.0439555	0.645127
c55029_g1	-1.03546	0.16203	0.0439633	0.645127
c62924_g1	-0.586902	2.14142	0.0440163	0.645208
c49776_g1	-2.05248	-0.676706	0.0440261	0.645208
c57251_g4	-0.627513	1.6927	0.0440649	0.645511
c50941_g1	-1.63047	-0.266687	0.0441077	0.645542
c71147_g1	-1.62948	-0.685502	0.0441187	0.645542
c47217_g2	-1.54852	-0.377588	0.0441705	0.645877
c74660_g1	-2.19077	-0.943424	0.0441766	0.645877
c62231_g4	-1.03351	0.210479	0.0442895	0.646746
c34058_g1	-2.69546	-1.12794	0.0442904	0.646746
c43379_g1	-2.66055	-1.13277	0.0442928	0.646746
c60249_g1	-0.422996	3.68227	0.0443055	0.646746
c57058_g1	-0.38822	4.61186	0.044306	0.646746
c62037_g4	-0.553142	2.65897	0.0444593	0.648635
c63658_g2	-0.451487	4.22655	0.0446544	0.650804
c52031_g1	-4.51748	-1.20334	0.0447801	0.651651
c51632_g1	-4.51748	-1.20334	0.044783	0.651651
c61325_g4	-0.549447	3.09759	0.0448428	0.651906
c66605_g1	-2.66477	-1.13328	0.0448802	0.65221
c44519_g2	-0.536356	3.32121	0.0448989	0.65231
c59062_g1	-0.817616	1.27448	0.0450049	0.653508
c62110_g2	-0.358964	6.43432	0.045112	0.6543
c55754_g2	-1.05583	0.795704	0.0451676	0.654335
c48874_g1	-1.92212	-0.780952	0.0452035	0.654335
c79645_g1	-1.25759	-0.104252	0.045247	0.654624
c58703_g1	-0.331303	7.5137	0.0453554	0.65585
c51897_g1	-2.13919	-0.944675	0.0454066	0.655971
c50709_g1	-1.08471	0.290713	0.0454229	0.655971
c52954_g1	-1.12098	0.129575	0.0454624	0.6562
c23120_g1	-1.39983	-0.127292	0.0455622	0.656955
c67916_g1	-4.39598	-1.27093	0.0458059	0.659227
c59080_g4	-1.53383	-0.348808	0.0458148	0.659227
c53174_g1	-1.1036	0.945559	0.0458462	0.659363
c61970_g3	-0.612907	2.14966	0.0458973	0.659738
c39650_g1	-1.1949	0.0775359	0.0459656	0.659738
c55725_g1	-0.346357	5.73036	0.0459666	0.659738
c56106_g1	-1.11322	0.786033	0.0459835	0.659738
c53343_g1	-2.50873	-1.19816	0.0459889	0.659738
c26889_g1	-1.29561	0.169064	0.0460469	0.659738
c61072_g1	-0.478803	3.32776	0.0460685	0.659752
c58300_g6	-0.407991	4.52073	0.0460893	0.659752
c58561_g1	-0.93535	0.682633	0.0461155	0.659958
c27477_g1	-1.41058	-0.130362	0.0461295	0.659987
c63960_g2	-0.54741	2.48707	0.0461473	0.660072
c57517_g1	-2.08479	-0.185911	0.0461709	0.660239
c52131_g1	-0.654215	1.60813	0.0462112	0.660644
c55822_g3	-0.412124	4.03792	0.0462735	0.661195
c62367_g2	-2.15249	-0.947346	0.0464643	0.662646
[truncated: 89 more rows]

## Sheet: S5
Transcriptome ID	logFC	logCPM	PValue	FDR
c55017_g1	7.99659	2.85589	3.91781e-34	2.17262e-29
c55017_g3	4.95875	2.77241	5.73341e-28	1.58973e-23
c52105_g3	3.61558	4.20728	3.2432e-27	5.99505e-23
c47350_g1	4.05871	2.27929	2.36382e-24	3.27715e-20
c59175_g2	2.29762	6.94351	1.95163e-22	2.16455e-18
c59194_g3	8.00702	1.08205	2.19165e-18	1.67269e-14
c62252_g7	5.27056	1.02748	2.41305e-18	1.67269e-14
c40128_g1	3.30054	1.87699	4.07532e-18	2.51108e-14
c61115_g2	2.89456	5.1814	1.74629e-17	8.80368e-14
c61059_g4	3.36461	2.62207	1.40681e-16	6.50121e-13
c51354_g1	5.90321	0.880053	1.83327e-16	7.82029e-13
c58057_g1	1.35387	6.17118	5.85032e-16	2.31735e-12
c63225_g2	1.8612	5.27294	1.29591e-14	4.79096e-11
c62120_g3	2.72089	4.89806	2.69185e-14	9.32979e-11
c60928_g8	3.32735	1.90062	8.00234e-14	2.46539e-10
c58961_g1	2.02949	3.1075	1.24668e-13	3.63866e-10
c82578_g1	4.83044	1.723	1.96302e-13	5.44297e-10
c57491_g12	4.06494	0.791463	1.05391e-12	2.54106e-09
c50793_g1	1.53045	7.30945	3.13965e-12	7.25456e-09
c50011_g1	4.47986	0.834971	3.64124e-12	8.04265e-09
c60928_g6	3.83784	1.57446	3.77078e-12	8.04265e-09
c62058_g3	1.64534	3.70423	6.81994e-12	1.35071e-08
c56429_g5	3.01012	1.43315	9.68898e-12	1.85277e-08
c56992_g10	1.58825	4.20968	1.47135e-11	2.57916e-08
c73201_g1	4.76392	1.90713	6.69695e-11	1.09229e-07
c59175_g1	3.6373	0.884975	1.3395e-10	2.12234e-07
c62718_g1	1.51796	6.03254	1.47087e-10	2.26576e-07
c57577_g1	1.40629	3.40751	2.42178e-10	3.5342e-07
c61546_g1	1.26092	5.9077	3.30522e-10	4.58227e-07
c2024_g1	1.27882	5.81705	3.67617e-10	4.85386e-07
c87552_g1	4.47641	0.387083	4.8511e-10	6.25622e-07
c57227_g2	1.61873	4.56241	5.36805e-10	6.76557e-07
c60813_g3	2.40608	1.55637	9.97531e-10	1.17698e-06
c31251_g1	1.61564	7.55633	2.84748e-09	3.09622e-06
c54267_g1	1.05474	5.77258	2.90621e-09	3.09931e-06
c50956_g1	4.04052	0.40965	3.82981e-09	3.93276e-06
c60757_g1	1.0587	7.71434	4.70618e-09	4.57862e-06
c53149_g2	1.92605	4.28883	1.15625e-08	1.05114e-05
c61576_g1	1.38476	3.11067	1.27299e-08	1.08606e-05
c63297_g4	1.50553	3.97	1.37293e-08	1.15357e-05
c64037_g1	1.54115	6.54398	1.70195e-08	1.38797e-05
c56216_g1	1.3943	3.04692	1.74761e-08	1.38893e-05
c55317_g1	1.3133	5.84448	1.75323e-08	1.38893e-05
c57783_g3	2.32948	2.15178	2.09366e-08	1.63526e-05
c55591_g2	2.5883	1.04826	2.15787e-08	1.66201e-05
c61009_g6	1.24435	3.99395	2.91425e-08	2.21383e-05
c61491_g3	1.76326	2.77198	3.45453e-08	2.53651e-05
c51754_g1	2.00204	3.85944	3.57896e-08	2.57755e-05
c55544_g12	4.29759	0.256132	3.78598e-08	2.69168e-05
c60121_g4	2.01011	3.1182	4.21145e-08	2.91933e-05
c57176_g1	2.05044	2.39222	4.40559e-08	3.0162e-05
c59811_g1	1.70307	3.06804	5.68959e-08	3.82194e-05
c60236_g4	1.39392	4.50797	6.44405e-08	4.25423e-05
c62780_g1	0.895079	7.43189	6.63809e-08	4.33077e-05
c60906_g1	2.42167	1.00852	1.4433e-07	8.79539e-05
c53132_g1	3.18777	1.11042	1.64714e-07	9.92847e-05
c62457_g1	1.1193	5.80782	1.85272e-07	0.0001093
c60993_g2	2.18943	1.27602	1.991e-07	0.000116222
c61829_g2	1.81531	1.56495	3.26262e-07	0.000183288
c62372_g1	1.41196	3.29927	3.30517e-07	0.000183288
c39220_g2	1.20172	5.05166	3.56005e-07	0.000190185
c62263_g1	1.31244	3.85331	3.56671e-07	0.000190185
c63656_g2	2.64911	0.623598	4.25161e-07	0.000222428
c47174_g1	1.57314	1.9809	4.46726e-07	0.000229381
c59278_g4	1.38517	2.72756	4.73845e-07	0.00023485
c44790_g1	4.8223	0.545914	4.75326e-07	0.00023485
c59654_g1	1.20928	4.75352	4.97603e-07	0.000242058
c57512_g8	1.51665	2.99984	5.36839e-07	0.000258873
c55586_g4	1.07589	4.3454	5.78638e-07	0.000274077
c54684_g1	1.34292	5.06012	6.0966e-07	0.000281739
c56385_g2	1.26093	3.23496	6.57551e-07	0.000298889
c61023_g2	1.20117	2.97688	6.83163e-07	0.000305523
c60972_g1	1.11772	4.17374	7.01079e-07	0.000311027
c50214_g2	2.18212	1.67065	7.43207e-07	0.0003271
c63105_g1	1.1878	4.17531	8.7204e-07	0.000377094
c55177_g2	2.5506	2.41807	9.09656e-07	0.000388038
c56800_g4	1.33025	3.25534	9.596e-07	0.000403463
c60002_g1	2.18448	1.16593	9.60367e-07	0.000403463
c62026_g1	1.22418	5.62367	1.07227e-06	0.000447089
c57889_g4	2.34681	3.19641	1.37156e-06	0.000563406
c61858_g4	1.43106	3.34173	1.62196e-06	0.000656538
c52155_g2	1.36001	2.1071	1.64718e-06	0.000661916
c63830_g1	0.990368	5.3162	1.74937e-06	0.000692937
c56354_g1	0.939815	5.41943	1.86434e-06	0.000722986
c59987_g3	1.08573	5.0193	2.17801e-06	0.000832978
c61750_g3	0.847869	6.86469	2.2158e-06	0.000841624
c61798_g1	1.5184	2.89726	2.38695e-06	0.000894382
c61115_g3	1.03194	6.1246	2.51412e-06	0.000923474
c45829_g1	1.44483	4.9522	2.53623e-06	0.000923474
c14624_g1	6.26303	-0.24883	2.54786e-06	0.000923474
c64161_g8	1.60426	1.47066	2.68837e-06	0.000968074
c59420_g1	1.04925	4.29076	3.03209e-06	0.0010642
c60354_g2	0.836294	5.87819	3.07216e-06	0.00107149
c55177_g1	1.18746	5.98075	3.55878e-06	0.00121075
c50214_g1	1.78495	5.34364	3.60658e-06	0.00121953
c51774_g1	1.89514	1.28224	3.8897e-06	0.00130729
c62652_g1	0.873748	6.79718	3.9612e-06	0.0013233
c60048_g3	1.9879	1.07664	4.36038e-06	0.00143932
c62899_g1	0.871947	5.89884	4.59614e-06	0.00149052
c48800_g1	1.04484	4.22367	4.78709e-06	0.0015345
c58103_g2	1.16884	4.50123	5.44768e-06	0.00171648
c38400_g1	5.11674	3.7347	8.41405e-06	0.00254973
c64078_g1	0.921787	7.48976	8.47831e-06	0.00255524
c50001_g1	3.54249	1.11934	8.81358e-06	0.00264193
c53219_g1	0.903877	4.05379	9.16908e-06	0.0027337
c59815_g1	1.64614	1.37076	9.25074e-06	0.0027337
c20279_g1	5.87136	-0.552511	9.43933e-06	0.00276962
c60126_g1	1.04163	3.74763	1.01175e-05	0.00293752
c60914_g1	3.20359	0.168789	1.01801e-05	0.00294029
c62726_g1	0.825736	7.09313	1.12136e-05	0.00322202
c50770_g1	5.70079	-0.674221	1.28028e-05	0.00358576
c61251_g6	1.59143	1.73541	1.30359e-05	0.00363268
c63278_g3	0.778351	7.08087	1.31833e-05	0.0036372
c61163_g1	2.32038	3.1254	1.35424e-05	0.00371064
c57623_g1	2.11956	1.92721	1.42128e-05	0.00382607
c60002_g2	0.946304	5.78377	1.44335e-05	0.00385848
c69609_g1	2.14976	0.913823	1.45877e-05	0.00387025
c62057_g1	2.43604	2.56243	1.46561e-05	0.00387025
c56562_g1	1.97632	2.30519	1.47724e-05	0.00388247
c62014_g1	1.28046	3.01467	1.55002e-05	0.00405454
c59561_g1	0.888536	8.71614	1.58601e-05	0.00412921
c56562_g2	0.77136	8.31328	1.65952e-05	0.0043004
c62487_g4	1.51808	1.98848	1.68859e-05	0.00435539
c62915_g1	0.959172	4.77816	1.74462e-05	0.00447906
c60818_g1	1.11537	2.80574	1.79036e-05	0.00455433
c58223_g2	0.938644	4.14396	1.85099e-05	0.00465303
c39832_g1	1.93628	0.976811	1.85433e-05	0.00465303
c63524_g1	0.788357	5.31012	1.93106e-05	0.00475555
c62403_g1	1.03581	5.02717	1.9345e-05	0.00475555
c51874_g2	1.20073	4.20773	2.04186e-05	0.00492311
c59173_g5	1.88794	2.03568	2.0643e-05	0.00495024
c62835_g1	2.73378	0.429176	2.2266e-05	0.00523177
c63554_g3	1.37165	2.37825	2.22898e-05	0.00523177
c59860_g1	0.8411	7.29539	2.25596e-05	0.00524567
c56534_g2	1.00146	3.37639	2.26078e-05	0.00524567
c51707_g1	3.00636	-0.0455346	2.30083e-05	0.00531635
c61787_g1	1.12368	2.66439	2.42948e-05	0.00559032
c59748_g1	1.1238	3.7177	2.45139e-05	0.00561742
c58251_g4	1.1468	3.59101	2.47552e-05	0.00564939
c60928_g4	1.01216	3.91467	2.65091e-05	0.00600025
c62252_g4	0.918593	5.99624	2.79175e-05	0.00620096
c56398_g1	0.990435	8.04816	2.79549e-05	0.00620096
c47835_g1	0.831767	8.30031	2.96804e-05	0.00651394
c63438_g2	0.895654	4.41907	2.97183e-05	0.00651394
c46837_g1	2.70067	0.0222073	3.26268e-05	0.00709538
c44550_g1	1.30898	4.40596	3.50886e-05	0.00744185
c56372_g4	1.05976	10.294	3.54481e-05	0.00747443
c48474_g1	0.917011	4.36654	3.56498e-05	0.00748848
c61894_g4	1.06319	2.67594	3.64468e-05	0.00756987
c63516_g4	0.786603	5.68512	3.65903e-05	0.00757132
c28785_g1	3.76464	-0.206191	3.70429e-05	0.00763649
c55383_g2	1.72736	1.27358	3.77617e-05	0.00771968
c45969_g1	3.13255	-0.198965	3.78641e-05	0.00771968
c56826_g2	0.935769	3.65077	3.88424e-05	0.00789012
c60250_g4	0.847292	5.39571	3.98985e-05	0.00807508
c63028_g1	1.9368	0.797244	4.10888e-05	0.00828574
c58279_g1	1.79058	0.87705	4.28418e-05	0.00848646
c51828_g1	5.78678	-0.664068	4.322e-05	0.00848646
c53554_g1	0.780407	6.84689	4.34041e-05	0.00848646
c57533_g1	1.52519	2.80195	4.375e-05	0.00851282
c64189_g1	0.776058	6.97215	4.66008e-05	0.00900435
c50486_g1	1.09073	6.32423	4.79171e-05	0.00921254
c68939_g1	1.11284	3.61257	4.91156e-05	0.00939209
c60331_g1	1.54989	1.93921	5.21127e-05	0.00993095
c61111_g3	0.752001	4.78969	5.34922e-05	0.0101243
c58045_g1	0.891345	6.47019	5.39311e-05	0.0101726
c59886_g1	0.839144	6.42329	5.43569e-05	0.0101847
c57089_g1	0.695077	8.11228	5.43627e-05	0.0101847
c46253_g1	1.82844	0.585074	5.55218e-05	0.0102934
c62570_g1	0.979619	6.07053	5.55526e-05	0.0102934
c62679_g1	1.06483	4.77831	5.56851e-05	0.0102934
c60928_g2	2.90951	0.535642	5.64488e-05	0.0103999
c60512_g1	1.07898	2.62963	5.84801e-05	0.0105981
c60662_g4	1.82967	0.896098	6.03252e-05	0.0108968
c60066_g2	0.823432	8.39607	6.27173e-05	0.0112922
c62254_g5	0.740038	5.84822	6.36235e-05	0.0114183
c58155_g1	0.943447	4.77208	6.57429e-05	0.0116852
c57308_g2	0.803988	5.99013	6.72559e-05	0.0119159
c62241_g6	1.59268	1.09435	6.76121e-05	0.0119409
c61468_g8	1.87654	0.532391	6.96557e-05	0.0122239
c53792_g1	1.08224	2.67909	7.0327e-05	0.0122332
c59127_g1	0.868224	4.66397	7.32663e-05	0.0126573
c53333_g1	1.90645	1.23752	7.35616e-05	0.0126688
c62732_g6	1.11498	2.27233	7.48157e-05	0.012816
c52187_g1	0.897971	4.07485	7.48785e-05	0.012816
c60948_g1	1.57324	2.65809	7.97926e-05	0.0135318
c55176_g1	0.926843	7.12943	8.3068e-05	0.013917
c56892_g6	1.93638	0.661305	8.47596e-05	0.0140258
c62168_g1	0.720602	5.31902	8.4982e-05	0.0140258
c61442_g3	0.74304	8.03241	8.56889e-05	0.0141005
c60705_g2	1.24361	2.29099	9.03614e-05	0.0147817
c53992_g2	0.743851	7.41804	9.10868e-05	0.014813
c58617_g2	1.0839	2.71777	9.2655e-05	0.0149801
c60221_g1	0.896319	4.66372	9.629e-05	0.0154776
c61396_g1	1.31917	4.75943	9.81785e-05	0.0156392
c56780_g6	2.86435	0.170975	9.84237e-05	0.0156392
c40034_g1	1.68606	1.99994	9.87982e-05	0.0156539
c62825_g3	1.04752	2.46201	0.000100674	0.0158128
c77551_g1	4.16789	0.187672	0.000101617	0.0158426
c60890_g1	2.98855	0.286945	0.000101704	0.0158426
c60070_g3	1.50053	1.13945	0.000109622	0.0168395
c29341_g1	2.19832	0.321993	0.00011103	0.016963
c47441_g1	2.57729	0.145472	0.000111037	0.016963
c63838_g1	1.47958	4.11718	0.000111983	0.0170138
c40018_g1	3.48777	-0.365203	0.000114977	0.0173734
c49629_g6	1.50438	1.40784	0.000116564	0.0174825
c59811_g3	1.07411	2.31578	0.000116645	0.0174825
c63713_g2	0.886952	6.22411	0.000121361	0.0179948
c54989_g1	2.48611	0.0726667	0.0001223	0.0180799
c57851_g5	1.53935	1.3452	0.000122602	0.0180799
c62194_g4	1.19909	3.36254	0.000124292	0.0181863
c58587_g1	0.934468	4.75268	0.000125455	0.0183082
c57415_g1	2.02179	0.323371	0.00012714	0.0184088
c56573_g1	1.01638	2.34576	0.000128846	0.0185698
c63075_g1	0.943766	3.08725	0.000132476	0.0189832
c63336_g1	1.71163	1.91362	0.000133066	0.0190185
c55818_g1	1.66895	1.12034	0.00014085	0.0198003
c63454_g1	1.33348	5.19351	0.000141152	0.0198003
c59173_g3	2.12154	0.146743	0.000142565	0.0199142
c47998_g1	0.972956	4.2784	0.000143464	0.0199895
c48616_g1	0.974808	3.66338	0.000145598	0.0201591
c59972_g3	1.60079	0.881195	0.000145967	0.0201591
c60339_g3	1.24712	1.74594	0.000149524	0.0205753
c58752_g1	0.985391	3.24801	0.00015227	0.0208059
c59310_g1	3.59962	2.76856	0.00015398	0.0209288
c49995_g1	1.03882	2.81843	0.000155577	0.0210942
c57926_g1	0.860339	5.98436	0.00015779	0.0212385
c60427_g2	1.2435	1.62199	0.000161306	0.0216334
c56328_g3	1.07221	2.88401	0.000161504	0.0216334
c63285_g1	0.828185	5.73238	0.00016436	0.0219629
c55586_g1	1.37341	1.24394	0.000165544	0.0220438
c61251_g1	1.31579	2.16885	0.000166265	0.0220438
c63741_g1	0.798898	3.67508	0.000176787	0.0232316
c62946_g1	0.816235	4.49538	0.000177422	0.0232599
c55306_g7	0.664164	5.407	0.000185219	0.024111
c57392_g4	1.98876	2.47739	0.000185742	0.0241225
c48178_g1	0.754578	3.99995	0.000187738	0.0243248
c60121_g7	3.95841	-0.555513	0.000201567	0.025815
c60666_g2	1.14993	1.98821	0.000204402	0.025939
c63982_g1	0.928808	3.98148	0.000204406	0.025939
c55306_g6	1.33459	1.49459	0.000204961	0.02595
c56068_g2	2.34844	0.280205	0.000213728	0.0266343
c60594_g6	0.760877	4.13743	0.000215863	0.02678
c40109_g1	5.41297	-0.836642	0.000222908	0.0274697
c53074_g2	2.47849	-0.126572	0.000230236	0.0281228
c63665_g3	0.813767	6.47394	0.000235802	0.0286772
c63197_g1	0.811762	6.34337	0.00023581	0.0286772
c44637_g1	3.17726	-0.187778	0.000237252	0.0287364
c62350_g1	1.07453	2.44703	0.000238922	0.0288659
c59335_g2	0.824396	7.69272	0.000239488	0.0288714
c58129_g3	0.779574	5.549	0.000242545	0.0291764
c51397_g1	0.835009	3.2879	0.000244881	0.0293936
c40479_g1	0.949294	2.46596	0.000252758	0.0300274
c58499_g2	0.910594	3.70109	0.00025298	0.0300274
c62775_g1	0.823649	3.61619	0.000262702	0.0308647
c86360_g1	1.28709	3.19537	0.000268353	0.0312637
c26324_g1	0.995343	2.29801	0.00027227	0.0315873
c61326_g2	0.76773	11.0451	0.000276629	0.0319593
c60473_g2	1.47486	1.13007	0.000278323	0.0320215
c63199_g1	0.697789	4.56523	0.000279523	0.032093
c56008_g1	1.26265	1.63766	0.000288908	0.0329658
c50951_g1	0.806111	3.24877	0.000294028	0.0332762
c53884_g1	2.19911	6.78375	0.000301274	0.0340268
c63943_g1	0.891489	3.63514	0.00030688	0.0344495
c63815_g1	1.41214	2.59146	0.000311409	0.0348872
c57472_g1	0.906798	8.06542	0.000316163	0.0352773
c55992_g2	1.32884	4.74043	0.000324753	0.0360184
c60039_g4	1.18242	2.12196	0.000330622	0.0365232
c63626_g5	0.993795	3.28886	0.000332081	0.0365561
c61173_g1	1.39963	1.41653	0.000332239	0.0365561
c61913_g4	2.5423	0.0892374	0.000333513	0.0366237
c61419_g5	0.687385	6.43194	0.000334979	0.0367119
c61837_g1	0.997567	2.87091	0.000339552	0.0369939
c53792_g2	0.9366	3.79722	0.000353926	0.038334
c60080_g1	0.710114	6.28831	0.000356395	0.0383994
c62926_g3	0.867795	3.99058	0.000362678	0.0388668
c58223_g1	0.826108	4.38416	0.000363051	0.0388668
c50793_g2	1.28039	2.05292	0.000374574	0.0399461
c61610_g1	0.642103	9.93348	0.000375309	0.0399477
c55977_g3	1.62567	0.676564	0.000379762	0.0401929
c54700_g1	0.697624	7.54214	0.000379787	0.0401929
c57733_g2	1.18516	1.90959	0.000384832	0.0406066
c56480_g2	1.96118	0.167311	0.00038666	0.0406681
c60482_g1	0.705105	4.14629	0.000393621	0.0408562
c62826_g1	0.688086	5.37137	0.0003947	0.0408562
c53591_g1	0.722734	4.43246	0.000394896	0.0408562
c50176_g1	2.46645	-0.129552	0.000397894	0.0410134
c56017_g11	0.863579	6.19988	0.00040088	0.0410921
c53232_g2	0.751906	4.76845	0.000402705	0.0412029
c53905_g1	0.796082	3.97564	0.000406672	0.0414733
c58051_g1	1.11441	2.05545	0.000408928	0.0415122
c53916_g1	0.95695	2.89976	0.00040947	0.0415122
c60387_g1	0.904861	3.57236	0.000413451	0.0418393
c55971_g1	0.68642	4.88477	0.000426464	0.0429992
c34703_g1	2.23161	0.35208	0.000431351	0.043178
c63550_g2	0.844969	5.28592	0.000454085	0.0449501
c54293_g1	1.01127	2.11594	0.000457986	0.0451915
c62928_g1	0.820405	4.1718	0.000465744	0.0456322
c53733_g2	0.831741	3.27127	0.000470858	0.0460519
c61520_g1	0.821953	4.86895	0.000473815	0.0462596
c62970_g1	0.870527	2.83472	0.000476129	0.046364
c59876_g2	1.43157	5.60206	0.000477294	0.046364
c61062_g1	0.961252	3.70673	0.000477393	0.046364
c60869_g1	0.696683	4.08359	0.000481576	0.046607
c58204_g4	1.08107	2.09358	0.000485387	0.0468505
c63697_g1	0.695432	5.90276	0.000485782	0.0468505
c61411_g3	0.998193	4.61504	0.000488079	0.0469903
c61091_g1	0.912713	2.86849	0.000488976	0.0469951
c57544_g2	1.20987	3.23989	0.000495838	0.0474081
c59381_g1	0.722941	8.80151	0.000498879	0.0476167
c53656_g1	3.61673	-0.0734575	0.000499912	0.0476333
c46019_g1	0.746195	5.60896	0.000506301	0.0480769
c55163_g1	0.982078	3.47735	0.000511463	0.0484013
c57792_g5	1.61295	0.799086	0.000513811	0.0484709
c55559_g2	0.692679	9.35042	0.000515333	0.0485191
c54631_g1	3.4413	3.13431	0.000516765	0.0485716
c63047_g1	0.723642	4.29641	0.000520597	0.0487605
c49661_g1	1.01414	2.99167	0.000522292	0.0487605
c47830_g1	0.884858	2.44224	0.000537632	0.0500045
c54395_g1	0.827889	5.90073	0.000538322	0.0500045
c53149_g3	1.58997	0.82445	0.000542573	0.050161
c59651_g1	1.63881	0.541032	0.000543478	0.050161
c58217_g3	1.08915	1.75237	0.000544085	0.050161
c60933_g1	0.897977	3.73472	0.00054453	0.050161
c56807_g1	4.70571	1.19207	0.000562624	0.0514008
c31576_g1	0.743523	5.53967	0.000568373	0.0517556
c40762_g1	3.60477	-0.774795	0.000577913	0.052538
c63690_g1	1.06426	6.40941	0.000581907	0.0526422
c63259_g9	0.635146	9.72573	0.000585187	0.0528527
c63407_g1	1.18224	1.57836	0.000588546	0.0530189
c63733_g1	0.703348	6.4677	0.000589794	0.0530189
c57335_g7	1.55188	0.842457	0.000590447	0.0530189
c51306_g1	1.37086	1.63372	0.000590851	0.0530189
c54134_g1	0.808199	4.51826	0.00060379	0.0539747
c29885_g1	3.84083	-0.602317	0.000604423	0.0539747
c58319_g1	0.799659	3.91502	0.000614386	0.0544283
c54360_g1	0.631071	7.37343	0.000614563	0.0544283
c56121_g1	1.21092	1.60057	0.000615392	0.0544283
c53549_g1	0.751799	7.13681	0.000617301	0.0545102
c51927_g1	1.042	2.04585	0.000627607	0.0552443
c60662_g1	0.833989	6.61952	0.000630844	0.0554413
c43265_g1	0.697489	4.20815	0.000632747	0.0555206
c63900_g1	0.813346	3.26344	0.00063376	0.0555216
c49332_g1	0.840229	4.52531	0.000645724	0.0564805
c54887_g1	0.934249	8.0452	0.000672186	0.0580624
c58312_g4	0.871019	2.5846	0.000674847	0.058101
c61112_g1	0.66477	5.15162	0.000675776	0.058101
c61987_g2	0.815027	3.12871	0.00067837	0.0581602
c53425_g1	1.49388	0.681445	0.000682676	0.0581602
c42554_g1	1.64852	0.461492	0.000682701	0.0581602
c52370_g1	1.34834	0.98601	0.000684816	0.0581602
c63986_g1	0.750982	4.56773	0.000684933	0.0581602
c57539_g3	0.742978	3.30596	0.000686007	0.0581602
c29996_g1	0.912975	3.50027	0.000686719	0.0581602
c61887_g3	0.74541	4.19713	0.00068813	0.0581602
c50319_g1	1.17178	1.79191	0.000696659	0.0587131
c49407_g1	4.12246	2.75024	0.000698057	0.0587417
c52959_g1	2.13613	-0.152332	0.000700953	0.058896
c40762_g2	2.85537	-0.369556	0.000711159	0.0593911
c58878_g5	1.14151	4.18474	0.000718192	0.0597111
c58025_g1	1.40006	5.41751	0.000723538	0.0600655
c61585_g1	0.735557	4.50653	0.000730936	0.0605885
c43294_g1	1.45725	0.851913	0.000734208	0.0605885
c46467_g1	0.769552	3.40318	0.000744933	0.0612457
c63676_g3	1.23257	1.45532	0.000755745	0.0617229
c61638_g1	0.750048	4.66782	0.000758469	0.0617675
c64088_g4	0.944263	3.67113	0.000768128	0.0623668
c64058_g1	0.720903	7.2134	0.000774361	0.062781
c56517_g1	0.673353	6.06408	0.000778277	0.0629796
c58880_g1	1.01202	4.81204	0.000779082	0.0629796
c62333_g3	0.644634	6.05877	0.000785223	0.0633836
c56323_g8	1.22886	3.27801	0.000786502	0.0633946
c64161_g5	0.582365	5.97355	0.000791069	0.0634858
c61908_g7	1.27388	1.98346	0.000795314	0.0636423
c60934_g2	2.19295	1.40503	0.000805064	0.0641649
c63200_g2	0.95931	2.21897	0.000814602	0.0648117
c56218_g1	0.753892	6.2042	0.000822508	0.0652464
c59918_g3	0.714537	4.46962	0.000825238	0.0652833
c41989_g1	2.41372	-0.157297	0.000841257	0.0663612
c52273_g1	1.1383	1.78263	0.000845298	0.0665852
c57802_g4	0.725056	4.77915	0.000849565	0.0667317
c57932_g1	0.913858	3.88339	0.000853926	0.0668848
c53141_g3	1.95081	0.514408	0.000859719	0.0671489
c55544_g3	2.41982	0.0448458	0.000877727	0.068013
c53425_g2	0.751696	5.53597	0.000878141	0.068013
c62309_g5	1.08974	1.77168	0.000882673	0.0681736
c58453_g2	0.920001	7.56369	0.000898823	0.0689944
c60240_g4	0.851428	3.29022	0.00089915	0.0689944
c56348_g1	1.48623	1.25592	0.000904919	0.0692637
c54210_g2	1.42237	0.759927	0.000906907	0.0692735
c60806_g5	0.808149	3.60578	0.000909638	0.0693154
c63633_g1	0.627219	5.88453	0.000911492	0.0693154
c59219_g2	1.10028	1.44309	0.000913706	0.0693154
c69061_g1	3.67339	5.42276	0.000916242	0.0694062
c57655_g1	0.711105	7.47365	0.000917406	0.0694062
c41998_g1	5.1959	-0.952145	0.000935849	0.0705244
c60257_g1	0.853315	2.80064	0.00093811	0.0705244
c55882_g1	0.725345	3.7589	0.000954406	0.0712336
c53365_g1	4.37304	-0.468734	0.00095891	0.0714041
c62620_g2	2.21617	-0.0951132	0.000984591	0.073093
c38855_g1	0.830267	6.47055	0.0010188	0.07503
c56624_g2	0.957744	3.31523	0.00102679	0.0755179
c60171_g6	5.12929	-0.999444	0.00103135	0.0755868
c60509_g1	0.885241	3.89249	0.00103318	0.0755868
c60047_g3	0.827114	5.01903	0.00103998	0.0759846
c53950_g1	2.08542	0.0775232	0.00105064	0.0765511
c62621_g1	0.900212	5.60755	0.0010542	0.0766192
c61555_g4	3.22633	-0.471956	0.0010606	0.0768783
c63772_g2	5.19405	-0.992311	0.00106218	0.0768783
c57735_g6	1.45454	1.56318	0.00107145	0.0772371
c62121_g1	0.992771	1.9499	0.00108882	0.0779642
c56069_g1	0.899766	3.3001	0.00111579	0.0793283
c77695_g1	3.04599	-0.590979	0.00112371	0.0794836
c59332_g3	0.649767	6.5123	0.00115663	0.0810645
c63200_g1	0.942185	2.46871	0.00115775	0.0810645
c58895_g1	0.997732	1.99082	0.00119311	0.0827162
c35431_g1	1.1162	1.76065	0.00119881	0.0828523
c40906_g1	0.568827	5.91049	0.00120271	0.0828523
c63790_g2	1.90609	0.827016	0.00120676	0.0829207
c58354_g7	0.766267	4.17908	0.00121304	0.0829235
c46583_g1	1.37818	1.06952	0.00122206	0.0832545
c53998_g1	0.95468	2.81899	0.00122476	0.0833362
c49131_g1	3.18959	-0.510222	0.00124592	0.0842588
c53903_g1	5.11214	-1.00353	0.00125472	0.0846476
c50215_g1	0.948665	2.433	0.00127035	0.0853903
c63243_g1	0.94802	3.62518	0.00127246	0.0854286
c59254_g1	0.691138	4.71625	0.00131112	0.0873898
c39991_g1	5.39148	-0.796454	0.00131998	0.0877695
c59678_g2	0.807414	4.19971	0.00132463	0.0879728
c59596_g2	0.850512	4.63549	0.00135937	0.0897429
c61758_g4	1.10354	1.48325	0.0013672	0.0901522
c38878_g1	0.575687	5.76767	0.00137148	0.0902998
c61682_g1	0.629847	5.25588	0.00137802	0.0905427
c63766_g1	0.553437	7.3603	0.00139137	0.0912546
c59076_g1	1.20723	2.93656	0.00139215	0.0912546
c57674_g1	0.928853	3.82234	0.00139385	0.0912583
c59514_g1	1.28026	1.03935	0.00140043	0.0914148
c59490_g3	1.12539	2.00426	0.0014134	0.0918876
c55754_g12	0.73447	3.13435	0.0014201	0.0921071
c60132_g2	0.801864	3.24182	0.00142302	0.0921889
c55500_g2	0.777923	3.88651	0.00143858	0.0927861
c54392_g2	0.850086	2.5804	0.00143893	0.0927861
c53483_g1	2.55903	-0.27709	0.00144708	0.0932028
c62462_g3	2.26409	-0.46278	0.00147259	0.0944075
c56006_g2	1.4155	0.81411	0.00148559	0.0950211
c51277_g1	1.52426	1.27541	0.00149544	0.09535
c63062_g1	0.778759	5.33458	0.00149589	0.09535
c51191_g1	0.584885	5.76342	0.00150873	0.0960357
c58420_g1	0.651799	5.7341	0.00151287	0.0961011
c58741_g1	0.572514	7.4517	0.00151475	0.0961107
c51687_g3	2.46842	-0.337782	0.00153429	0.0969064
c61256_g1	0.76797	4.1248	0.00155701	0.0977939
c54238_g2	5.08775	-1.01081	0.00155892	0.0977939
c58556_g3	1.26464	1.3955	0.00157431	0.0984253
c58659_g2	1.41351	4.4252	0.00159333	0.0995024
c57457_g7	1.42902	0.957241	0.00161053	0.100235
c53069_g1	3.31957	-0.423643	0.00163082	0.101047
c52592_g1	0.527843	6.0328	0.00165467	0.102182
c63121_g1	0.764033	5.35336	0.00166815	0.102888
c54280_g1	0.722317	3.20975	0.0016698	0.102888
c59667_g1	0.825726	3.31608	0.00167636	0.103177
c61491_g1	1.24951	2.34655	0.00167931	0.103244
c56902_g3	0.589617	6.25471	0.0016852	0.103491
c58829_g4	0.760313	4.17301	0.00168936	0.103518
c62961_g4	2.93213	-0.674729	0.00169996	0.103937
c44138_g1	0.615902	4.14426	0.0017413	0.105766
c50147_g1	1.53348	0.632684	0.0017444	0.105838
c60730_g1	0.533953	6.37267	0.00174947	0.10603
c61042_g1	0.822272	3.65216	0.00176695	0.106565
c62747_g1	0.739817	5.63655	0.00177243	0.106721
c56249_g2	2.40326	0.358672	0.00177798	0.106812
c57802_g7	0.693879	6.31807	0.00178236	0.106855
c48457_g1	1.66182	0.750084	0.00178711	0.106908
c58934_g1	0.600204	9.17961	0.00179657	0.10714
c47935_g1	2.93738	-0.673695	0.00179761	0.10714
c61732_g1	1.41488	0.863356	0.00179872	0.10714
c59895_g2	1.21286	1.08575	0.00182733	0.107968
c58089_g1	0.623878	4.64313	0.00184982	0.108782
c47778_g1	5.15572	-0.955316	0.00185227	0.108811
c56560_g1	4.78501	0.168973	0.00185608	0.10892
c55802_g5	3.4821	-0.840167	0.00186904	0.109175
c58862_g6	1.37143	1.45162	0.00188632	0.109765
c59184_g1	1.17538	1.75899	0.00193343	0.111686
c62580_g5	0.788336	3.21833	0.00195404	0.112642
c59241_g6	0.745222	3.12947	0.0019562	0.112649
c56830_g1	0.60555	5.97732	0.00195989	0.112744
c60709_g1	0.983718	4.0056	0.00197	0.113091
c63501_g1	0.664441	3.55755	0.00197348	0.113174
c53973_g1	0.827063	2.32288	0.00198546	0.113654
c59091_g5	0.79375	2.72019	0.00198595	0.113654
c55227_g1	0.904906	2.86796	0.00199903	0.11405
c43839_g1	0.753556	3.24669	0.00201275	0.114714
c63359_g4	5.26772	-0.989084	0.00202459	0.115034
c61390_g4	0.605029	4.69377	0.00205782	0.116326
c61894_g3	1.6954	2.22551	0.00206745	0.116633
c64126_g1	0.583992	5.64884	0.00207075	0.116701
c55018_g9	0.794313	4.7543	0.00215995	0.120868
c57825_g2	0.605908	6.55051	0.0021863	0.122063
c60215_g3	0.621705	7.27541	0.00218969	0.122063
c58432_g5	0.715222	4.81833	0.00219012	0.122063
c62975_g1	0.568129	5.09263	0.00220012	0.122302
c31457_g1	1.23581	1.06982	0.00222396	0.123084
c60533_g2	0.585059	5.08651	0.00223344	0.123362
c58744_g6	0.760711	2.71623	0.00224219	0.123656
c57597_g1	2.15129	-0.177807	0.00224444	0.123656
c63066_g1	0.614975	4.5184	0.00225064	0.123699
c61808_g1	0.705337	3.14196	0.0022507	0.123699
c61927_g2	0.853914	2.51412	0.00226096	0.12414
c50178_g1	1.83402	5.50264	0.00227955	0.125037
c60563_g5	0.60354	5.27144	0.00229864	0.125835
c63681_g1	0.528033	5.6437	0.00230837	0.126017
c55872_g1	0.750576	3.02064	0.00231046	0.126017
c52739_g1	1.31463	0.924734	0.00231606	0.126108
c61069_g2	1.75609	0.0531807	0.00231726	0.126108
c62283_g1	0.532197	6.38748	0.00237282	0.128362
c54777_g1	0.738313	5.00617	0.00237461	0.128362
c63254_g5	0.755488	5.17346	0.00237765	0.128386
c62833_g6	0.938394	1.71719	0.00238757	0.128621
c55841_g5	1.81075	-0.0489884	0.00238768	0.128621
c63967_g3	1.27977	0.830049	0.00238896	0.128621
c55483_g1	1.59414	0.258597	0.00239694	0.12878
c57635_g1	0.704365	5.75026	0.00240612	0.129044
c61878_g2	0.934264	2.16028	0.00241065	0.129056
c62217_g8	0.838956	2.74089	0.00241386	0.129056
c62684_g4	0.88988	2.58758	0.00241462	0.129056
c60050_g1	1.25851	1.16828	0.00241565	0.129056
c58724_g1	0.816196	3.43868	0.00245152	0.129846
c54290_g1	1.07956	2.03388	0.00246215	0.130003
c49888_g1	1.44691	2.06175	0.00247358	0.130145
c56713_g12	1.87197	-0.0239786	0.00247756	0.13023
c62109_g1	2.32621	-0.677698	0.00249233	0.130759
c56560_g4	3.21965	1.16814	0.00250413	0.131254
c63526_g2	0.69044	3.43084	0.00251038	0.131333
c48299_g2	1.08172	2.30996	0.00251532	0.131465
c62236_g1	0.60018	6.04443	0.00251765	0.131465
c48009_g1	0.60003	7.16172	0.00255359	0.132966
c63410_g6	1.17276	1.1254	0.00255895	0.132996
c50005_g1	0.746865	2.75275	0.00263598	0.13612
c55834_g1	0.753877	5.09733	0.00270131	0.138833
c36575_g1	2.60673	-0.534243	0.0027282	0.139956
c57141_g1	0.790955	4.29066	0.00273247	0.140046
c53195_g1	0.727464	2.84644	0.00273767	0.140183
c5640_g1	5.0514	-1.05969	0.00277553	0.141468
c62244_g1	0.643685	6.58566	0.00278405	0.141642
c58003_g2	2.624	-0.498673	0.0027869	0.141657
c59043_g2	1.67337	0.41555	0.00281421	0.142505
c58673_g2	0.579961	10.3317	0.00281611	0.142505
c48084_g1	1.69757	0.227451	0.00282352	0.142563
c41450_g1	1.87168	-0.161266	0.00283343	0.142657
c57640_g1	1.29837	1.10491	0.00284373	0.142973
c56615_g5	1.25213	2.21446	0.00285923	0.143622
c57253_g2	1.07849	3.33798	0.00286787	0.143666
c59137_g1	0.772404	2.51409	0.00288109	0.144183
c28462_g1	3.45866	-0.839276	0.00288339	0.144183
c56480_g1	0.679815	3.2063	0.00289633	0.144669
c63157_g1	0.734224	5.09799	0.00289833	0.144669
c53067_g2	1.40088	0.551451	0.00292045	0.14538
c63267_g2	0.571005	9.98935	0.00296091	0.146998
c55383_g1	1.48623	0.787715	0.00298009	0.147529
c55936_g1	1.93986	3.71926	0.00300752	0.148255
c45903_g1	0.892747	3.54529	0.0030076	0.148255
c48682_g1	1.72974	-0.0917995	0.00303121	0.148777
c57607_g3	1.51105	3.1291	0.0030316	0.148777
c51354_g2	4.73047	-1.19126	0.00306396	0.149966
c41510_g1	1.83308	-0.0383926	0.00307662	0.15032
c62660_g2	0.807476	3.34885	0.00308731	0.150445
c58862_g1	0.858776	2.11455	0.00311212	0.151025
c59332_g4	0.91932	1.83154	0.00311219	0.151025
c58395_g3	0.649483	8.24696	0.0031269	0.151443
c14266_g1	0.782011	3.36732	0.00313111	0.151514
c51050_g1	0.828728	2.15994	0.00313474	0.151558
c57468_g1	1.56895	0.53341	0.0031682	0.152877
c27738_g1	1.06134	1.32907	0.0031703	0.152877
c52234_g1	0.821616	2.80686	0.00320124	0.153834
c59100_g1	0.584168	7.27845	0.00322008	0.154388
c62653_g3	0.623582	4.48787	0.0032211	0.154388
c62205_g12	1.92624	-0.272268	0.00324967	0.155355
c55635_g1	2.04101	2.69513	0.00326561	0.155898
c58425_g4	1.4699	0.447523	0.00328246	0.156517
c62049_g4	0.668031	6.24215	0.0033328	0.158408
c55387_g1	0.588517	6.06698	0.00333356	0.158408
c54665_g2	0.605417	3.72293	0.0033777	0.159958
c60519_g3	1.94773	0.174502	0.00339092	0.160203
c48540_g1	0.709186	3.96935	0.00339156	0.160203
c55504_g8	1.25119	1.35581	0.00340142	0.160396
c59441_g1	2.32843	-0.182503	0.00340823	0.160581
c57010_g3	1.08371	1.50238	0.00342527	0.160973
c5643_g1	2.40543	1.99575	0.00342878	0.161002
c49667_g1	0.737626	3.80939	0.00343366	0.161095
c58965_g2	1.69515	0.129282	0.00349726	0.163663
c58453_g3	0.73577	3.08757	0.00351619	0.164272
c58689_g1	0.667383	3.71595	0.00352142	0.164377
c51519_g1	1.04647	1.8095	0.0035301	0.164644
c56006_g1	0.927302	1.90607	0.0035331	0.164645
c61323_g8	1.17978	2.55935	0.00354513	0.16479
c52049_g1	4.27532	0.375939	0.00356308	0.165296
c54847_g1	1.21419	1.16442	0.00357983	0.165847
c34719_g1	1.63019	0.392762	0.00358882	0.166125
c7680_g1	0.954112	1.80814	0.00362118	0.167222
c58205_g1	0.582752	5.72362	0.00362862	0.167409
c62439_g2	0.694165	3.85506	0.00363196	0.167423
c1364_g2	1.42111	1.12479	0.00364207	0.16775
c57366_g6	0.952192	2.19843	0.00365996	0.168177
c60801_g3	0.841808	2.01228	0.00366306	0.168177
c54992_g1	0.794908	2.24891	0.00366401	0.168177
c59543_g1	0.953383	2.16177	0.00366807	0.168177
c57142_g1	0.797664	7.70187	0.00366973	0.168177
c59574_g1	1.16254	2.10558	0.00367054	0.168177
c59662_g1	0.651743	7.84293	0.00367257	0.168177
c55418_g1	0.832342	2.39361	0.00371011	0.168992
c62995_g1	0.619894	3.66691	0.00371175	0.168992
c60911_g1	0.800995	2.8272	0.0037316	0.169337
c59535_g1	1.41039	0.566677	0.00377251	0.169713
c59340_g3	1.31223	0.567075	0.00377564	0.169713
c50826_g1	0.926549	1.78268	0.00378394	0.16991
c44044_g1	2.65052	-0.524734	0.0038322	0.171521
c61715_g3	0.64976	3.22549	0.00386594	0.172613
c34664_g1	1.35956	1.12295	0.00388125	0.173076
c59596_g1	0.618881	5.37223	0.00394579	0.175311
c58158_g1	0.679663	5.74494	0.00397753	0.176177
c61112_g2	0.573705	5.20773	0.00399347	0.176601
c53131_g1	0.877811	2.93464	0.00405036	0.177981
c57988_g1	2.50051	1.07651	0.00408373	0.178537
c52560_g1	0.767696	2.76772	0.00411552	0.179706
c58756_g2	1.07511	1.67753	0.0041393	0.18046
c63067_g1	1.392	0.833433	0.00417007	0.181658
c56631_g1	1.06525	1.40351	0.00420291	0.182945
c46023_g1	1.11191	1.03349	0.0042227	0.183519
c47657_g2	5.03031	-1.014	0.00424823	0.184156
c38450_g1	0.658743	3.71215	0.004266	0.184533
c56210_g2	0.53806	7.53608	0.00427968	0.184692
c60882_g9	0.729039	4.14071	0.00431722	0.185983
c51807_g2	2.27036	-0.464166	0.00434925	0.187112
c57312_g2	0.616715	3.48768	0.00439011	0.188188
c38563_g1	0.708044	3.44298	0.00439118	0.188188
c57607_g8	1.28601	3.24151	0.00439123	0.188188
c63610_g1	0.522654	5.49147	0.00441803	0.189045
c55452_g3	0.692975	4.56633	0.00445395	0.190434
c56917_g3	1.33949	0.367187	0.00451425	0.192124
c25283_g1	1.83334	0.107413	0.00452135	0.192279
c63989_g3	0.514816	4.73658	0.00453459	0.192546
c46141_g1	4.70985	-1.19539	0.00455512	0.193123
c58426_g1	0.661216	3.50275	0.0045672	0.193452
c53802_g1	0.712262	2.6298	0.0045798	0.193577
c58900_g1	0.619188	4.24641	0.00459083	0.193895
c61865_g4	0.734574	2.40368	0.00459917	0.1941
c62668_g1	0.981141	2.2107	0.00461424	0.19444
c54495_g1	1.36902	0.722815	0.00463391	0.194899
c59497_g2	0.713488	3.23524	0.00463569	0.194899
c61706_g1	0.650065	7.87712	0.0046554	0.19558
c50270_g2	3.28649	-0.943496	0.00468058	0.19634
c56919_g1	0.937768	5.2562	0.00473271	0.197719
c63294_g1	0.682514	6.84587	0.00478393	0.198727
c63427_g1	0.601605	5.21432	0.00478678	0.198727
c54954_g6	0.793384	2.33496	0.00479445	0.19886
c68802_g1	1.01295	2.47211	0.00480174	0.198865
c61512_g2	0.953526	1.9468	0.00483487	0.199939
c60212_g1	0.741118	4.06048	0.00485193	0.200494
c38735_g1	1.00728	1.38717	0.00485997	0.200678
c38585_g1	1.6048	0.289165	0.00487173	0.201013
c57180_g1	0.833344	3.04148	0.00487735	0.201096
c56252_g1	0.801771	2.28367	0.00488914	0.201183
c936_g1	4.69624	-1.20168	0.00489184	0.201183
c57818_g1	0.730448	2.67493	0.00490675	0.201431
c56919_g2	1.96041	-0.243119	0.00490969	0.201431
c63168_g3	0.490957	9.6067	0.00491091	0.201431
c61197_g1	0.770303	2.35264	0.00496767	0.202412
c6602_g1	1.10448	1.27385	0.00503867	0.204703
c55476_g4	1.77819	-0.0752038	0.0050753	0.205589
c51697_g1	1.33368	0.365921	0.00508357	0.20575
c58409_g1	1.78985	-0.0457638	0.00508671	0.20575
c45199_g1	0.531292	4.47985	0.00511719	0.206531
c51641_g2	1.37716	1.1986	0.00512658	0.20663
c59756_g1	0.655586	4.9326	0.0051271	0.20663
c57376_g9	0.993811	1.61728	0.00516221	0.207142
c63584_g4	1.21522	2.75151	0.0051766	0.207419
c52661_g1	0.730099	3.70699	0.00518453	0.207587
c59059_g2	1.19855	0.952014	0.00520184	0.20798
c57046_g5	1.14061	0.969728	0.00522272	0.208514
c62273_g4	1.86293	-0.311363	0.00523148	0.208636
c62251_g1	0.493676	6.89108	0.0052333	0.208636
c59147_g1	0.743739	3.62765	0.0052423	0.208845
c32928_g1	1.84085	-0.0207703	0.00525294	0.209118
c34901_g1	4.97927	-1.11812	0.00528902	0.210404
c59655_g5	0.602046	4.42812	0.00533944	0.211953
c43078_g1	1.30867	0.888484	0.00536358	0.212607
c60864_g1	0.795666	2.75107	0.00542211	0.214273
c61534_g1	0.776482	3.16372	0.00543231	0.214273
c54934_g2	0.84338	1.87915	0.005441	0.214297
c61877_g5	0.694245	3.14663	0.00545501	0.214544
c60531_g5	1.38385	0.475344	0.00546517	0.21464
c57794_g1	0.550893	5.07393	0.00550648	0.215499
c57427_g8	1.74376	-0.228198	0.00552936	0.216018
c62524_g5	0.944649	2.21228	0.0056128	0.21858
c50551_g1	0.660692	3.17539	0.00562348	0.218842
c59939_g2	0.890274	4.31215	0.00564395	0.219331
c60121_g6	1.07122	2.16332	0.0056761	0.21977
c49820_g1	2.06764	-0.369943	0.00575412	0.221594
c55020_g6	0.893993	1.64398	0.00575869	0.221616
c61858_g2	1.63486	-0.0238044	0.00577345	0.221926
c53269_g3	2.26423	-0.722853	0.00578755	0.222264
c34762_g1	0.817815	2.10771	0.00582802	0.223508
c60253_g3	1.91245	-0.112686	0.00585145	0.223876
c46888_g1	3.77768	0.192548	0.00586415	0.223965
c55453_g2	1.88685	0.0123653	0.00589829	0.224804
c54983_g1	0.82218	1.77026	0.00592398	0.225473
c55531_g1	3.85862	-0.672022	0.00594799	0.226066
c58480_g2	1.11963	2.25973	0.00594914	0.226066
c57865_g2	0.682151	6.02092	0.00617281	0.232131
c61027_g2	0.793384	2.74963	0.00617904	0.232131
c56588_g3	1.37905	0.552926	0.00618576	0.232131
c61299_g2	0.946827	5.7183	0.00618638	0.232131
c52244_g1	2.12063	-0.399923	0.0061868	0.232131
c63684_g1	0.650273	6.31321	0.00619362	0.232229
c77406_g1	1.71247	9.76996	0.00621896	0.232708
c50113_g1	0.768515	2.4002	0.00629939	0.234767
c48991_g1	2.24338	-0.463379	0.00632294	0.235177
c53284_g1	0.828584	3.42914	0.00633656	0.235519
c58269_g1	1.24487	1.20038	0.00634763	0.235772
c54289_g1	2.02657	-0.589304	0.00636359	0.236207
c63901_g1	0.498113	5.1626	0.00638701	0.236866
c52962_g1	2.71027	-0.786378	0.00645991	0.23883
c57484_g1	1.74972	1.45029	0.00646568	0.23883
c20127_g1	1.69318	3.60032	0.00647093	0.23883
c61541_g3	5.10989	-1.00586	0.00647481	0.23883
c40834_g1	0.667218	4.03293	0.0064841	0.238921
c61888_g8	1.35935	0.215583	0.00649869	0.2393
c53767_g1	1.02391	1.02704	0.00651895	0.239727
c57307_g9	0.70333	2.35863	0.00653892	0.239984
c45122_g1	2.04335	-0.378812	0.00655664	0.240282
c64156_g2	0.575691	4.1582	0.00655714	0.240282
c63872_g1	0.761493	3.30187	0.00659982	0.241261
c57228_g6	2.39194	-0.633448	0.0066211	0.241561
c48408_g1	1.27059	0.550007	0.00667925	0.242779
c40757_g1	4.581	-1.26137	0.00668513	0.242779
c52499_g1	0.669032	3.49454	0.00670743	0.243206
c58646_g7	0.677682	4.41561	0.00671003	0.243206
c59972_g2	0.533388	4.27881	0.00673531	0.243803
c60163_g4	0.995459	1.38111	0.00675375	0.243993
c38098_g1	0.647043	4.61079	0.00676934	0.244369
c54813_g1	0.653614	2.78567	0.00678264	0.244369
c39068_g1	1.26615	0.658619	0.00678619	0.244369
c52516_g1	1.72412	-0.0127317	0.0067933	0.244466
c31025_g1	0.535994	5.96681	0.00681237	0.244994
c38025_g4	2.52709	-0.57351	0.00687575	0.246532
c60582_g1	0.978019	1.31104	0.00687738	0.246532
c56372_g2	1.22864	0.934553	0.00688772	0.246743
c61996_g3	0.561426	5.05061	0.00692324	0.247696
c1260_g1	4.59015	-1.26027	0.0069875	0.248983
c41062_g1	4.59016	-1.26027	0.00698908	0.248983
c66041_g1	1.28331	0.617126	0.00701782	0.249287
c62730_g3	0.575749	4.70554	0.00701994	0.249287
c61482_g2	1.4884	4.09507	0.00702116	0.249287
c61338_g2	0.644013	3.53152	0.00702166	0.249287
c55990_g8	1.64226	0.571138	0.0070387	0.249732
c56083_g5	1.7412	-0.110252	0.00705075	0.24984
c44122_g1	0.889105	1.75056	0.00705801	0.249937
c56352_g2	1.05061	2.19255	0.0071021	0.251178
c58013_g1	0.718869	2.3241	0.0071136	0.251424
c56183_g3	1.20096	0.678555	0.00712901	0.251648
c60659_g4	0.727996	4.44945	0.00715589	0.252333
c58851_g1	4.67516	-1.20276	0.00715752	0.252333
c55961_g1	0.795881	3.18225	0.00718658	0.253036
c55306_g2	0.668765	2.56196	0.00720175	0.253409
c53952_g1	0.529915	4.15617	0.00722928	0.254217
c60841_g2	0.770216	2.14661	0.00723642	0.254306
c62735_g1	2.14972	-0.515589	0.00727816	0.255288
c47084_g1	0.825641	2.14014	0.00728889	0.255416
c63414_g2	0.605222	3.82564	0.00733731	0.256551
c75937_g1	2.19296	-0.500869	0.00735069	0.256696
c51868_g2	1.23156	0.694543	0.00738468	0.257643
c60569_g1	0.602152	5.27588	0.00739237	0.257643
c36631_g2	3.28365	-0.944882	0.00739641	0.257643
c57544_g1	0.578463	7.71276	0.00741899	0.258105
c60437_g2	0.844928	2.08247	0.00749469	0.260086
c61703_g6	0.577833	6.54589	0.00750755	0.260269
c41952_g1	1.2611	0.648722	0.00755319	0.261299
c58380_g1	0.895228	1.65849	0.00760755	0.262829
c43848_g1	0.815719	2.15898	0.00761898	0.262866
c44564_g1	1.48555	0.911553	0.00762464	0.262866
c8542_g1	5.06285	-0.960412	0.00762692	0.262866
c62439_g1	0.621722	3.52043	0.00763263	0.262899
c63955_g1	0.492563	6.1787	0.00767872	0.263719
c56841_g7	1.08008	1.07399	0.00768021	0.263719
c59792_g1	1.46055	0.0892874	0.0077335	0.264729
c63025_g7	0.739822	2.86358	0.00777314	0.265758
c57807_g4	0.641727	2.99561	0.00784662	0.267775
c56562_g3	0.559327	4.72695	0.00788917	0.268247
c5462_g1	1.87601	-0.29564	0.00788943	0.268247
c55389_g1	2.42557	-0.627822	0.00788948	0.268247
c43125_g1	2.06708	-0.369605	0.00791201	0.268848
c62670_g2	0.580878	3.89241	0.00794202	0.269079
c54975_g1	1.13285	0.805444	0.00794292	0.269079
c56033_g6	2.22181	0.00847629	0.00794307	0.269079
c44831_g1	1.07835	1.24454	0.00794929	0.269126
c55363_g1	1.60761	0.0706411	0.00795526	0.269163
c59554_g2	1.55023	0.0349327	0.00803606	0.271071
c51228_g1	1.16421	0.662008	0.00808734	0.272429
c60436_g1	1.55367	3.48021	0.00809107	0.272429
c58345_g6	0.652011	4.83439	0.00809812	0.272467
c56771_g1	1.16659	1.5897	0.00810203	0.272467
c52521_g1	2.21398	-0.734023	0.00810868	0.272525
c45657_g1	0.575602	4.65041	0.00814621	0.27306
c55181_g1	0.73914	2.34896	0.00814969	0.27306
c59839_g1	0.868977	2.30476	0.00816371	0.273216
c52039_g1	0.531074	4.15604	0.00818269	0.273296
c60809_g6	1.86048	-0.309087	0.00818809	0.273296
c61666_g2	0.474031	5.97509	0.00823709	0.274347
c63877_g5	0.680984	4.62867	0.00826794	0.275098
c52589_g1	0.458751	6.77995	0.00827339	0.275098
c48025_g1	2.53245	1.61467	0.00827782	0.275098
c5624_g1	4.54082	-1.27074	0.00830607	0.275537
c59800_g1	2.18249	-0.298411	0.00831097	0.275537
c57034_g2	1.24567	1.01494	0.00831977	0.275537
c61686_g3	4.54541	-1.26551	0.0083225	0.275537
c50577_g2	4.54541	-1.26551	0.00832377	0.275537
c51030_g1	1.39429	0.567822	0.00832623	0.275537
c64104_g1	0.549217	4.71506	0.00832747	0.275537
c58272_g2	1.07116	1.47064	0.00835331	0.276063
c40618_g1	0.984078	1.80298	0.00837571	0.276473
c57521_g1	0.552948	3.90917	0.00843097	0.27772
c48472_g4	5.14165	-1.00033	0.00849695	0.278675
c54495_g4	0.969434	2.63537	0.00850475	0.278675
c57589_g1	1.71241	0.141119	0.0085063	0.278675
c44925_g2	5.16434	-0.903137	0.00851277	0.278675
c61298_g1	0.963264	1.64436	0.00857122	0.279928
c58687_g5	1.34263	0.44754	0.00863027	0.281525
c63855_g1	0.553741	5.15861	0.0086548	0.281966
c53706_g2	1.62339	-0.0492022	0.00866446	0.281966
c34695_g1	1.046	0.858149	0.00866898	0.281966
c44340_g2	2.25831	-0.45738	0.00866922	0.281966
c61151_g1	0.547746	5.79051	0.00869784	0.282384
c61190_g1	1.42123	0.501541	0.00878554	0.284139
c62721_g4	0.477643	5.97764	0.00879241	0.284139
c58255_g3	0.593922	7.25191	0.00881389	0.284502
c50002_g1	1.24723	1.16536	0.008876	0.285814
c46396_g1	1.20426	0.754316	0.00887626	0.285814
c56807_g3	5.54905	-0.615689	0.00888032	0.285814
c53808_g1	1.62385	-0.151996	0.00889397	0.28608
c49794_g1	0.465598	8.3053	0.00890308	0.28608
c49248_g1	3.16849	-1.00213	0.00892262	0.286179
c49462_g2	4.54001	-1.26964	0.00898019	0.287527
c56958_g2	0.815688	1.81378	0.00900563	0.287843
c61898_g1	0.49006	4.72731	0.00901866	0.287927
c58880_g2	1.1494	3.45524	0.00904109	0.288477
c51287_g2	1.65395	-0.146146	0.00914359	0.290911
c77690_g1	0.641393	3.02594	0.00914918	0.290922
c55906_g7	4.54625	-1.26661	0.00916808	0.291078
c16777_g2	4.54626	-1.26661	0.00916964	0.291078
c62343_g1	0.885761	4.42039	0.00922662	0.292083
c49735_g1	0.52924	4.70063	0.00922784	0.292083
c52105_g1	4.59409	-1.26247	0.00927408	0.293379
c58655_g1	1.33829	0.377642	0.00928762	0.29364
c57969_g2	1.11131	1.33016	0.00937489	0.295893
c63918_g2	0.81952	2.71849	0.00941713	0.296618
c62534_g1	0.613251	3.94131	0.00953097	0.299286
c62835_g2	0.462669	6.30522	0.00955429	0.299849
c56848_g1	0.517644	5.00413	0.00957566	0.300218
c50974_g1	0.779628	1.81485	0.00957687	0.300218
c51144_g1	0.937559	1.28001	0.00960912	0.300744
c60752_g1	0.638093	3.32945	0.0096213	0.30093
c62285_g4	0.502803	5.21084	0.00963764	0.301207
c61794_g5	2.85573	0.954579	0.009641	0.301207
c54978_g1	0.554922	6.14133	0.00967991	0.302252
c56956_g3	1.24114	0.527139	0.00971185	0.303041
c45812_g1	0.579598	5.66871	0.00972157	0.303041
c61725_g2	0.626069	5.21447	0.00973202	0.303196
c60573_g4	3.33517	-0.899479	0.00983974	0.305865
c63699_g1	0.598109	4.31377	0.00986552	0.306494
c58227_g3	1.18631	0.553452	0.00993229	0.308051
c63201_g1	0.649711	4.265	0.00993922	0.308085
c45312_g1	0.600705	3.73157	0.00994451	0.308085
c57242_g1	0.610027	4.44805	0.00995604	0.308238
c58129_g1	2.61024	-0.832068	0.00996056	0.308238
c60112_g9	0.677976	2.56293	0.00997197	0.308367
c54494_g1	0.865364	2.44713	0.0100729	0.310082
c48961_g1	0.759175	2.10617	0.010076	0.310082
c36803_g1	2.33359	-0.671411	0.0100941	0.310464
c58624_g3	1.69369	1.38367	0.0101001	0.310476
c53379_g1	1.14658	0.958271	0.0101246	0.310886
c62906_g2	0.780506	2.04625	0.0101683	0.311884
c56363_g1	1.2344	0.443121	0.0101877	0.312304
c61959_g2	4.55628	-1.26442	0.0102465	0.313456
c49081_g1	4.55629	-1.26442	0.0102479	0.313456
c48984_g1	0.573772	3.59865	0.0102581	0.313595
c59947_g3	0.511541	4.4173	0.0102991	0.314675
c56949_g4	0.70607	2.90296	0.0103422	0.315302
c55108_g1	1.40589	0.500997	0.0103606	0.315356
c44578_g2	3.16257	-1.00351	0.01037	0.315356
c57941_g1	1.03799	1.04304	0.0103707	0.315356
c57284_g3	3.16257	-1.00351	0.010372	0.315356
c63174_g5	0.762083	1.99747	0.0103753	0.315356
c57510_g1	0.663507	2.4221	0.010401	0.315356
c59647_g1	0.591783	3.74264	0.0104088	0.315393
c53207_g1	0.519451	7.36872	0.0104136	0.315393
c57101_g1	1.20779	0.369264	0.0104331	0.315812
c62582_g4	0.699386	3.42851	0.0104546	0.316048
c58810_g5	1.05909	1.68985	0.010458	0.316048
c60804_g5	2.38314	-0.638422	0.0104729	0.316163
c63648_g1	0.869959	1.81098	0.0104732	0.316163
c54179_g1	0.659618	2.95098	0.0105393	0.317368
c60692_g3	0.997637	1.32287	0.0105679	0.31764
c13535_g1	4.52766	-1.27183	0.0105857	0.317705
c58506_g9	4.52765	-1.27183	0.0105873	0.317705
c54197_g2	0.755218	2.79203	0.0106048	0.318057
c61055_g2	0.625839	3.49381	0.0106302	0.318609
c61937_g2	0.624125	2.93815	0.0106434	0.318609
c60531_g4	1.5928	-0.167307	0.0107664	0.32134
c58918_g1	0.496945	4.82323	0.0108	0.321486
c55561_g1	0.708545	4.16986	0.0108122	0.32167
c57028_g4	0.646204	2.43266	0.0108694	0.322677
c63638_g3	0.6904	2.51684	0.0108977	0.323344
c57164_g2	0.78877	2.14333	0.0109224	0.323732
c38779_g2	2.09886	-0.786845	0.0109323	0.323851
c58110_g11	1.41325	0.172228	0.0109478	0.324134
c54173_g1	0.613615	2.69689	0.0109535	0.324134
c60034_g3	0.778569	2.58938	0.0109759	0.324622
c56641_g1	0.565991	3.49722	0.0111667	0.329213
c64142_g1	0.680907	4.23989	0.0111936	0.329373
c58985_g2	1.33037	0.528473	0.011233	0.330054
c55354_g1	0.713674	3.5354	0.0112397	0.330054
c34808_g1	3.37645	-0.845393	0.0112765	0.330867
c58125_g4	1.43039	0.172886	0.0113328	0.331817
c37802_g1	2.15961	0.654978	0.0114671	0.333483
c55504_g1	1.10311	1.0502	0.0114823	0.333483
c36524_g1	1.48632	0.408732	0.011493	0.333483
c54235_g1	0.727564	2.30289	0.0114974	0.333483
c55061_g1	0.542004	3.55905	0.0115065	0.333483
c73893_g1	0.906738	1.19629	0.0115078	0.333483
c52857_g1	2.60354	-0.839656	0.0115115	0.333483
c32391_g1	0.477476	4.80446	0.0115134	0.333483
c57373_g1	0.784015	3.57633	0.011528	0.333483
c55639_g3	0.588353	3.65527	0.0115783	0.334715
c48618_g1	0.553974	5.04195	0.0115827	0.334715
c55549_g1	0.647499	2.95933	0.0116296	0.33572
c53395_g1	2.5904	1.72823	0.0116542	0.336254
c63977_g1	0.467935	5.31083	0.0117223	0.337694
c62433_g1	0.528623	4.86271	0.0117551	0.338464
c61827_g1	0.978046	1.07946	0.0117718	0.338766
c38826_g1	0.695176	6.82916	0.011826	0.339623
c36742_g1	0.716871	3.12903	0.0118605	0.340085
c56737_g4	1.96736	-0.418552	0.0119601	0.342056
c61619_g1	0.760976	2.40572	0.0120287	0.343486
c52120_g3	0.543448	3.48307	0.0120499	0.343814
c56972_g1	0.985589	1.44513	0.0120913	0.344265
c33862_g1	5.10214	-0.907159	0.0121499	0.34517
c29492_g1	0.578283	3.76472	0.0121835	0.345734
c58885_g3	1.55906	0.195752	0.0121864	0.345734
c45488_g1	2.68729	-0.825405	0.0121947	0.345734
c56038_g7	1.27882	0.25675	0.0122335	0.345957
c57632_g6	0.479027	7.18782	0.0122337	0.345957
c62128_g2	1.0786	1.18287	0.0122911	0.347048
c55065_g1	1.18446	0.846451	0.0123505	0.348371
c56215_g5	1.25591	0.327423	0.0124816	0.350569
c61438_g1	0.564514	6.07924	0.0126118	0.353583
c58881_g1	0.557265	7.77525	0.012626	0.353801
c53954_g1	0.724312	2.81317	0.0126935	0.35521
c62818_g2	0.659204	2.97955	0.0127042	0.355274
c56832_g1	0.520493	3.72224	0.0127207	0.355559
c54485_g1	1.09141	0.726867	0.0128077	0.357569
c53926_g1	0.615611	3.0685	0.0128191	0.357569
c54347_g2	0.398243	8.07597	0.0128313	0.357569
c61412_g1	0.97683	1.86772	0.0128761	0.357782
c61866_g3	0.494417	5.69137	0.0128907	0.357782
c62750_g2	0.940555	2.00344	0.0128935	0.357782
c44374_g1	1.38738	0.435951	0.012912	0.357838
c55925_g6	0.888898	1.7625	0.0129348	0.3579
c59334_g5	1.40164	0.0638327	0.01294	0.3579
c48477_g3	4.53818	-1.26855	0.0129886	0.358749
c57327_g4	4.53818	-1.26855	0.0129901	0.358749
c60679_g4	1.07128	1.67881	0.0130071	0.358841
c53075_g1	2.74553	1.02705	0.0130133	0.358841
c55833_g3	1.89297	-0.46128	0.013057	0.359319
c49701_g1	0.514993	4.32874	0.0130727	0.359319
c44921_g1	0.692861	2.63714	0.013082	0.359319
c54557_g1	0.618884	7.06351	0.013196	0.361283
c53066_g1	0.629599	3.6791	0.0132189	0.361336
c50669_g1	0.702821	6.36199	0.0132206	0.361336
c61244_g1	0.542673	5.05647	0.0132495	0.361946
c61388_g2	0.671804	4.17576	0.0132815	0.362619
c50112_g1	2.03721	-0.378258	0.013293	0.362619
c63914_g4	1.52912	0.144255	0.013297	0.362619
c55625_g1	0.554257	3.22385	0.0133003	0.362619
c55332_g7	0.652364	2.77321	0.0133303	0.362727
c56534_g1	0.727829	2.52102	0.0134659	0.365219
c54664_g1	0.624903	3.28418	0.0134734	0.365219
c39712_g1	3.64866	-0.535935	0.0134747	0.365219
c62436_g1	0.630456	2.91034	0.0135535	0.366163
c58559_g8	0.695662	3.01504	0.0135822	0.366322
c44401_g1	1.15682	0.529983	0.0135838	0.366322
c59505_g1	0.443171	6.65348	0.0136022	0.366322
c57107_g1	3.02238	-1.06431	0.0136156	0.366354
c56837_g1	0.671803	2.85573	0.0137027	0.367726
c61628_g1	0.659647	2.61267	0.0137064	0.367726
c49044_g1	0.856245	2.50558	0.0137656	0.369131
c61365_g4	0.868006	1.86859	0.0137854	0.369131
c61190_g3	1.06388	1.25748	0.0137869	0.369131
c58051_g3	0.787889	1.90655	0.0137921	0.369131
c45676_g1	0.843113	5.24951	0.0138631	0.370296
c55855_g1	0.933432	1.9072	0.013874	0.370296
c53310_g5	4.42225	-1.33399	0.013965	0.370296
c9669_g1	4.54715	-1.2677	0.0139677	0.370296
c55765_g1	0.461907	4.50877	0.0139692	0.370296
c44806_g2	3.44385	-0.798502	0.0139795	0.370393
c64087_g1	0.44731	5.91794	0.013999	0.370732
c59775_g5	0.648525	2.81211	0.0140103	0.370856
c56957_g1	2.00595	1.66598	0.0140216	0.370976
c60462_g3	0.456857	4.42521	0.0140348	0.370978
c52980_g1	0.914524	1.58775	0.0141052	0.372436
c47000_g1	2.98705	-0.75996	0.0141457	0.373015
c62143_g4	0.658576	2.85986	0.0142577	0.375255
c54962_g1	0.700072	2.89577	0.014276	0.375556
c58351_g3	0.512834	6.44641	0.0142887	0.375687
c3841_g1	0.490939	4.35798	0.0143291	0.376063
c28832_g1	1.12583	0.464215	0.014367	0.376701
c56518_g1	1.39423	0.05509	0.0143808	0.376884
c61669_g1	0.733607	2.5999	0.0143927	0.376918
c62137_g1	0.693478	4.31946	0.0144246	0.37736
c49031_g1	0.492754	6.31568	0.0144262	0.37736
c58675_g8	0.546726	3.30738	0.0144889	0.378823
c63628_g1	0.41349	6.00998	0.0145379	0.379745
c56725_g1	0.482694	4.46178	0.0145737	0.380092
c51353_g1	1.22126	1.04815	0.0145786	0.380092
c55355_g1	0.52087	6.02698	0.0145957	0.38036
c64174_g1	0.696209	2.36856	0.014743	0.38281
c54669_g1	1.4339	-0.0252257	0.0147883	0.383551
c63007_g5	0.627255	2.71226	0.0148011	0.383551
c62269_g1	0.491442	4.17861	0.0148012	0.383551
c41136_g1	0.675418	2.89495	0.0148677	0.384561
c55207_g1	0.562208	3.42684	0.0148973	0.384834
c60270_g2	0.626061	6.30654	0.0149469	0.385704
c50733_g1	0.743104	2.08576	0.0149469	0.385704
c57379_g4	0.541487	3.44145	0.0149557	0.385753
c54105_g1	1.36769	0.308128	0.0149758	0.385911
c15627_g1	1.8784	-0.491897	0.0150205	0.386704
c63560_g1	0.668265	2.50496	0.015077	0.387469
c49504_g1	1.65955	-0.00166148	0.0150939	0.387528
c52635_g1	1.1286	1.16086	0.0151117	0.387528
c55591_g4	1.8084	-0.507623	0.0151224	0.387528
c48796_g1	3.01167	-1.07089	0.0151335	0.387539
c57067_g2	0.629116	3.66261	0.0152466	0.389452
c52015_g1	0.899572	1.19142	0.0153079	0.390658
c57239_g1	0.718462	4.78034	0.0153575	0.391332
c55259_g1	0.482007	4.29286	0.0153583	0.391332
c62650_g1	0.704279	2.45033	0.0153626	0.391332
c60430_g2	1.08272	2.20687	0.0154527	0.392062
c62387_g6	3.03082	-1.06522	0.0155093	0.392616
c49644_g1	0.463529	5.25779	0.0155308	0.392616
c56513_g1	0.424223	5.56367	0.0155401	0.392616
c54770_g9	0.641755	5.59209	0.0155588	0.392616
c74227_g1	3.11128	-1.05593	0.0155595	0.392616
c61385_g2	1.3306	0.528772	0.0155645	0.392616
c58484_g4	0.848522	1.66261	0.0155687	0.392616
c63361_g7	0.530358	3.65876	0.0156001	0.393049
c45536_g1	0.996495	1.13845	0.0156327	0.393094
c57859_g5	1.12122	2.01932	0.0156373	0.393094
c34861_g1	4.35932	-1.34339	0.015654	0.393094
c45176_g1	4.35932	-1.34339	0.015654	0.393094
c42748_g2	4.35932	-1.34339	0.015654	0.393094
c62401_g1	0.648531	3.00171	0.0156959	0.393843
c63384_g1	0.70417	3.76357	0.0157352	0.394348
c51804_g1	2.26455	-0.227986	0.0157547	0.394348
c13910_g1	0.61841	2.65478	0.0157556	0.394348
c47911_g1	0.523872	3.50492	0.0157598	0.394348
c62331_g1	0.539003	3.29313	0.0157737	0.394348
c30722_g1	3.02472	-1.06324	0.0157796	0.394348
c60600_g1	0.78432	1.80054	0.015852	0.39517
c50639_g2	1.22366	0.220057	0.0158787	0.395398
c59786_g4	0.547315	4.92154	0.0159193	0.395484
c44602_g1	0.758005	2.17297	0.0159546	0.395484
c62605_g1	1.09235	0.972136	0.0159627	0.395484
c12719_g1	1.18432	0.624779	0.0160152	0.395484
c52470_g1	1.67519	0.14655	0.0160721	0.396477
c57391_g1	0.549114	3.65692	0.0161406	0.397961
c56017_g5	1.58046	-0.170342	0.0161467	0.397961
c61284_g7	0.977609	0.859738	0.0161669	0.398283
c48230_g1	0.461013	9.36654	0.0162588	0.400191
c57217_g1	0.587994	3.33988	0.0163312	0.401617
c53686_g1	0.629506	3.43803	0.0163612	0.402176
c56267_g1	0.762251	1.77136	0.0163716	0.402253
c49453_g1	0.983369	1.0543	0.0164423	0.40317
c20517_g1	5.24778	-0.803685	0.0164513	0.40317
c55054_g1	0.534224	3.24122	0.0164554	0.40317
c58229_g1	0.637416	2.3396	0.0164649	0.40317
c50773_g1	4.42935	-1.33509	0.0164796	0.40317
c37133_g1	4.42936	-1.33509	0.0164816	0.40317
c59656_g1	0.622376	2.46819	0.0165256	0.403891
c42887_g1	1.10689	0.620076	0.0167234	0.40674
c63024_g2	0.475334	7.46733	0.0167415	0.40674
c38462_g1	2.11279	-0.617613	0.0167621	0.40674
c50910_g1	1.22593	0.678788	0.0167709	0.40674
c41550_g1	2.05297	-0.582815	0.0167855	0.40674
c56412_g1	0.595488	3.27922	0.0168079	0.407022
c60283_g9	1.09135	2.15184	0.016822	0.407054
c59323_g4	1.28708	1.24168	0.0169225	0.408549
c59486_g2	0.777739	1.93671	0.0170291	0.410229
c51294_g1	0.722344	2.50366	0.0170573	0.410248
c59926_g2	0.514412	4.02954	0.0170595	0.410248
c46898_g1	0.771537	1.59563	0.017084	0.410325
c63103_g1	0.418167	6.61131	0.0171092	0.410732
c57384_g8	4.35516	-1.34449	0.0171301	0.410879
c57362_g2	4.35513	-1.34449	0.0171431	0.411011
c56991_g2	0.672342	3.38934	0.0171531	0.411075
c46813_g1	2.53327	-0.877606	0.0171781	0.41114
c63512_g1	0.798123	4.82663	0.0172347	0.411734
c55211_g1	1.20961	0.375791	0.01724	0.411734
c59027_g1	1.16531	0.543605	0.0172524	0.411828
c54692_g2	2.0088	-0.382835	0.0172699	0.411828
c57644_g4	1.23796	0.52415	0.0172717	0.411828
c52993_g1	1.37052	-0.0606526	0.0172818	0.411828
c55681_g1	0.535686	3.47597	0.0172845	0.411828
c9511_g1	0.84792	1.55757	0.0173211	0.412426
c63436_g5	0.601406	4.13572	0.0173751	0.413358
c62692_g2	0.709014	2.48303	0.0174024	0.413384
c41498_g1	1.44491	0.283511	0.0174038	0.413384
c14112_g1	0.540895	5.98064	0.017406	0.413384
c55187_g3	0.951378	0.803189	0.017439	0.413812
c50606_g1	0.658349	2.21062	0.0175771	0.416021
c56173_g1	0.52581	4.57105	0.0176529	0.417139
c15752_g1	3.13847	-0.504744	0.0176562	0.417139
c61245_g2	0.491658	4.2014	0.017679	0.417186
c47480_g1	0.425844	6.71549	0.0177066	0.417376
c64170_g3	0.793951	6.12823	0.0177389	0.417712
c59852_g1	0.713883	2.67469	0.0177725	0.418057
c54572_g1	1.01591	1.16024	0.0178036	0.418525
c49200_g1	0.649462	2.25827	0.0178292	0.41854
c54063_g1	0.7491	1.75249	0.0178538	0.41854
c29403_g1	4.45649	-1.33288	0.0178563	0.41854
c59732_g1	1.02771	0.64279	0.0178594	0.41854
c38570_g1	4.45651	-1.33288	0.0178595	0.41854
c62849_g1	0.776168	2.01514	0.0178646	0.41854
c57851_g4	0.728375	2.64246	0.0179083	0.419016
c57646_g5	2.13815	-0.515256	0.0179183	0.419016
c63007_g1	1.54724	0.0386142	0.0179251	0.419016
c73051_g1	4.36931	-1.33814	0.017941	0.419016
c58185_g8	4.36931	-1.33814	0.0179412	0.419016
c3575_g1	4.36932	-1.33814	0.0179429	0.419016
c55038_g1	0.593124	2.75632	0.0180133	0.42007
c61192_g3	0.427758	5.20656	0.0180694	0.420849
c37572_g1	2.91015	-0.75697	0.0180994	0.421193
c60463_g5	0.652929	3.05651	0.0181627	0.422311
c51848_g1	0.520206	3.76158	0.0181836	0.422619
c55368_g3	0.652381	2.32111	0.0182368	0.423438
c54801_g1	0.825591	7.47403	0.0182471	0.423438
c55886_g1	1.83408	2.3279	0.0182525	0.423438
c53557_g1	0.897972	1.22452	0.0183062	0.424322
c60747_g1	1.40107	0.248898	0.0183404	0.424664
c57279_g2	4.49542	-1.27292	0.0183875	0.424884
c39833_g1	2.90257	-1.12548	0.0183883	0.424884
c62061_g3	0.80547	1.95503	0.0184114	0.425241
c56302_g5	2.4829	-0.888922	0.0184692	0.425438
c60290_g1	0.697999	2.36293	0.0184818	0.425438
c62537_g1	0.914903	9.03349	0.0184959	0.425438
c64080_g1	0.376887	7.07777	0.0184966	0.425438
c54674_g1	0.906749	1.04193	0.0185117	0.425607
c59733_g2	0.427032	4.88521	0.0185839	0.426737
c56261_g1	1.5754	2.41467	0.0186119	0.426849
c47824_g1	0.557464	3.1137	0.0186715	0.427862
c56641_g2	0.429845	5.42988	0.0187339	0.428052
c62976_g1	0.403564	6.8015	0.0187571	0.428197
c59244_g2	1.53278	-0.199096	0.0187633	0.428197
c61803_g1	0.828851	1.30976	0.0188754	0.429567
c62192_g1	0.480417	4.49641	0.0188774	0.429567
c57201_g1	0.887982	1.55301	0.0188776	0.429567
c43135_g1	2.62206	-0.875259	0.0189515	0.430488
c62248_g2	0.488922	5.04121	0.0189742	0.430707
c55126_g1	0.665331	2.28951	0.0190037	0.431199
c60826_g7	0.935011	1.62806	0.0190402	0.431562
c59002_g3	0.45925	4.234	0.019082	0.431562
c56651_g1	0.743977	2.44115	0.0190992	0.431562
c54368_g1	0.928771	0.884687	0.01911	0.431562
c60302_g4	0.567899	4.6095	0.0191218	0.431562
c63700_g2	0.511397	4.26927	0.0191269	0.431562
c54118_g1	0.828378	1.3223	0.0191364	0.431562
c55561_g3	0.652567	4.68401	0.019151	0.431716
c58583_g2	0.537869	4.20983	0.0192451	0.433031
c56431_g1	0.529578	3.32562	0.0192849	0.433369
c63639_g2	1.46663	-0.23702	0.0192869	0.433369
c61326_g7	2.74916	-0.774639	0.0193207	0.433602
c47393_g1	1.98486	-0.0668995	0.0194101	0.435255
c55108_g3	1.20048	0.368528	0.0194218	0.435335
c60008_g1	0.731666	2.60946	0.0194361	0.435335
c58680_g1	0.539618	5.58467	0.0194841	0.435506
c59762_g1	0.863116	1.41577	0.0195229	0.435932
c55722_g2	0.552399	3.65528	0.0196057	0.437328
c19894_g1	4.35817	-1.34229	0.0196338	0.437442
c56083_g6	0.92206	1.26172	0.0196803	0.43813
c51232_g1	0.484883	3.80469	0.0196871	0.43813
c57630_g2	0.859345	2.20355	0.0196963	0.43813
c58421_g1	0.74184	2.40366	0.0197363	0.438669
c60046_g7	0.44236	5.67719	0.0197914	0.439298
c31681_g1	2.67681	-0.786393	0.0198026	0.439298
c61655_g1	1.02904	1.53981	0.0198043	0.439298
c57072_g2	3.11299	-1.01045	0.019872	0.440272
c61570_g2	0.435842	4.88352	0.0199068	0.440691
c40491_g1	0.556362	3.31776	0.0199239	0.440842
c61550_g4	0.532459	3.36336	0.0199319	0.440842
c54353_g1	0.992591	0.742932	0.0199375	0.440842
c59191_g2	0.447127	4.16153	0.0200155	0.442039
c51950_g1	2.08468	-0.791414	0.0200276	0.442131
c52478_g1	1.99183	-0.598066	0.0200815	0.44279
c61975_g3	0.561426	3.25854	0.0201339	0.443152
c61227_g2	0.488736	4.83857	0.0201521	0.44329
c59717_g2	1.159	0.616019	0.02017	0.443442
c62906_g1	0.647868	2.17548	0.0201761	0.443442
c63785_g1	0.447883	4.47882	0.020183	0.443442
c52683_g1	0.83104	1.67282	0.0202005	0.443651
c63401_g1	0.614576	3.44757	0.020224	0.443705
c57709_g1	0.634547	3.1019	0.0202997	0.444596
c59399_g2	0.569313	2.87352	0.0203305	0.445095
c53744_g1	0.572284	5.35977	0.0203457	0.445252
c57850_g2	1.29512	1.96722	0.0203776	0.445767
c60760_g1	0.866317	1.15953	0.0203853	0.445767
c36445_g1	3.08615	-1.05718	0.0204458	0.446185
c51730_g1	0.619516	2.66662	0.0204934	0.446722
c60146_g3	1.29472	-0.00168759	0.0205132	0.446978
c20349_g1	2.58535	1.24044	0.0205964	0.448041
c37733_g1	0.853143	1.45485	0.020609	0.448041
c55010_g1	0.85219	1.46898	0.0206204	0.448041
c56800_g2	3.00064	-1.06733	0.0206546	0.448268
c62313_g1	1.12264	1.47804	0.020731	0.448491
c53530_g1	0.525071	3.83752	0.0207317	0.448491
c35506_g1	4.9012	-1.02017	0.0207772	0.44893
c61422_g4	1.40812	0.0756285	0.020782	0.44893
c61644_g2	0.538843	3.14981	0.0207821	0.44893
c62640_g5	0.798977	1.38507	0.0208119	0.449156
c48214_g1	1.51905	-0.228046	0.0208874	0.450179
c57755_g5	1.3302	0.20583	0.0209158	0.450616
c63834_g3	1.7662	-0.725829	0.0209906	0.451527
c57727_g1	0.579314	5.2801	0.0210078	0.45172
c17112_g1	0.422171	6.3921	0.0211091	0.452877
c60214_g1	0.575931	2.65067	0.0211106	0.452877
c59234_g4	0.846684	2.01701	0.0211338	0.453081
c55095_g1	0.664186	2.01637	0.021241	0.454972
c50676_g1	0.39993	5.60199	0.021256	0.455116
c40504_g2	0.413421	9.3777	0.0212737	0.45532
c49262_g1	1.2061	0.748818	0.0213175	0.455906
c47799_g1	0.736068	2.67941	0.0213297	0.45599
c53148_g1	0.582425	3.16767	0.0213717	0.45636
c55283_g3	0.75806	1.65449	0.0214442	0.457379
c60954_g2	0.4601	4.23466	0.0214983	0.458357
c53130_g1	1.04663	1.3302	0.0215288	0.458584
c58983_g8	0.692304	2.15673	0.0215289	0.458584
c63551_g2	2.66749	-0.832619	0.0215337	0.458584
c61266_g9	1.23498	0.237923	0.0215837	0.45899
c53122_g1	0.440623	5.731	0.0216279	0.459002
c38530_g1	1.61392	-0.446508	0.0216511	0.459143
c58429_g1	1.67924	0.342691	0.0216879	0.459398
c59963_g1	1.35691	1.7897	0.0216981	0.459438
c63796_g2	0.772296	2.09539	0.0217362	0.460069
c82167_g1	2.14656	1.21565	0.0217827	0.460878
c59502_g1	0.548712	2.92365	0.0218359	0.461475
c59611_g1	0.431717	6.06442	0.0218676	0.461969
c58736_g3	1.61553	-0.18327	0.0218862	0.462185
c60912_g3	0.764013	1.96103	0.0219192	0.462706
c59990_g1	0.513995	3.63572	0.0219906	0.463331
c29680_g1	0.572002	2.77883	0.0220044	0.463446
c60500_g3	0.439418	4.45842	0.0220561	0.464182
c60013_g1	1.01248	0.9485	0.0221413	0.46527
c61060_g2	0.690778	2.81962	0.0221544	0.465369
c60796_g3	0.496705	4.43419	0.0221726	0.465573
c52700_g1	1.17712	0.353929	0.0221877	0.465715
c29543_g1	0.604994	2.54247	0.0222454	0.466574
c58749_g1	0.975693	0.626002	0.0222654	0.466639
c56652_g1	0.681519	2.86973	0.0222806	0.466727
c44844_g1	0.657534	4.0713	0.0223597	0.467379
c61815_g7	1.48421	-0.231547	0.0223883	0.467801
c60244_g2	1.06279	0.665789	0.0224063	0.468
c38339_g1	1.2943	-0.000692793	0.0224527	0.468348
c50648_g3	4.37103	-1.34035	0.0224552	0.468348
c53040_g2	4.37103	-1.34035	0.0224562	0.468348
c59514_g2	4.37103	-1.34035	0.0224567	0.468348
c63599_g4	2.0636	-0.152138	0.0226421	0.470268
c62543_g1	0.510628	4.55368	0.0226612	0.470314
c56342_g6	0.48591	3.63045	0.0227094	0.47096
c52686_g4	0.419744	4.74828	0.0227433	0.471488
c63352_g4	0.420102	5.8966	0.0227917	0.471814
c48039_g1	1.2924	0.0973468	0.022793	0.471814
c47576_g1	1.85473	-0.684364	0.0228613	0.472225
c63984_g1	0.482345	5.18735	0.0228725	0.472225
c49524_g1	0.520974	3.08596	0.0228952	0.472517
c56302_g9	1.00236	0.637828	0.0229152	0.472729
c62212_g1	1.05613	0.821138	0.0229225	0.472729
c58567_g3	1.77353	-0.514236	0.0229634	0.473396
c47332_g1	0.545119	5.2547	0.0229929	0.473634
c60875_g2	0.869436	1.44759	0.0230005	0.473634
c55403_g8	0.810051	2.33211	0.023168	0.476022
c8628_g1	0.562538	2.62716	0.0231896	0.476284
c60924_g1	0.485614	3.46663	0.0232786	0.477585
c51766_g1	0.797274	1.3938	0.0233751	0.478857
c585_g1	1.34497	0.325642	0.0233898	0.478981
c61913_g7	1.09314	0.568189	0.0234447	0.479927
c61277_g2	0.441635	5.5568	0.0234543	0.479949
c61310_g2	0.552425	2.89333	0.0234823	0.480221
c48396_g1	1.35907	-0.0668668	0.023485	0.480221
c63524_g2	0.900469	1.34024	0.0236052	0.482501
c56345_g2	1.75033	-0.369056	0.023643	0.482562
c58351_g2	0.415184	5.71643	0.0237028	0.483545
c48597_g1	0.564485	3.86344	0.0237086	0.483545
c7199_g1	0.455365	4.90249	0.0237322	0.483653
c60970_g1	0.647471	3.57307	0.0237671	0.483848
c51843_g1	0.954477	0.927913	0.023834	0.484499
c57529_g1	0.812451	1.49135	0.0239078	0.485459
c49404_g1	0.738636	1.4728	0.0239162	0.485459
c62553_g1	0.603619	3.10169	0.0239318	0.485582
c56171_g1	0.546019	3.99224	0.0239544	0.4857
c58744_g4	0.74392	1.95562	0.0239827	0.485916
c60055_g1	0.476466	6.20585	0.0239876	0.485916
c61498_g1	0.414672	5.01895	0.0240073	0.486062
c86574_g1	0.492386	4.92179	0.0240286	0.486317
c54113_g1	2.87949	-1.13017	0.0240441	0.486414
c55306_g3	0.403408	5.94283	0.0240519	0.486414
c61709_g3	1.83149	-0.304632	0.0240598	0.486414
c61501_g1	1.01066	0.582535	0.0241169	0.487392
c59589_g1	0.612134	5.12812	0.024193	0.488218
c59234_g9	0.43392	4.86567	0.0243318	0.490483
c62668_g4	0.390484	5.69629	0.0243726	0.491024
c63327_g2	0.403983	7.52563	0.0243763	0.491024
c47588_g1	4.60888	-1.3276	0.0244593	0.492119
c49946_g1	0.574562	2.47774	0.0244662	0.492119
c35804_g1	0.514983	3.47533	0.0245388	0.492347
c57400_g2	0.741398	1.59619	0.0245723	0.492468
c44373_g1	1.5737	-0.312949	0.0246472	0.493611
c44656_g1	2.51124	-0.304689	0.0246906	0.493648
c58094_g1	2.79753	-0.697931	0.024698	0.493648
c62817_g3	0.465312	4.54531	0.024729	0.493648
c58849_g7	0.498501	4.49342	0.024738	0.493648
c63775_g5	0.630606	3.52022	0.0248445	0.493778
c44932_g1	0.767763	2.52831	0.0248561	0.493778
c58941_g3	0.854136	1.5625	0.0248575	0.493778
c56248_g1	0.583285	4.2247	0.0248732	0.493778
c58060_g1	0.620896	2.65132	0.0248736	0.493778
c53256_g1	2.69964	-0.872295	0.0248835	0.493778
c57294_g7	1.39114	0.251082	0.0248868	0.493778
c58012_g2	1.2604	0.0568549	0.024887	0.493778
c46879_g1	1.00896	0.576682	0.0249105	0.494068
c57111_g1	1.19921	0.209484	0.0250852	0.496797
c59314_g1	0.443535	4.73578	0.0250967	0.496797
c42933_g1	2.17373	-0.821312	0.0251105	0.496797
c25580_g1	0.504375	3.30026	0.025135	0.496797
c50024_g1	0.442057	7.29834	0.0251964	0.496894
c59124_g8	0.389915	5.15327	0.0252217	0.49701
c61752_g7	0.502029	4.66831	0.0252269	0.49701
c59243_g2	2.8831	-1.12909	0.02523	0.49701
c54601_g1	0.545935	3.16733	0.0252773	0.497605
c77544_g1	0.516294	6.51345	0.0252983	0.497687
c49627_g3	0.636358	2.14047	0.0253164	0.497687
c60335_g1	0.60594	2.99221	0.0253486	0.497948
c37569_g1	2.86995	-1.1337	0.0255289	0.499528
c58634_g5	0.522203	4.64103	0.0255336	0.499528
c58729_g6	0.732286	2.07004	0.025537	0.499528
c47492_g2	2.87132	-1.13427	0.0255501	0.499528
c50510_g1	2.51113	-0.889659	0.0255551	0.499528
c51696_g2	1.77839	-0.510765	0.025612	0.500111
c50257_g1	0.966621	1.29583	0.025635	0.500298
c58255_g2	0.409217	5.38426	0.0256557	0.500298
c60844_g1	0.687121	2.07002	0.0256703	0.500368
c63703_g3	0.620985	2.857	0.0256971	0.500715
c58154_g3	0.958967	1.39486	0.0257069	0.500729
c59876_g1	1.91899	0.587217	0.0257268	0.500766
c86440_g1	0.619307	2.49454	0.0257563	0.501139
c51856_g1	0.713164	2.06603	0.0257641	0.501139
c56677_g1	1.81201	-0.0984394	0.0258262	0.50182
c47848_g1	0.939577	1.19235	0.0258262	0.50182
c60978_g1	0.421251	5.66833	0.0259046	0.502119
c47050_g1	1.20222	0.70965	0.025905	0.502119
c58443_g2	1.00285	1.09975	0.0260167	0.503756
c62858_g2	0.703109	4.99839	0.0261498	0.505224
c47081_g1	0.510417	3.13836	0.0261654	0.505224
c61300_g1	0.891114	1.17926	0.0261872	0.505423
c1453_g1	1.00485	0.684083	0.0262031	0.505423
c57453_g4	2.37296	-0.946148	0.0263263	0.506938
c60213_g2	2.37296	-0.946148	0.0263273	0.506938
c58597_g1	0.421826	4.37108	0.0263503	0.507028
c74464_g1	1.68554	-0.585695	0.0263889	0.507093
c58400_g8	0.816527	1.82457	0.0263891	0.507093
c60563_g2	1.92659	-0.638303	0.0263923	0.507093
c58549_g2	0.693109	2.00372	0.0264022	0.507093
c57743_g1	1.4553	-0.375366	0.0264179	0.507093
c63841_g4	0.832608	2.62923	0.0264428	0.507093
c57971_g1	0.422969	4.45493	0.0264693	0.507233
c53947_g3	1.51212	-0.0786998	0.0264808	0.507251
c50456_g2	2.98017	-1.11976	0.0265017	0.507416
c57805_g2	4.32962	-1.34559	0.0265421	0.507416
c62891_g2	0.486576	5.21161	0.0265444	0.507416
c61313_g6	4.3296	-1.34559	0.0265531	0.507416
c61283_g1	4.3296	-1.34559	0.0265536	0.507416
c57445_g8	1.31951	0.111861	0.026554	0.507416
c49314_g1	0.454422	4.7413	0.0265733	0.507416
c47728_g1	1.47105	-0.372729	0.0265901	0.507416
c49629_g5	3.05628	-1.06435	0.0266345	0.507916
c62572_g1	0.428945	8.73938	0.0266682	0.508372
c58707_g2	2.58865	-0.839996	0.0266768	0.508372
c61993_g1	0.508169	3.42901	0.0267003	0.508502
c59788_g1	0.445508	3.77663	0.0267504	0.508802
c48967_g1	0.925478	1.29745	0.0268032	0.508959
c55452_g5	0.592371	4.16342	0.0268036	0.508959
c52138_g1	3.07392	-1.11563	0.0268444	0.509358
c64913_g1	2.86046	-1.13337	0.0268479	0.509358
c32748_g1	1.0833	0.367022	0.026953	0.510477
c61081_g2	0.571799	2.8294	0.0269808	0.51083
c62682_g1	0.413661	6.26032	0.0270578	0.511763
c47270_g1	0.478278	4.92354	0.0271089	0.51238
c48853_g1	0.795877	1.54658	0.0271538	0.512673
c56241_g3	1.93079	-0.636356	0.0271706	0.512673
c58670_g2	0.939527	1.36454	0.02725	0.513833
c55234_g10	0.690126	2.0892	0.0272752	0.51409
c60488_g2	1.0431	2.22768	0.0272828	0.51409
c47767_g1	0.421216	4.2718	0.0273256	0.514546
c61191_g5	1.20932	0.308671	0.0273396	0.514636
c58633_g4	0.800549	2.57161	0.0273748	0.515083
c61195_g3	2.37772	-0.946485	0.0273927	0.515111
c60966_g1	0.69619	3.65227	0.0274794	0.516016
c62240_g2	0.707518	1.97992	0.0274874	0.516016
c60753_g1	1.71015	-0.0991949	0.0275118	0.5163
c61164_g2	0.500435	3.62809	0.0275882	0.51723
c54247_g1	0.414784	8.72559	0.027598	0.51723
c35166_g1	0.704931	1.97191	0.0276067	0.51723
c57701_g1	0.400681	5.33455	0.027608	0.51723
c59356_g2	0.648854	4.93688	0.0277332	0.519051
c60228_g4	0.562349	3.43493	0.0277762	0.519329
c55794_g1	0.494901	4.10834	0.027794	0.519355
c63121_g2	2.10915	-0.778798	0.0278022	0.519355
c54455_g5	2.10916	-0.778798	0.0278057	0.519355
c57795_g2	2.87743	-1.13068	0.027868	0.519994
c56585_g1	0.641005	5.20196	0.0279357	0.520905
c58208_g1	0.763625	1.7172	0.0279653	0.521153
c57939_g9	0.625206	2.12495	0.0279687	0.521153
c63522_g3	0.418181	6.72093	0.0279864	0.521153
c57239_g6	0.610699	2.70923	0.0280417	0.521654
c57864_g2	0.667654	2.24759	0.0280862	0.521956
c51109_g1	0.495279	3.5035	0.0281069	0.522167
c64125_g1	0.540574	4.50755	0.0281462	0.522722
c58316_g2	0.528734	4.57661	0.0281734	0.52293
c52862_g1	0.909367	1.60475	0.0281762	0.52293
c60160_g2	0.900713	1.55023	0.0281991	0.523157
c61642_g3	0.347043	8.5503	0.0282094	0.523157
c51238_g1	1.75537	-0.534809	0.0282168	0.523157
c54662_g1	0.448263	4.03039	0.028246	0.523524
c60022_g1	1.37456	-0.0680357	0.0282618	0.523634
c56588_g2	0.565225	2.37692	0.0282709	0.523634
c56024_g3	0.720298	2.03686	0.0282841	0.523704
c60636_g2	0.549456	3.26628	0.0283783	0.524748
c61732_g2	0.963653	0.768196	0.0284897	0.525657
c64084_g1	0.434422	5.25066	0.0285503	0.525657
c55299_g1	0.496902	4.36175	0.0287246	0.527248
c49628_g1	0.446415	4.29441	0.0287564	0.527248
c61365_g5	0.492153	5.33942	0.0287595	0.527248
c53086_g2	0.589714	3.80121	0.0289238	0.529188
c44296_g1	1.92785	-0.631585	0.0289691	0.529842
c63347_g2	0.577038	5.69295	0.0289966	0.530171
c38519_g1	0.559178	2.34665	0.029067	0.530843
c62719_g1	2.25543	-0.687586	0.0291162	0.531203
c63091_g2	0.517653	3.38588	0.0291563	0.531688
c47511_g1	0.535318	4.53495	0.029217	0.532095
c57607_g9	1.04683	3.17917	0.0292817	0.532573
c62043_g1	0.493276	7.40873	0.0293008	0.532633
c63259_g10	0.527779	5.08921	0.0293464	0.532951
c57498_g2	0.457352	3.69166	0.0293656	0.532951
c60430_g5	0.760754	2.69215	0.0293857	0.532951
c57018_g9	0.909852	1.21002	0.0293914	0.532951
c46703_g1	0.496316	4.27472	0.0293974	0.532951
c18462_g2	5.07316	-1.24247	0.029403	0.532951
c58893_g3	0.484317	4.14679	0.0294469	0.533468
c63570_g2	1.26665	2.25709	0.0294657	0.533471
c20776_g1	4.99938	-1.00849	0.0294864	0.533646
c38068_g1	0.379103	5.614	0.0295023	0.533646
c62440_g4	0.466095	4.33075	0.0295402	0.534121
c60973_g1	1.42715	-0.257408	0.0295859	0.534775
c53516_g1	0.940862	1.00164	0.0296405	0.535065
c20295_g2	1.69061	-0.583591	0.0296406	0.535065
c63852_g1	0.626618	5.4469	0.0296552	0.535106
c58172_g3	0.689654	1.66764	0.0297027	0.535359
c49324_g1	0.574108	4.14677	0.0297052	0.535359
c56560_g7	2.90766	0.0949196	0.0297149	0.535361
c61023_g1	1.23887	-0.0318079	0.0297586	0.5358
c75956_g1	0.752368	1.60335	0.0298036	0.536355
c62728_g1	0.438844	5.89958	0.0298212	0.536355
c58166_g1	1.40692	1.49798	0.0298223	0.536355
c58818_g2	0.650484	2.25643	0.0298995	0.536545
c54589_g1	0.645502	2.48712	0.0299064	0.536545
c56054_g6	2.95534	-1.12223	0.0299515	0.536733
c59888_g2	0.384539	5.3915	0.0299631	0.536733
c60935_g2	0.572281	5.8486	0.0300263	0.537306
c57164_g3	0.567804	2.92471	0.0300485	0.537529
c56342_g1	0.696386	2.02623	0.0300866	0.537863
c62833_g7	0.534573	2.91205	0.0301749	0.538422
c35948_g1	1.80346	-0.510226	0.030181	0.538422
c55452_g1	0.452477	6.89424	0.0301875	0.538422
c55862_g1	0.741782	1.5303	0.0301958	0.538422
c12232_g1	0.995372	0.517043	0.0302204	0.53852
c59860_g8	0.720033	2.36111	0.0303158	0.538834
c59182_g1	2.3598	-0.952664	0.0303685	0.539598
c57711_g9	0.955034	0.707429	0.0303842	0.53962
c56250_g1	2.48066	-0.896307	0.0303892	0.53962
c54331_g1	0.663424	2.58848	0.0304093	0.539803
c57457_g1	0.502747	4.54852	0.0304454	0.539987
c53660_g1	0.563345	2.89363	0.0304488	0.539987
c60839_g11	1.6109	-0.429853	0.0304902	0.540224
c58950_g2	0.602739	2.11948	0.0304914	0.540224
c58940_g1	0.468248	3.36826	0.0305556	0.540497
c63534_g2	0.530974	2.82246	0.0305789	0.540591
c63436_g3	1.56924	-0.023488	0.030679	0.541817
c62152_g3	1.33467	0.224281	0.0307125	0.542082
c55145_g1	0.702965	1.95501	0.0307953	0.543178
c57186_g1	0.494033	3.08974	0.03082	0.543359
c61363_g4	0.494324	3.48146	0.0308647	0.543831
c61100_g1	0.690143	1.7583	0.0309235	0.54426
c38868_g1	1.51101	-0.49868	0.0309377	0.54426
c50836_g2	2.11119	-0.776926	0.0309412	0.54426
c54936_g1	0.467286	3.73712	0.0309449	0.54426
c60732_g1	0.813351	1.72168	0.0309656	0.544369
c48513_g1	0.857594	1.13603	0.0309806	0.544369
c57957_g2	0.55428	2.54997	0.0310117	0.544701
c62386_g5	0.70156	1.57852	0.0310963	0.545711
c43958_g1	1.0886	0.307923	0.0311502	0.546025
c51936_g1	4.61768	-1.20253	0.031166	0.546025
c58822_g3	0.357441	9.99577	0.0312551	0.546025
c60660_g2	0.524065	3.24344	0.031268	0.546025
c49868_g2	4.1486	-1.42115	0.0312914	0.546025
c54455_g6	4.1486	-1.42115	0.0312914	0.546025
c52485_g1	4.1486	-1.42115	0.0312914	0.546025
c37562_g1	4.1486	-1.42115	0.0312914	0.546025
c14374_g1	4.1486	-1.42115	0.0312914	0.546025
c38013_g1	4.1486	-1.42115	0.0312914	0.546025
c46323_g1	0.46173	4.31886	0.0313156	0.546103
c60243_g1	0.544198	2.6435	0.0313428	0.54625
c60847_g3	0.534283	2.57827	0.0313579	0.546325
c63784_g1	0.46453	4.48073	0.0314467	0.547475
c45817_g1	0.570719	2.34703	0.031454	0.547475
c60793_g4	0.633618	3.07054	0.0315513	0.548056
c55808_g1	0.766962	1.32682	0.031566	0.548056
c48817_g1	0.48802	3.2665	0.0315808	0.548141
c41661_g3	4.36435	-1.34119	0.0316876	0.54948
c44558_g1	4.14868	-1.42004	0.0317634	0.549951
c60998_g2	4.14868	-1.42004	0.0317648	0.549951
c63522_g4	0.569628	3.15469	0.0317657	0.549951
c45338_g2	2.89708	-1.12801	0.0317725	0.549951
c52122_g1	4.14869	-1.42004	0.0317743	0.549951
c42573_g1	0.480952	3.41414	0.0318275	0.550489
c46286_g1	4.25445	-1.4117	0.0319075	0.551225
c37401_g1	1.39983	-0.272229	0.0319449	0.5517
c61352_g4	0.565499	2.859	0.0319731	0.551957
c9233_g1	5.3814	-1.16294	0.0319996	0.551957
c53983_g1	0.534743	2.59484	0.0321527	0.553956
c61441_g8	0.55943	2.43769	0.032234	0.55473
c50789_g1	0.486988	4.44042	0.0322386	0.55473
c29485_g1	0.504696	3.46625	0.0322736	0.555069
c57527_g3	1.1159	2.87365	0.0322802	0.555069
c58067_g2	2.08884	-0.786509	0.0323055	0.55516
c51576_g2	0.48786	4.25145	0.0323303	0.555242
c63102_g1	0.62963	2.48911	0.0323525	0.555267
c56595_g1	0.94478	1.03131	0.0323564	0.555267
c53766_g1	0.476972	3.37715	0.0323698	0.555267
c59191_g1	0.993559	0.835734	0.0323809	0.555267
c59851_g1	0.50803	2.86179	0.0323818	0.555267
c59088_g1	0.545597	3.52514	0.0324272	0.555757
c63411_g2	0.516459	2.76961	0.0325302	0.55695
c53216_g1	0.490308	5.08206	0.0325764	0.557163
c55020_g15	1.34639	-0.066199	0.0325994	0.557163
c41776_g3	2.3628	-0.952167	0.0326045	0.557163
c47107_g1	0.663127	1.91886	0.0326053	0.557163
c56935_g9	0.441753	4.55467	0.032786	0.559515
c63642_g1	0.55326	2.63636	0.032791	0.559515
c45341_g1	0.627543	2.10767	0.0328702	0.560177
c60283_g3	0.746383	1.57901	0.0329246	0.560327
c45413_g1	2.34298	-0.811017	0.0329332	0.560327
c59686_g1	0.634116	4.17729	0.0329544	0.560327
c61148_g4	0.49508	4.8702	0.0329556	0.560327
c62866_g2	0.665618	2.06302	0.0329739	0.560327
c26184_g1	2.74446	-1.18981	0.0330846	0.560901
c43087_g1	1.87575	-0.67228	0.0330967	0.560934
c61200_g4	0.683618	1.59242	0.0331367	0.561055
c60010_g1	0.439399	5.11156	0.0331469	0.561055
c55987_g1	1.07689	0.90517	0.0331616	0.561055
c55368_g11	0.522413	2.76547	0.0331845	0.561055
c63132_g2	0.482587	3.60516	0.0332158	0.561111
c43711_g1	2.25054	-0.655287	0.0333176	0.562146
c63625_g2	0.91582	1.61587	0.0333329	0.562146
c6293_g1	4.75337	-1.13458	0.0333671	0.56242
c53363_g1	0.495446	3.17745	0.0333907	0.56242
c44161_g1	0.894347	1.00095	0.0333984	0.56242
c60056_g1	0.540406	2.74393	0.0334226	0.562504
c57290_g1	0.99346	1.82152	0.0335714	0.563391
c55083_g1	0.340249	6.89664	0.0335737	0.563391
c52424_g2	0.619898	2.49327	0.0336437	0.564171
c61690_g1	0.472715	3.22896	0.0337183	0.565224
c50596_g1	0.727801	1.89249	0.0337478	0.565232
c26305_g1	3.18771	-1.00534	0.0337718	0.565293
c57181_g1	0.703808	2.07639	0.0337859	0.565358
c60064_g1	0.486186	4.08949	0.033801	0.56544
c52047_g1	2.76154	-1.19014	0.0338115	0.565445
c47170_g1	2.35275	-0.601942	0.0338606	0.565752
c63837_g1	0.479426	4.32123	0.0338841	0.565807
c52153_g2	0.475006	4.24731	0.0339061	0.566003
c61972_g1	1.11626	0.46188	0.0339535	0.566006
c49891_g1	2.35209	-0.952103	0.0339572	0.566006
c61310_g5	0.835026	1.73672	0.0340721	0.567097
c49194_g1	1.15755	0.198068	0.0340748	0.567097
c59450_g3	0.525768	2.63821	0.0340841	0.567097
c55638_g1	4.46904	-1.27377	0.0341794	0.568301
c57606_g4	1.60931	-0.27676	0.0342057	0.568301
c62294_g2	0.387182	5.5948	0.0342402	0.568301
c61292_g1	0.536345	4.50715	0.0342611	0.568301
c62157_g1	0.412334	5.09703	0.0342692	0.568301
c61686_g5	1.37851	-0.172846	0.0342939	0.568541
c59946_g6	0.582435	2.19935	0.0343098	0.568635
c60377_g4	1.17163	4.98778	0.0343461	0.568651
c62392_g1	2.84721	-1.13586	0.0343574	0.568651
c61624_g1	0.552759	4.48207	0.0343941	0.568744
c53730_g1	0.529424	2.64917	0.0343984	0.568744
c58560_g1	0.474619	4.50578	0.0344375	0.56922
c57913_g2	0.479309	3.74334	0.0345932	0.570431
c59507_g1	0.379057	6.94059	0.0346059	0.570431
c57068_g1	0.39119	5.84894	0.0346089	0.570431
c57792_g4	0.805828	1.02148	0.0346239	0.570431
c34623_g1	0.457031	3.80096	0.0346766	0.570811
c62839_g1	0.360312	6.09877	0.0347008	0.570811
c68913_g1	0.625605	1.90922	0.0347089	0.570811
c63430_g2	1.07587	2.73578	0.0347132	0.570811
c48737_g1	4.1604	-1.41587	0.0348115	0.571267
c641_g1	1.74405	-0.181691	0.0348138	0.571267
c54148_g3	1.28423	0.0919792	0.0348338	0.571267
c58306_g4	1.72277	-0.738013	0.0349092	0.571902
c40218_g2	1.04863	0.520613	0.0349237	0.571971
c62359_g1	0.778003	1.28889	0.0349826	0.572767
c59261_g5	0.549085	3.17784	0.0349965	0.572825
c56715_g1	0.556746	2.25159	0.0351612	0.575012
c59865_g1	0.519185	3.18639	0.0351934	0.575139
c54630_g1	0.607202	2.22772	0.0352776	0.576235
c53472_g1	0.403923	5.67918	0.035357	0.577362
c55501_g1	0.852048	0.942193	0.0355945	0.578854
c63070_g6	0.442531	5.40297	0.0356423	0.579324
c19266_g1	2.13675	-0.310848	0.0356527	0.579324
c53155_g1	1.16376	0.491986	0.0357251	0.580127
c60679_g2	1.06822	0.296192	0.0357575	0.580484
c60602_g1	0.970783	5.88688	0.0358274	0.581286
c59202_g4	0.51977	2.58409	0.0358549	0.581286
c61857_g5	0.624319	2.71401	0.0358754	0.581377
c58061_g1	4.45673	-1.27401	0.0359069	0.581716
c61111_g4	1.03233	0.591357	0.0359394	0.581825
c61070_g1	1.00359	1.02975	0.0359451	0.581825
c54577_g1	1.09299	0.445078	0.0359952	0.582127
c57890_g3	0.571354	2.45296	0.0360373	0.582638
c63391_g2	0.794232	1.28883	0.0360817	0.583186
c25263_g1	0.701894	1.80812	0.0361201	0.583636
c58112_g1	0.903727	0.585292	0.0361502	0.583953
c61752_g5	0.434055	4.64389	0.0362423	0.58527
c54453_g5	1.09696	0.373142	0.0363538	0.585835
c52618_g1	0.559702	2.25447	0.0363555	0.585835
c58758_g5	1.61421	-0.429198	0.0363622	0.585835
c63348_g2	0.386248	5.70892	0.0363778	0.585835
c57609_g1	0.639209	3.87744	0.0363847	0.585835
c49629_g3	1.79588	-0.316639	0.0363874	0.585835
c59250_g1	0.869464	1.20968	0.0363935	0.585835
c37674_g1	0.476172	5.10324	0.0364264	0.586194
c61939_g4	1.39795	-0.268466	0.036466	0.586321
c57156_g1	0.50515	3.08999	0.0364906	0.586547
c58925_g1	0.455	3.80203	0.0365236	0.586907
c52437_g1	0.909209	1.06064	0.0365983	0.587937
c56015_g1	0.510879	3.40465	0.036675	0.588488
c57758_g2	1.21294	0.0527391	0.0367285	0.589175
c21407_g1	1.2517	-0.225485	0.0368237	0.590019
c59234_g1	0.962972	0.664431	0.0369071	0.59068
c59322_g1	0.982343	2.30921	0.0369336	0.590926
c60341_g5	2.62996	-0.794892	0.0369596	0.591003
c7154_g1	1.13711	0.19004	0.0370152	0.59147
c35515_g1	1.08052	0.495332	0.0370208	0.59147
c49250_g1	1.63247	-0.456189	0.0370573	0.591882
c57075_g1	0.428758	3.9479	0.0370778	0.592038
c59067_g1	1.38745	-0.0343207	0.0370914	0.592085
c62757_g1	0.415855	8.64409	0.0371258	0.592183
c53566_g1	2.36406	-0.951109	0.0371296	0.592183
c50294_g1	0.56314	3.28768	0.0372817	0.594072
c43313_g1	2.28363	-0.998899	0.0373311	0.594372
c59943_g1	0.710001	2.32809	0.0374087	0.595027
c62299_g2	0.568856	3.40627	0.0374115	0.595027
c14168_g1	0.743685	3.693	0.0374552	0.595322
c50231_g1	0.556792	2.97049	0.0374663	0.595328
c54735_g1	1.4091	-0.269836	0.0375069	0.595803
c38025_g2	2.02135	-0.82855	0.0376759	0.597631
c49169_g1	0.642081	2.43956	0.0377054	0.597928
c61965_g2	0.417494	4.33731	0.0377666	0.598212
c62962_g1	0.392659	6.12839	0.0378507	0.598861
c63320_g2	0.413829	6.27899	0.0378758	0.59893
c68997_g1	0.922889	1.75148	0.0378849	0.59893
c63796_g4	0.585361	2.89307	0.0378971	0.59893
c50808_g1	0.45297	4.45074	0.0378982	0.59893
c64213_g1	0.468442	3.01426	0.0380221	0.599862
c63657_g1	0.529765	3.99571	0.0380754	0.600387
c60404_g3	0.662182	1.6563	0.038077	0.600387
c57577_g2	0.78816	2.1612	0.0381102	0.600569
c53519_g1	0.982505	0.249274	0.0382299	0.601771
c53411_g1	0.546537	2.19766	0.0382913	0.602224
c50864_g1	1.09335	0.698697	0.0383488	0.602698
c57294_g8	1.83224	-0.68591	0.0383576	0.602698
c60975_g1	0.420753	4.27084	0.0383676	0.602698
c47065_g1	1.30839	-0.20478	0.0383848	0.602698
c55885_g1	0.731637	1.58676	0.0383972	0.602698
c46447_g1	1.22504	0.158551	0.0383995	0.602698
c63465_g4	0.941756	1.08393	0.0384083	0.602698
c63260_g1	0.384951	5.99188	0.0384495	0.60297
c52600_g1	0.497189	2.86954	0.038474	0.602991
c57843_g1	1.01798	0.337279	0.0384947	0.602991
c62832_g2	0.498978	10.2116	0.0385213	0.602991
c60513_g4	0.644686	2.04565	0.0385253	0.602991
c61443_g1	0.423345	4.69619	0.0385284	0.602991
c55962_g1	1.10918	0.0634976	0.0385358	0.602991
c51464_g1	0.528545	5.08811	0.0386041	0.603547
c44800_g1	2.52162	-0.844883	0.0387151	0.604603
c55160_g2	0.474344	3.4018	0.0387446	0.604893
c57884_g1	0.573955	3.77301	0.0387933	0.605143
c63204_g1	0.841422	1.27608	0.0388718	0.605694
c61322_g5	0.738967	1.70113	0.0390786	0.607883
c60654_g2	0.474044	3.49493	0.0392422	0.608911
c56389_g2	1.26555	-0.114939	0.0392431	0.608911
c55626_g2	0.410191	5.89183	0.0392801	0.608911
c54670_g1	0.421201	3.95061	0.0392849	0.608911
c58589_g8	1.47673	-0.508335	0.0392984	0.608911
c59921_g2	0.546404	2.33053	0.0393276	0.609023
c55774_g1	1.1761	-0.0635884	0.0393688	0.609321
c63834_g2	4.13663	-1.42225	0.0394732	0.609784
c31556_g1	4.13662	-1.42225	0.0394845	0.609784
c62006_g4	4.13662	-1.42225	0.0394855	0.609784
c56831_g6	4.13662	-1.42225	0.0394867	0.609784
c44282_g1	1.5858	-0.45296	0.039535	0.610155
c57086_g1	0.523468	4.59414	0.0395604	0.610155
c61497_g4	0.786679	4.974	0.0395652	0.610155
c57600_g1	1.26643	-0.0127512	0.0395658	0.610155
c63582_g3	0.40883	4.22097	0.0396425	0.610999
c63328_g1	0.408615	4.26999	0.0397019	0.611744
c14444_g1	0.771223	1.89073	0.0397795	0.612771
c62852_g2	0.484364	3.11008	0.0398792	0.613858
c53877_g1	0.426224	6.46539	0.0398833	0.613858
c59247_g1	0.453306	4.01315	0.039987	0.615111
c57041_g3	1.49024	-0.35164	0.0400529	0.615784
c52892_g1	1.49951	-0.0491432	0.0401096	0.616485
c60283_g8	0.862432	0.876683	0.0401208	0.616487
c63656_g3	0.348307	6.53544	0.0402164	0.617251
c58307_g2	0.473258	4.02207	0.0402231	0.617251
c60463_g1	0.406051	4.08377	0.0403059	0.618302
c58823_g1	1.34008	-0.302395	0.0403309	0.618516
c63570_g1	0.393468	6.30783	0.0404045	0.618959
c53262_g2	0.699341	1.60949	0.0404384	0.619186
c59106_g5	0.36336	5.17266	0.0404417	0.619186
c53044_g1	0.348849	6.05557	0.0404978	0.619362
c62608_g3	0.614439	2.25197	0.0405256	0.619491
c63352_g6	0.906602	0.694664	0.0405286	0.619491
c55294_g2	0.464768	3.49618	0.0405491	0.619558
c61925_g3	0.350051	7.08243	0.0405996	0.619558
c55626_g5	0.444996	4.54252	0.0406466	0.619587
c63027_g5	0.539019	3.46022	0.040717	0.620319
c58506_g3	0.844895	0.968862	0.0407296	0.62034
c46980_g1	2.4667	-0.933158	0.0407655	0.620717
c54599_g1	0.61844	1.92267	0.0408074	0.621014
c54548_g1	1.23176	0.164009	0.0408556	0.621235
c60451_g1	0.381659	7.58818	0.0409005	0.621605
c53250_g1	0.911948	0.833285	0.0409373	0.621932
c55516_g3	3.0435	-1.01258	0.0409583	0.621932
c43399_g1	1.04624	0.201186	0.0409586	0.621932
c57530_g1	1.54978	-0.636736	0.0409687	0.621932
c63621_g1	0.790231	0.855406	0.0410043	0.622111
c54930_g1	0.441478	4.16975	0.0410088	0.622111
c58272_g3	0.432442	4.436	0.0410141	0.622111
c44654_g1	0.72743	1.53648	0.0410285	0.62216
c55838_g1	0.632462	1.75177	0.0410899	0.622562
c62536_g3	1.50965	0.578772	0.0411384	0.622562
c62894_g5	0.406647	4.78737	0.0411987	0.622562
c61769_g1	0.84701	1.17172	0.0412199	0.622562
c47433_g1	4.24513	-1.41365	0.0412207	0.622562
c60367_g1	0.505098	3.34325	0.0412372	0.622562
c57546_g2	0.557667	3.3016	0.0412684	0.622562
c54671_g1	0.764587	2.05375	0.0413024	0.622906
c51784_g1	0.418154	3.96233	0.0413416	0.623327
c82414_g1	0.462866	4.62186	0.0413897	0.623883
c63453_g2	0.492211	3.87127	0.0414397	0.624467
c60863_g1	0.572995	2.76446	0.0415927	0.626109
c62022_g5	0.496455	4.28172	0.0416293	0.626325
c58567_g1	1.83188	-0.684335	0.0416308	0.626325
c62254_g1	0.408956	3.89308	0.0417039	0.626948
c59936_g1	0.524504	4.56553	0.0417061	0.626948
c41081_g1	0.610952	2.2092	0.0418135	0.628392
c63584_g2	0.384243	4.5761	0.0419254	0.629392
c61150_g1	0.826639	1.4664	0.0419839	0.630099
c53852_g1	0.470302	3.31045	0.0420376	0.630342
c53128_g1	0.417577	4.48898	0.0420436	0.630342
c59456_g2	0.495018	3.81714	0.0420634	0.630342
c70907_g1	4.18726	-1.41476	0.0420812	0.630342
c59929_g1	4.18726	-1.41476	0.0420826	0.630342
c60260_g1	4.18726	-1.41476	0.0420828	0.630342
c74246_g1	1.19829	0.0361065	0.0422461	0.631982
c52168_g1	0.448304	4.16629	0.0423071	0.632261
c48057_g1	1.9594	1.16337	0.0423421	0.632394
c57753_g3	0.784711	1.60777	0.0423756	0.632707
c53026_g1	0.713814	1.52587	0.0424548	0.633566
c51484_g1	1.58047	-0.491404	0.0424824	0.633658
c63359_g1	1.27978	2.88051	0.0424838	0.633658
c46994_g1	1.41459	-0.544047	0.0425505	0.634307
c60167_g1	0.426777	3.85797	0.0425733	0.63431
c62402_g1	0.365831	7.00751	0.0426105	0.634513
c56344_g1	0.51055	2.95977	0.042684	0.634513
c62716_g4	2.71042	-1.20115	0.042705	0.634513
c59591_g1	0.792248	1.52367	0.0427874	0.635281
c42129_g1	2.14296	-0.816182	0.042854	0.635759
c60302_g5	0.69975	1.3802	0.0428885	0.635932
c53572_g1	0.5523	2.28747	0.0429425	0.636187
c63627_g1	0.536321	4.40683	0.0429492	0.636187
c58714_g1	1.00207	1.10001	0.0429678	0.636257
c43465_g1	0.677152	1.53631	0.0430187	0.63684
c50721_g1	4.4566	-1.40528	0.0430618	0.637308
c54730_g1	0.483754	2.86284	0.0431424	0.638161
c19706_g1	0.595205	1.94807	0.0431876	0.638487
c53895_g1	1.42146	-0.241452	0.0432085	0.638487
c61490_g2	0.436291	3.9878	0.0432099	0.638487
c53282_g2	2.24447	-1.00513	0.0432462	0.638599
c62492_g1	0.367996	5.80691	0.043267	0.63864
c56650_g1	0.897023	0.976669	0.0433677	0.639638
c61790_g2	0.407315	4.83854	0.0434054	0.640002
c61901_g2	0.741404	1.64984	0.0434796	0.640888
c35010_g1	2.7161	-1.19394	0.0435339	0.641215
c13624_g1	1.24245	0.23799	0.0435671	0.641363
c62717_g4	0.416671	5.71779	0.0436847	0.642847
c55400_g4	1.1598	0.193457	0.0436911	0.642847
c59940_g4	0.475011	3.61546	0.0437038	0.642864
c47283_g3	1.21808	0.208347	0.0437463	0.643317
c52703_g1	1.45986	-0.677384	0.0437796	0.643636
c62424_g2	0.542526	3.2503	0.0439308	0.645005
c42014_g1	2.31454	-0.995302	0.043974	0.645127
c60692_g2	1.40135	-0.269772	0.0439997	0.645208
c50219_g1	1.98581	-0.836093	0.0440218	0.645208
c60063_g4	0.668957	1.80692	0.0440775	0.645511
c55953_g1	0.594198	4.78353	0.0440864	0.645511
c59835_g1	0.348032	6.83533	0.0440933	0.645511
c61459_g1	2.0007	-0.832112	0.0441428	0.645724
c59280_g3	0.899841	0.826451	0.0442898	0.646746
c55184_g1	0.437313	3.71301	0.0443965	0.647897
c64054_g1	0.852799	0.88144	0.0444705	0.648635
c58198_g7	0.427518	3.78708	0.0445653	0.649848
c61636_g1	0.43608	3.70211	0.0446	0.650183
c60642_g5	1.35768	0.163135	0.0446691	0.650847
c55596_g2	0.596611	1.96612	0.0447132	0.651117
c52646_g1	0.696322	1.55809	0.0447196	0.651117
c60703_g1	0.84602	2.21056	0.0447228	0.651117
c32130_g2	0.620154	2.18467	0.0448011	0.651744
c56502_g1	0.590242	3.95074	0.0448326	0.651906
c60096_g5	1.06796	0.478496	0.0448476	0.651906
c58942_g2	0.691441	1.2356	0.0449685	0.65315
c63764_g8	1.39155	0.0676157	0.0450324	0.65359
c61190_g4	1.77715	-0.507087	0.0450341	0.65359
c58566_g8	0.538665	3.8906	0.0450473	0.65361
c62462_g1	0.842334	1.11177	0.045124	0.6543
c62719_g4	0.572495	3.93594	0.0451302	0.6543
c52090_g1	0.809663	0.905297	0.0451553	0.654335
c61055_g1	0.591708	3.5114	0.0451764	0.654335
c60029_g1	0.649365	2.02657	0.0451863	0.654335
c51478_g1	0.810633	2.12455	0.0451994	0.654335
c45703_g1	0.620607	1.90517	0.0452305	0.654556
c63159_g3	0.464645	3.22258	0.0452703	0.654789
c54709_g2	1.18297	0.205637	0.0453861	0.655971
c59332_g6	0.490928	4.94522	0.0453904	0.655971
c53166_g1	1.74323	-0.947026	0.0454128	0.655971
c51832_g1	0.41631	3.66765	0.0454603	0.6562
c44762_g1	0.493064	2.80378	0.045502	0.6566
c60218_g1	0.418367	5.71653	0.0455373	0.656938
c58582_g1	0.528521	2.84159	0.0455528	0.656955
c56956_g2	1.81421	-0.685509	0.0456142	0.657454
c63335_g1	0.351596	5.23444	0.0456291	0.657454
c57340_g2	0.933019	4.41997	0.0456323	0.657454
c55150_g2	0.969885	1.15542	0.0457005	0.658203
c61318_g1	0.427884	4.13147	0.045708	0.658203
c52042_g1	0.517557	2.74962	0.0457731	0.658969
c62556_g1	0.330066	8.49229	0.045848	0.659363
c56539_g9	0.528272	3.64959	0.0459805	0.659738
c63552_g3	1.31259	-0.198845	0.0460204	0.659738
c58646_g6	4.15764	-1.41893	0.0460381	0.659738
c12166_g1	4.15764	-1.41893	0.046039	0.659738
c43830_g1	1.30839	0.0159452	0.0460452	0.659738
c82033_g1	4.15765	-1.41893	0.046046	0.659738
c62164_g1	4.15765	-1.41893	0.0460509	0.659738
c62844_g1	0.477319	6.73861	0.0460524	0.659738
c58472_g1	0.78166	1.92771	0.0460526	0.659738
c48286_g1	2.71404	-1.19503	0.0460847	0.659752
c56732_g1	0.669751	1.79179	0.0462646	0.661195
c50756_g1	2.92808	-1.07356	0.0463193	0.661679
c56854_g2	1.33656	-0.0818984	0.0463657	0.662171
c63349_g2	0.439798	3.72753	0.0464143	0.662477
c50205_g1	0.935688	0.35253	0.0464229	0.662477
c49213_g1	2.15248	-0.819694	0.046423	0.662477
c51981_g1	1.16302	1.62985	0.0464422	0.662581
c57037_g8	0.944732	0.630582	0.0464891	0.662739
c1560_g1	0.853441	1.01953	0.0465317	0.663058
c14001_g1	1.53099	-0.47313	0.0465354	0.663058
c44679_g1	0.525358	3.16716	0.0465751	0.663199
c38280_g1	0.483671	2.89547	0.0465812	0.663199
c54277_g1	1.99013	-0.833997	0.046722	0.664609
c53069_g3	1.33465	-0.192834	0.0467267	0.664609
c59215_g6	0.408209	4.74247	0.0467404	0.664609
c59280_g2	2.22772	-1.0083	0.0467796	0.664609
c54749_g1	1.42108	0.0540418	0.0467843	0.664609
c62712_g3	0.39608	6.17428	0.0468581	0.664609
c59105_g2	0.386192	5.00707	0.0468759	0.664609
c56498_g5	0.923108	0.742136	0.0468791	0.664609
c60471_g2	0.385053	5.12348	0.046896	0.664609
c56990_g1	0.402735	4.55516	0.0470265	0.665609
c54810_g10	1.44431	-0.181362	0.0470873	0.665992
c53769_g3	1.42797	-0.538175	0.0471255	0.666076
c58111_g1	0.650283	1.53867	0.0471316	0.666076
c55899_g1	0.873036	1.24903	0.0471544	0.666183
c47613_g1	0.423633	4.49186	0.0471632	0.666183
c57253_g1	0.698825	2.90559	0.0472259	0.666687
c62617_g1	0.436201	4.06414	0.047259	0.666687
c45508_g1	0.350161	5.52812	0.0472942	0.667014
c39782_g1	0.57691	2.59026	0.047406	0.668082
c59770_g5	0.9273	0.6477	0.0474895	0.668448
c59234_g12	0.585627	2.61709	0.0474923	0.668448
c61348_g1	0.395572	5.03526	0.0475623	0.669094
c53473_g1	1.49091	-0.496462	0.0476593	0.669126
c46236_g1	1.07973	0.263053	0.0476614	0.669126
c62891_g1	0.753923	1.37191	0.0476624	0.669126
c60108_g1	0.712358	1.45119	0.0476816	0.669126
c58033_g1	0.468946	3.33642	0.047787	0.669666
c61978_g3	0.505441	2.41277	0.0477962	0.669666
c60933_g3	2.25874	-1.00104	0.0478777	0.670603
c51796_g1	1.03151	9.56976	0.0478872	0.670603
c62216_g6	0.736453	1.28532	0.0479786	0.671542
c59191_g5	0.521189	2.58946	0.0481011	0.67224
c60113_g7	0.389334	8.24477	0.0481589	0.672807
c55689_g3	0.520481	2.45095	0.0482262	0.672971
c47581_g1	0.871949	0.714698	0.0483552	0.674261
c60102_g1	0.857268	1.15606	0.0483791	0.674265
c60773_g8	0.593173	2.29978	0.0483919	0.674265
c57867_g1	0.456864	3.7132	0.0487135	0.677441
c62293_g2	1.17015	0.0966846	0.0487165	0.677441
c63728_g7	0.485545	3.57551	0.0487176	0.677441
c63332_g1	2.73076	-1.19485	0.048782	0.677826
c58630_g2	0.910501	1.28309	0.0488054	0.677982
c58035_g4	0.73583	1.71594	0.0488352	0.678056
c48031_g3	2.72844	-1.19428	0.0488615	0.678064
c53029_g2	2.72844	-1.19428	0.0488642	0.678064
c58344_g4	0.602039	2.36346	0.0489117	0.678064
c38794_g1	0.98997	0.559516	0.0490055	0.678721
c59468_g1	0.605939	2.20531	0.0490822	0.679275
c62950_g1	0.406518	5.14909	0.0491122	0.67952
c46104_g1	1.74922	-0.945966	0.0491462	0.679685
c73397_g1	1.74922	-0.945966	0.0491486	0.679685
c61028_g9	0.866864	1.06097	0.049244	0.680173
c49927_g1	1.23066	-0.253409	0.0492673	0.680173
c57694_g3	0.600529	2.7751	0.049297	0.680173
c61583_g1	0.458485	3.17208	0.0493027	0.680173
c62349_g2	0.49939	3.40503	0.0493065	0.680173
c15261_g1	0.530935	4.21083	0.0493615	0.680762
c53830_g2	1.71758	-0.739594	0.0494039	0.681008
c1432_g1	2.97438	-0.597006	0.0494647	0.681388
c61704_g1	2.1871	1.46288	0.0494683	0.681388
c56790_g2	1.47196	-0.214516	0.0495037	0.681705
c62721_g5	0.575109	2.09938	0.0495351	0.6818
c52532_g1	0.952236	0.792411	0.0495666	0.681866
c59545_g1	0.38046	5.75427	0.0495884	0.681866
c58418_g1	0.453651	4.50943	0.0496039	0.681866
c46195_g1	0.74133	1.84122	0.0496193	0.681866
c51429_g1	1.98616	-0.839079	0.049626	0.681866
c53769_g4	0.730517	1.73514	0.0497706	0.682754
c61928_g1	0.391185	4.59062	0.0498259	0.68284
c54027_g1	0.545336	2.55963	0.0499104	0.683567
c50981_g1	1.99561	-0.657757	0.0499538	0.683567
c58348_g4	4.28986	-1.34863	0.04998	0.683567
c63018_g1	4.28986	-1.34863	0.0499806	0.683567
c82454_g1	4.28985	-1.34863	0.0499835	0.683567

## Sheet: S6
	logFC	logCPM	PValue	FDR
c58325_g1	-3.40994	1.65666	2.37587e-15	1.27202e-10
c37759_g2	-3.59872	1.58941	5.2885e-15	1.4157e-10
c59133_g1	-2.40741	4.10908	4.98125e-09	5.33383e-05
c53127_g1	-1.61739	2.86085	6.23409e-08	0.000534834
c60254_g1	-1.31141	4.71319	6.99273e-08	0.000534834
c78125_g1	-3.3949	0.963622	5.38542e-07	0.00346035
c64109_g1	-1.66613	3.53229	5.81692e-07	0.00346035
c58691_g6	-2.5531	0.77708	2.31731e-05	0.0966499
c21264_g1	-1.24343	4.84796	2.35345e-05	0.0966499
c62944_g6	-1.77841	1.25545	2.52731e-05	0.0966499
c17943_g1	-2.02734	1.81461	2.87402e-05	0.101351
c61538_g7	-1.71129	2.88096	3.02885e-05	0.101351
c59476_g4	-1.48711	1.80162	3.22691e-05	0.101627
c44609_g1	-4.71373	0.0484649	4.20556e-05	0.118506
c45194_g1	-2.60519	0.111744	5.58799e-05	0.149588
c48574_g1	-1.0861	3.594	7.43012e-05	0.183171
c56277_g1	-2.20515	0.482922	0.000112446	0.250843
c59476_g9	-1.7467	1.37457	0.000123259	0.263967
c55395_g1	-0.834523	5.45316	0.000142844	0.294143
c39015_g1	-8.06033	1.30311	0.000155259	0.307868
c29487_g1	-7.83494	1.10483	0.000203453	0.389024
c62883_g6	-2.21423	0.0210673	0.000319188	0.534032
c30778_g1	-1.31892	1.51796	0.000440586	0.637528
c35081_g1	-1.48781	1.6723	0.000568633	0.724858
c56040_g1	-1.04714	2.49312	0.000690117	0.792223
c47269_g1	-5.54447	-0.681461	0.000691732	0.792223
c34657_g1	-1.62027	1.32078	0.000710475	0.792223
c6718_g1	-5.09739	-0.943574	0.000726441	0.792223
c54010_g1	-0.732047	5.9455	0.000727049	0.792223
c50373_g1	-0.710312	4.83005	0.000731909	0.792223
c47756_g2	-0.719133	7.98053	0.00074976	0.792223
c63246_g4	-1.31726	1.11179	0.000807693	0.792223
c53479_g1	-2.16373	0.994481	0.000942073	0.86475
c54978_g1	-0.784184	6.84242	0.000963057	0.86475
c48902_g1	-2.31345	-0.307214	0.0010242	0.86475
c31044_g1	-0.768393	5.73359	0.00103169	0.86475
c54789_g2	-0.864283	3.71584	0.00117575	0.939532
c58621_g3	-0.752207	6.74518	0.00130122	1
c60481_g1	-1.28819	6.13297	0.00140031	1
c77695_g1	-1.4709	0.807836	0.00142588	1
c42711_g1	-3.96302	-0.485534	0.00145737	1
c61040_g3	-1.16876	1.34875	0.00145982	1
c55658_g1	-0.776452	3.81664	0.0015633	1
c57413_g1	-0.767232	3.47957	0.00156917	1
c42863_g1	-2.19562	-0.167398	0.00162656	1
c59276_g7	-1.84355	0.114319	0.00166537	1
c55365_g1	-1.06426	3.71533	0.00176419	1
c56914_g1	-3.45815	-0.733453	0.00178569	1
c82103_g1	-1.03139	1.82761	0.00178934	1
c59152_g2	-4.97932	-1.00378	0.00185387	1
c59733_g1	-0.795269	3.5667	0.00186243	1
c56453_g2	-0.744768	5.52153	0.00193687	1
c62635_g5	-0.942278	4.09715	0.002002	1
c54698_g1	-1.83952	2.47311	0.0020227	1
c57733_g3	-0.828306	2.77939	0.00206047	1
c54178_g2	-2.61507	1.22805	0.00207279	1
c58934_g5	-0.996415	1.89085	0.00207987	1
c41845_g1	-0.672251	5.82291	0.00218644	1
c64890_g1	-3.5113	0.160362	0.00229483	1
c63525_g1	-1.52322	0.971942	0.00239969	1
c63189_g1	-1.32572	5.20186	0.00246956	1
c58571_g1	-0.927345	2.58877	0.00253867	1
c63425_g2	-4.89243	-1.05639	0.00259766	1
c48527_g1	-2.92691	0.240066	0.00261886	1
c28636_g2	-1.16671	1.15519	0.00264821	1
c56986_g2	-2.51211	-0.454566	0.00267489	1
c47067_g1	-4.96008	-1.00725	0.00268873	1
c60917_g1	-0.716067	3.47388	0.00273009	1
c59031_g2	-1.20141	1.57146	0.00275834	1
c54340_g1	-1.23328	6.41151	0.00282797	1
c50786_g1	-1.10363	2.87482	0.00282932	1
c38859_g1	-0.62792	6.92819	0.00283515	1
c59504_g1	-1.04085	2.81657	0.0028514	1
c58938_g2	-2.14012	-0.187432	0.00288272	1
c4402_g1	-1.6211	0.756778	0.0029599	1
c59588_g2	-4.74263	-1.12293	0.00300799	1
c61067_g2	-1.24274	1.27575	0.00314826	1
c77576_g1	-0.752219	6.30405	0.00320946	1
c49737_g2	-3.51623	-0.689592	0.00329404	1
c60662_g3	-1.20517	0.94954	0.00338945	1
c55214_g1	-0.785643	4.58191	0.00342129	1
c61561_g1	-0.950261	2.14107	0.00347825	1
c62448_g1	-1.76081	0.422206	0.00354613	1
c15564_g1	-0.613296	12.3303	0.00356376	1
c54856_g1	-0.590676	6.45228	0.00365052	1
c61501_g2	-1.56703	0.404652	0.00371137	1
c14205_g1	-0.623145	8.04584	0.00381184	1
c55878_g3	-0.717481	4.31106	0.00384976	1
c53738_g1	-0.645041	4.91124	0.00392443	1
c51829_g1	-2.83745	0.182814	0.00399657	1
c61201_g1	-2.17659	-0.377261	0.0040459	1
c28135_g1	-4.9056	-1.05583	0.00425192	1
c63172_g3	-1.83832	-0.0590838	0.00432949	1
c51288_g1	-2.9072	-0.550776	0.00435503	1
c57914_g1	-0.638468	4.47819	0.00439191	1
c40476_g1	-0.624069	4.7328	0.0044761	1
c44941_g1	-0.855047	2.19997	0.00448696	1
c63079_g3	-0.693983	3.85306	0.00449513	1
c46711_g2	-1.02193	1.96367	0.0045983	1
c71375_g1	-4.5897	-1.19193	0.00461556	1
c53874_g2	-1.3037	0.922856	0.00462951	1
c81962_g1	-0.680081	5.21065	0.00472579	1
c35378_g1	-2.34224	-0.54568	0.00473981	1
c52697_g1	-1.52692	0.629763	0.00478661	1
c62982_g1	-3.27436	-0.835043	0.00479215	1
c5749_g1	-0.714688	4.48819	0.00483964	1
c59701_g2	-4.84334	-1.06707	0.00485467	1
c57556_g4	-3.17901	-0.887373	0.00486095	1
c51065_g2	-4.73056	-1.12831	0.00486461	1
c47038_g1	-0.678496	7.10338	0.00496551	1
c35952_g1	-0.602486	6.15323	0.00498703	1
c56780_g1	-1.2183	1.03124	0.00502758	1
c48445_g3	-0.783716	2.59389	0.00506584	1
c46927_g1	-3.32971	-0.327781	0.00508598	1
c61093_g1	-1.38264	3.42983	0.00540021	1
c37824_g1	-2.16828	0.0621981	0.0054027	1
c53207_g1	-0.839868	8.09061	0.00541197	1
c55791_g1	-0.724779	3.65955	0.00551698	1
c60686_g1	-0.648299	3.88902	0.00561129	1
c37661_g1	-4.59334	-1.19136	0.00562018	1
c57254_g2	-0.80449	2.96463	0.00566764	1
c34318_g1	-1.74257	0.620389	0.00586271	1
c68868_g1	-1.32228	2.87919	0.00589261	1
c45829_g1	-0.781137	5.9433	0.00592407	1
c40988_g4	-5.03662	-0.99444	0.00592906	1
c63625_g7	-1.62927	0.924805	0.00599269	1
c55646_g1	-3.17045	-0.89026	0.00603471	1
c53492_g2	-1.25734	1.6796	0.00619956	1
c61008_g2	-1.50654	0.326241	0.00625274	1
c56487_g1	-0.676724	4.65199	0.00628752	1
c49643_g1	-0.876739	3.49787	0.00634453	1
c59410_g2	-1.57268	0.306755	0.00649023	1
c33883_g1	-4.60426	-1.18894	0.00651499	1
c21133_g1	-0.624604	5.65417	0.00652725	1
c49546_g1	-1.40848	1.31101	0.006566	1
c62413_g1	-3.55886	-0.664496	0.00656748	1
c53443_g1	-1.84963	-0.00449848	0.00673892	1
c56387_g3	-0.647558	4.7329	0.00683442	1
c62391_g4	-0.901851	2.05638	0.00683547	1
c56922_g3	-0.710497	11.5769	0.00686808	1
c13320_g1	-3.24929	-0.839698	0.00702899	1
c50310_g1	-2.55146	-0.446092	0.00703213	1
c21075_g1	-0.560366	9.52963	0.00710396	1
c48807_g1	-5.89324	-0.427012	0.00711954	1
c54208_g1	-0.56309	6.55007	0.00726062	1
c59425_g1	-0.895333	2.06251	0.00730166	1
c61834_g1	-0.609406	6.51929	0.00735719	1
c62194_g4	-0.746617	4.26311	0.00739155	1
c53613_g1	-0.880425	2.57031	0.00753422	1
c58614_g1	-0.890432	3.16797	0.0076968	1
c75861_g1	-1.17198	1.33599	0.00773386	1
c60852_g1	-0.959944	1.79981	0.00782826	1
c20814_g1	-2.20879	-0.213037	0.0078569	1
c46484_g1	-0.838286	2.41659	0.00785845	1
c55866_g1	-1.88007	-0.338666	0.00789452	1
c39191_g1	-0.596861	6.04818	0.00792227	1
c59178_g4	-3.28427	-0.835995	0.0079416	1
c63297_g4	-0.948725	5.09063	0.00800533	1
c61039_g1	-0.733085	2.66427	0.00815743	1
c53485_g1	-0.758364	3.12046	0.0081603	1
c41338_g1	-4.42509	-1.26422	0.0081762	1
c46060_g1	-2.54379	1.30313	0.0082077	1
c63980_g1	-1.23119	0.841625	0.00832948	1
c42357_g1	-1.33049	0.432898	0.00852512	1
c60049_g1	-1.01272	1.7299	0.00859188	1
c56564_g4	-1.81785	-0.224232	0.00861689	1
c64161_g5	-0.511456	6.51689	0.00870979	1
c14558_g1	-0.714611	6.50529	0.00875042	1
c61963_g3	-3.06878	-0.942903	0.00876789	1
c59162_g6	-2.73886	-0.631728	0.00877597	1
c52651_g1	-0.61005	5.62274	0.00880589	1
c54206_g1	-0.615944	4.20142	0.0088248	1
c58803_g1	-0.684052	4.39958	0.00885057	1
c39857_g1	-0.604653	5.1535	0.00890278	1
c46857_g1	-0.549942	5.00105	0.00890502	1
c51381_g3	-0.635624	5.76151	0.00896888	1
c55471_g3	-0.868102	2.4209	0.00898558	1
c60953_g3	-0.749635	2.75228	0.00899895	1
c63213_g7	-0.684745	3.48383	0.00909714	1
c43790_g1	-4.58639	-1.19435	0.00911167	1
c50788_g1	-1.83043	0.000495381	0.00940386	1
c61288_g7	-1.83556	-0.208764	0.00947652	1
c61365_g3	-3.0732	-0.941088	0.00950083	1
c45693_g1	-4.42912	-1.26179	0.0095257	1
c51473_g1	-4.42912	-1.26179	0.0095271	1
c57689_g3	-1.95357	-0.296323	0.0095642	1
c54547_g2	-1.70782	-0.27379	0.00960661	1
c27864_g1	-0.553315	5.56098	0.0096398	1
c51116_g2	-1.28755	0.762136	0.00976286	1
c60082_g1	-0.850492	2.53524	0.00987514	1
c58656_g2	-0.784646	2.23894	0.0101106	1
c50895_g1	-0.589836	5.60086	0.0102842	1
c60403_g1	-0.6559	3.28471	0.0104212	1
c60256_g6	-0.665727	6.86071	0.0105531	1
c60577_g7	-1.1792	1.02551	0.0106499	1
c42990_g1	-3.07058	-0.942356	0.0106662	1
c62092_g4	-0.741573	4.85605	0.0107134	1
c59162_g1	-1.07351	1.33082	0.0107294	1
c59273_g1	-1.15792	0.941132	0.010751	1
c54846_g1	-0.682987	3.12909	0.0110194	1
c52229_g1	-0.723673	3.49876	0.0110943	1
c64409_g1	-0.595104	6.92979	0.0111037	1
c61841_g1	-0.708895	4.73627	0.0111412	1
c53637_g1	-0.543932	5.77735	0.0111702	1
c44723_g1	-0.498293	11.9079	0.011218	1
c45276_g1	-4.5748	-1.19733	0.0112283	1
c51407_g1	-0.693214	4.7037	0.0112382	1
c60793_g6	-1.07637	0.868342	0.0113183	1
c61080_g1	-0.816774	2.11388	0.0114593	1
c48185_g1	-4.79705	-1.07111	0.0114853	1
c62010_g1	-1.13435	0.934244	0.0114951	1
c35042_g2	-0.493961	10.8317	0.0115461	1
c57448_g1	-1.34958	0.466134	0.011731	1
c81965_g1	-0.7303	10.6599	0.011771	1
c46357_g1	-0.837416	1.75647	0.0120017	1
c45179_g1	-0.581753	6.05318	0.0121998	1
c53927_g1	-1.71746	0.0520079	0.0123163	1
c59287_g2	-1.08954	0.899217	0.012389	1
c59503_g2	-0.6684	3.08254	0.0124218	1
c53464_g2	-1.7942	-0.0444817	0.0124623	1
c45033_g2	-0.615024	6.22686	0.0125354	1
c47998_g1	-1.08031	5.33413	0.0126843	1
c59162_g4	-0.62291	4.91629	0.0126942	1
c55683_g2	-0.618413	3.69822	0.0127447	1
c56899_g1	-0.598389	4.92817	0.0129026	1
c41560_g1	-1.85106	-0.158338	0.0129047	1
c60597_g4	-0.643882	2.8807	0.0129605	1
c47564_g2	-1.5131	0.159342	0.0129663	1
c57103_g1	-0.541063	4.96201	0.013121	1
c55589_g2	-1.63103	0.171706	0.0131452	1
c58972_g4	-1.38592	0.385358	0.0131474	1
c54328_g1	-0.632969	3.30555	0.0131498	1
c52832_g1	-1.87896	-0.5516	0.0131621	1
c51213_g1	-0.967112	1.46951	0.013224	1
c36367_g1	-4.57232	-1.19676	0.0132342	1
c60470_g3	-0.725703	2.3828	0.0133624	1
c61506_g2	-2.1018	0.62284	0.013446	1
c55216_g1	-0.524947	6.80304	0.013506	1
c56784_g1	-1.05411	1.36532	0.0135676	1
c50089_g3	-0.597485	6.58816	0.0136712	1
c49748_g1	-0.760837	6.98935	0.0136755	1
c57271_g5	-2.51442	-0.775148	0.0137264	1
c55626_g8	-2.97504	-0.99542	0.0137265	1
c59884_g1	-0.562864	5.50489	0.0137419	1
c49106_g2	-1.64521	0.279387	0.0137871	1
c60404_g1	-0.671623	2.9442	0.0138214	1
c51612_g1	-1.0491	0.960004	0.0139069	1
c49282_g1	-4.44147	-1.26065	0.0141667	1
c56177_g1	-1.14279	0.818906	0.0145349	1
c19266_g1	-2.007	1.32935	0.0145748	1
c39156_g1	-0.987647	2.58961	0.0148391	1
c52192_g1	-0.57962	7.25466	0.0150704	1
c63545_g1	-0.944153	1.60835	0.0150887	1
c56371_g1	-0.568025	4.71551	0.0152709	1
c64590_g1	-0.793913	2.10591	0.0153118	1
c51267_g3	-4.45159	-1.25935	0.0154886	1
c55727_g1	-0.571411	3.8676	0.0155878	1
c45710_g1	-0.568695	5.30446	0.0156063	1
c52002_g1	-0.622159	4.15592	0.0156699	1
c57472_g1	-0.861741	8.94421	0.0158293	1
c54424_g8	-1.57806	-0.3437	0.0159485	1
c61483_g1	-2.95387	-1.00208	0.0160694	1
c61439_g2	-0.891686	1.32746	0.0160946	1
c48280_g1	-0.532512	6.03309	0.0161005	1
c60618_g1	-0.839706	1.61243	0.0161021	1
c58476_g2	-0.542315	5.22171	0.0162285	1
c51110_g1	-2.28749	0.746275	0.0162322	1
c54926_g1	-2.13923	-0.373043	0.0162671	1
c46211_g1	-0.703659	6.52489	0.016314	1
c54294_g2	-0.464392	10.2482	0.0163466	1
c45797_g1	-1.8188	-0.587205	0.0164142	1
c52373_g1	-0.560752	6.90027	0.0164711	1
c58476_g1	-0.530516	6.40774	0.0165272	1
c57731_g1	-0.465878	6.86533	0.0165625	1
c44315_g1	-2.63892	-0.68082	0.0166213	1
c59405_g1	-0.602966	5.64275	0.0166786	1
c63428_g6	-4.24278	-1.33713	0.016821	1
c39581_g1	-4.24278	-1.33713	0.0168242	1
c37743_g1	-4.55645	-1.19845	0.0170046	1
c52999_g1	-0.595248	4.03488	0.0170561	1
c66041_g1	-0.864949	1.53769	0.0171768	1
c57991_g1	-0.723524	3.74416	0.0171768	1
c60334_g12	-0.895815	3.92828	0.0172753	1
c55817_g1	-2.16965	-0.640494	0.0173043	1
c56619_g4	-0.893454	1.19818	0.0173578	1
c55958_g2	-0.592516	4.52294	0.0173872	1
c54925_g1	-0.657045	3.42934	0.0174477	1
c49992_g1	-0.642858	5.73656	0.0174975	1
c58507_g2	-0.866453	1.4591	0.0175452	1
c52727_g1	-0.54837	5.14424	0.0175811	1
c58300_g3	-0.604265	4.50115	0.0175986	1
c7472_g1	-0.569094	4.23219	0.017625	1
c28602_g1	-4.85009	-1.114	0.0176419	1
c59451_g1	-1.16943	0.48007	0.0176809	1
c57025_g2	-0.860391	1.33782	0.0176974	1
c62581_g4	-0.769153	1.90295	0.0179046	1
c59261_g2	-1.14044	0.525869	0.0179387	1
c61494_g1	-0.743064	2.73399	0.0179502	1
c48109_g1	-0.649573	4.21846	0.0180099	1
c57902_g1	-0.491393	6.00914	0.0180252	1
c57620_g2	-4.42339	-1.26479	0.0180422	1
c60496_g2	-0.679328	2.57402	0.0180464	1
c59568_g5	-0.893624	1.65131	0.0180567	1
c49482_g2	-1.25971	0.886529	0.0180898	1
c86456_g1	-0.51834	5.63474	0.0181304	1
c43798_g1	-2.27628	-0.591143	0.018135	1
c56944_g1	-0.554009	8.23926	0.0182258	1
c58131_g1	-0.613838	5.5147	0.0183101	1
c53186_g3	-0.546997	3.91644	0.0183481	1
c44728_g1	-2.82575	-1.05977	0.0183648	1
c52331_g1	-0.640373	2.68957	0.0184263	1
c36221_g1	-2.93784	-1.00476	0.0185051	1
c49909_g2	-2.93784	-1.00476	0.0185061	1
c63525_g2	-0.749956	2.9295	0.0185811	1
c33486_g1	-3.05867	-0.948777	0.0187106	1
c50568_g1	-1.18253	0.62749	0.0187604	1
c46186_g1	-1.54115	0.146075	0.0188599	1
c53619_g1	-0.626695	4.49978	0.0189214	1
c52417_g1	-1.71083	-0.636015	0.0189895	1
c62815_g1	-0.629661	5.22841	0.0190362	1
c54013_g2	-0.909129	5.82301	0.0190999	1
c53033_g4	-1.56131	-0.197866	0.0191733	1
c20956_g1	-4.25037	-1.33468	0.0193169	1
c55623_g2	-5.34592	-0.744686	0.0193375	1
c60414_g1	-0.830097	1.36313	0.0193507	1
c31174_g1	-0.46099	10.6315	0.0193606	1
c65174_g1	-4.66076	-1.13478	0.0194013	1
c62944_g5	-0.949868	1.52963	0.0194309	1
c52128_g1	-0.832054	5.2277	0.0194457	1
c44449_g1	-0.576229	5.6548	0.0194542	1
c1838_g2	-3.00246	-0.996216	0.0195904	1
c37126_g1	-2.06234	-0.679691	0.0196044	1
c57183_g1	-0.500925	4.33574	0.0196551	1
c56922_g4	-0.656295	2.54176	0.019758	1
c33908_g1	-0.748634	2.03344	0.0198337	1
c63218_g2	-2.38292	-0.833845	0.0198735	1
c57773_g1	-2.95265	-1.00373	0.0198804	1
c52889_g1	-1.59569	-0.504105	0.0199594	1
c2534_g1	-1.75664	-0.232829	0.0199846	1
c56959_g1	-0.575951	3.86634	0.0200042	1
c49947_g1	-0.837651	1.77595	0.0200478	1
c39184_g1	-4.41616	-1.26665	0.0201729	1
c62282_g1	-4.41616	-1.26665	0.0201731	1
c51804_g1	-1.82736	1.37464	0.0201734	1
c60620_g3	-0.583793	3.22014	0.0202254	1
c54584_g1	-0.581401	4.29192	0.0203179	1
c53499_g1	-1.58876	-0.504588	0.0203313	1
c58743_g3	-1.7105	-0.637059	0.0204379	1
c56935_g9	-0.618609	5.09894	0.0205999	1
c59338_g1	-0.583644	4.24208	0.0206153	1
c58946_g4	-1.23501	0.76624	0.0206245	1
c51363_g2	-1.24174	0.621297	0.0207169	1
c45528_g1	-0.628334	2.9608	0.0207375	1
c51137_g2	-1.88997	-0.181559	0.0207553	1
c50297_g1	-0.639515	5.10841	0.0207655	1
c56950_g1	-0.575203	4.59435	0.0208461	1
c50526_g1	-1.52213	-0.0655147	0.0208652	1
c56230_g1	-1.02355	2.49775	0.0210197	1
c73272_g1	-3.10859	-0.940234	0.0211032	1
c58049_g5	-0.825901	1.78419	0.0211869	1
c59988_g3	-2.93628	-1.00792	0.0212213	1
c56640_g3	-1.31027	1.48148	0.0213029	1
c53622_g2	-0.726785	5.07154	0.0213078	1
c56574_g1	-0.552659	6.24068	0.0213887	1
c57614_g1	-1.47633	0.025754	0.0213897	1
c49068_g1	-0.586893	5.14678	0.021439	1
c51137_g1	-2.3865	-0.835694	0.0215295	1
c54629_g2	-1.07223	0.710881	0.021678	1
c55185_g1	-0.590308	4.15506	0.0217308	1
c43940_g1	-0.615255	4.20004	0.0217872	1
c56094_g1	-0.894101	1.18044	0.0218565	1
c48741_g1	-0.678354	5.22999	0.0219839	1
c61106_g4	-1.74684	-0.224589	0.0221329	1
c59107_g1	-0.452176	6.6409	0.0221497	1
c51665_g1	-1.3486	0.14996	0.0221497	1
c57303_g2	-0.973551	1.33026	0.0221694	1
c52254_g2	-1.40887	0.0624827	0.0224405	1
c51961_g1	-0.539294	4.67108	0.0224476	1
c59110_g1	-0.672344	7.44234	0.0224947	1
c47398_g1	-1.45391	0.24197	0.0225076	1
c6254_g1	-0.574952	4.13428	0.022623	1
c41136_g1	-0.77206	3.61474	0.0226294	1
c53598_g3	-2.39614	-0.513361	0.0226718	1
c31245_g1	-1.46345	1.07817	0.0226778	1
c21267_g1	-0.483552	6.00303	0.022721	1
c60062_g2	-3.21628	-0.842557	0.0227274	1
c59171_g6	-1.43187	-0.00623127	0.0227918	1
c52166_g1	-0.511363	4.97412	0.0228097	1
c62107_g1	-0.481008	5.43944	0.0228759	1
c58364_g1	-0.668637	5.0635	0.0229764	1
c58087_g1	-0.637557	2.32896	0.0229821	1
c31707_g1	-4.25375	-1.33525	0.0230295	1
c63737_g1	-4.25375	-1.33525	0.0230313	1
c52440_g1	-1.72009	-0.634783	0.0231003	1
c56588_g1	-1.64192	-0.316383	0.023127	1
c50702_g4	-1.8762	-0.548809	0.0232614	1
c49787_g2	-4.53172	-1.2003	0.0232775	1
c68804_g1	-0.550001	10.4976	0.0233977	1
c59749_g2	-1.18944	0.155404	0.0233995	1
c47425_g1	-4.23952	-1.33828	0.0234236	1
c31684_g1	-0.681108	5.5756	0.0234255	1
c59476_g7	-4.23952	-1.33828	0.023426	1
c47506_g1	-3.17337	-0.929414	0.0237913	1
c52387_g2	-0.567585	8.01111	0.0239447	1
c57801_g8	-0.593098	3.51781	0.0240569	1
c60748_g4	-0.817024	1.60539	0.0240698	1
c61032_g4	-1.11072	0.667983	0.0240777	1
c55847_g1	-1.89429	1.13753	0.0242523	1
c48845_g1	-0.529488	4.80693	0.0243448	1
c56387_g2	-0.512616	8.37916	0.0243487	1
c54357_g1	-0.537462	5.47121	0.0244798	1
c40180_g1	-1.64014	-0.317075	0.0245044	1
c62010_g2	-1.01724	0.750052	0.0245694	1
c62935_g2	-0.76522	2.39073	0.0246141	1
c47739_g1	-1.38463	0.674114	0.0246333	1
c57615_g1	-4.24821	-1.33656	0.0247043	1
c56758_g1	-0.573235	4.9117	0.0247163	1
c50792_g1	-2.24435	0.376109	0.0247808	1
c31727_g1	-4.73408	-1.12607	0.0247837	1
c62395_g1	-0.844995	1.50937	0.0248681	1
c25758_g1	-4.40403	-1.26779	0.0248861	1
c57489_g1	-0.517202	5.76357	0.0248923	1
c14180_g1	-0.554377	5.57945	0.0249397	1
c54753_g1	-0.524905	3.90496	0.0250953	1
c77551_g1	-1.93052	2.11856	0.0252609	1
c57780_g5	-0.979146	0.885125	0.0253346	1
c49718_g2	-0.558773	3.76935	0.0254383	1
c58523_g7	-2.81906	-1.06352	0.0255238	1
c14152_g2	-2.67488	-1.12658	0.0255978	1
c58327_g4	-0.545843	3.21792	0.0257329	1
c60587_g4	-0.726674	1.84205	0.0257351	1
c56627_g1	-1.56389	-0.339749	0.0257692	1
c69232_g1	-0.625299	3.20614	0.0257966	1
c61918_g2	-2.67217	-1.12521	0.0258261	1
c59089_g2	-0.602979	3.30766	0.0258527	1
c48728_g1	-0.520986	4.91316	0.0258761	1
c58516_g3	-4.71371	-1.18108	0.0258811	1
c29675_g1	-2.83075	-1.06033	0.0258817	1
c51014_g1	-0.533778	4.1438	0.0258829	1
c53509_g1	-0.541351	5.75735	0.0258859	1
c39267_g1	-0.538495	7.05271	0.0259287	1
c62560_g2	-1.2564	0.61687	0.0260547	1
c68779_g1	-0.957747	1.09365	0.0261448	1
c63671_g5	-0.806967	1.54982	0.0261607	1
c59054_g7	-1.5584	-0.342436	0.0262433	1
c53596_g1	-0.561096	3.30463	0.0262891	1
c58348_g1	-0.639771	2.20675	0.0262986	1
c61109_g4	-2.37726	-0.8351	0.0263164	1
c42492_g1	-4.53987	-1.19902	0.0264047	1
c42851_g1	-4.53986	-1.19902	0.0264072	1
c63228_g4	-0.823306	6.19679	0.0265624	1
c7364_g1	-4.52235	-1.20087	0.0266434	1
c52175_g1	-0.684152	3.18881	0.0266878	1
c51218_g1	-0.886081	1.50801	0.0266906	1
c42929_g1	-0.54223	5.87586	0.0268057	1
c21494_g1	-2.13974	-0.253607	0.0270502	1
c55251_g1	-0.782903	1.57072	0.0270964	1
c38527_g1	-0.88197	1.08823	0.0271281	1
c44782_g1	-1.26013	0.114659	0.0272268	1
c45922_g1	-0.463854	6.27098	0.0272661	1
c61691_g4	-0.854578	1.30223	0.0272701	1
c56073_g3	-1.48647	-0.111939	0.0273004	1
c49028_g2	-1.20629	0.0726892	0.0273948	1
c73702_g1	-2.91635	-1.00768	0.0274015	1
c62730_g2	-0.683817	2.451	0.0275201	1
c58345_g8	-0.74014	2.18372	0.0275355	1
c60530_g4	-1.64175	0.260441	0.0275717	1
c50816_g4	-1.9036	-0.529674	0.0276384	1
c49419_g1	-0.655339	3.10679	0.0277414	1
c58515_g1	-0.672429	2.65564	0.0278659	1
c53278_g1	-1.40686	0.187914	0.0279177	1
c58693_g1	-1.42319	0.123026	0.0280277	1
c53627_g3	-0.524147	5.71004	0.0280354	1
c60340_g1	-0.461069	5.78059	0.0280488	1
c51676_g1	-1.18959	0.666424	0.0282437	1
c59763_g1	-0.512052	6.88251	0.0283216	1
c61801_g3	-0.544055	3.68656	0.0285924	1
c62981_g1	-0.487715	6.33962	0.0286735	1
c30046_g1	-0.809285	1.35715	0.0287218	1
c59261_g7	-0.515983	7.75453	0.0288632	1
c63248_g3	-0.470003	6.43891	0.028917	1
c38318_g1	-2.31735	-0.880983	0.0289574	1
c58189_g11	-0.923731	1.0326	0.0289973	1
c58777_g1	-0.608939	3.25288	0.0290756	1
c42552_g1	-1.43242	0.133403	0.0291037	1
c53661_g1	-0.683512	2.18314	0.0291319	1
c46263_g1	-0.498218	4.44134	0.0292487	1
c62711_g2	-1.47007	5.23074	0.0292699	1
c57629_g7	-0.759394	1.7043	0.0295117	1
c42789_g1	-1.52366	0.686622	0.0295252	1
c61285_g4	-0.477024	5.88914	0.02954	1
c40605_g1	-0.914541	1.19476	0.0295885	1
c20735_g1	-1.15551	0.243783	0.0296496	1
c59317_g1	-1.53329	-0.20387	0.0296562	1
c62706_g5	-1.72472	-0.230367	0.0296728	1
c50109_g1	-0.569039	3.45734	0.0296938	1
c61634_g1	-0.551745	4.42125	0.0297239	1
c55466_g1	-0.567941	2.91162	0.0299162	1
c52709_g3	-1.8709	-0.547559	0.0299756	1
c55418_g1	-0.617356	3.0838	0.0300109	1
c61285_g5	-1.37186	0.191665	0.0300675	1
c56394_g5	-2.47279	-0.776504	0.0301498	1
c5633_g1	-0.557862	4.48578	0.0301611	1
c55904_g1	-0.517336	3.70459	0.030221	1
c77451_g1	-0.498262	4.14673	0.0302444	1
c47643_g1	-4.50998	-1.25519	0.0303378	1
c57445_g1	-0.869036	1.20383	0.0303422	1
c50244_g1	-0.561654	8.16475	0.0303721	1
c68943_g1	-0.535511	4.38061	0.0305143	1
c48211_g1	-0.989509	1.21827	0.030549	1
c88240_g1	-4.49525	-1.2569	0.0306945	1
c25988_g1	-0.451654	5.83401	0.0307568	1
c58928_g2	-0.803673	1.45871	0.0307773	1
c51564_g1	-0.519875	3.93588	0.0310012	1
c21056_g1	-0.917775	1.59232	0.0311896	1
c62162_g1	-0.465505	4.4	0.0312597	1
c53864_g1	-0.491268	3.81809	0.0312982	1
c33256_g1	-4.03251	-1.41461	0.031306	1
c59117_g5	-4.03251	-1.41461	0.031306	1
c55177_g1	-0.862265	6.95627	0.0313126	1
c54309_g3	-0.763609	1.50828	0.0313658	1
c58006_g1	-0.516841	4.60872	0.0313956	1
c59089_g1	-1.77437	-0.587974	0.031477	1
c55311_g1	-1.9989	0.55202	0.031573	1
c46625_g1	-0.591051	4.45585	0.0316399	1
c36941_g1	-0.429029	6.04953	0.0316485	1
c83483_g1	-2.68472	-1.12281	0.0318215	1
c51471_g1	-0.484657	5.45704	0.0318335	1
c44522_g1	-2.44209	-0.824141	0.0319316	1
c45462_g1	-0.478332	4.97122	0.0320036	1
c52137_g1	-0.466347	4.69964	0.0320358	1
c62711_g7	-2.58157	-0.430324	0.0320381	1
c63119_g1	-0.459478	5.02542	0.0320538	1
c48194_g1	-0.45957	5.58969	0.0321831	1
c62905_g1	-2.28889	-0.887549	0.0322838	1
c21311_g1	-2.39743	-0.505277	0.0323011	1
c39570_g1	-0.519052	3.66599	0.0324576	1
c63705_g2	-0.490394	5.76668	0.0326761	1
c35249_g1	-3.73745	-0.551052	0.0327062	1
c46878_g2	-1.31577	0.0316867	0.0328059	1
c55731_g1	-0.510911	5.22169	0.0329274	1
c27777_g1	-4.03049	-1.41765	0.0329553	1
c79794_g1	-4.03049	-1.41765	0.0329576	1
c23082_g1	-4.03049	-1.41765	0.0329601	1
c62220_g4	-4.03048	-1.41765	0.0329609	1
c37487_g1	-4.03048	-1.41765	0.0329609	1
c53995_g7	-4.03048	-1.41765	0.0329642	1
c48493_g1	-4.03048	-1.41765	0.032967	1
c59905_g1	-1.45556	0.0382336	0.0330085	1
c53103_g1	-1.54449	-0.190912	0.0332176	1
c60126_g6	-1.11043	0.80438	0.0333276	1
c62680_g3	-0.879178	1.17598	0.0333545	1
c52861_g3	-2.79784	-1.06749	0.0333869	1
c46805_g1	-0.598824	3.31136	0.0333925	1
c57185_g3	-1.57078	-0.340756	0.0334617	1
c51957_g1	-0.462179	8.85757	0.0334636	1
c44761_g1	-0.658983	4.78716	0.0336757	1
c55058_g1	-4.03051	-1.41707	0.033685	1
c44471_g1	-4.03051	-1.41707	0.0336854	1
c50997_g1	-4.0305	-1.41707	0.0336879	1
c1511_g1	-4.0305	-1.41707	0.0336918	1
c61794_g4	-4.0305	-1.41707	0.0336929	1
c55786_g1	-0.450329	4.85965	0.0337376	1
c53839_g1	-1.04918	0.399891	0.0338455	1
c44905_g2	-4.50883	-1.20143	0.0339814	1
c51701_g1	-2.80739	-1.06829	0.0339968	1
c58749_g3	-0.993056	0.696308	0.0340263	1
c61271_g8	-0.627893	3.6244	0.0340792	1
c47634_g1	-3.03116	-0.996044	0.034172	1
c62015_g4	-0.894289	0.978662	0.0343344	1
c14099_g1	-0.519054	6.88278	0.0343738	1
c35106_g1	-0.506821	5.98507	0.0344281	1
c53813_g1	-2.47404	-0.776738	0.0346396	1
c35079_g1	-0.447468	6.50343	0.0346913	1
c52845_g1	-0.487524	6.63998	0.0348212	1
c58997_g2	-0.523741	3.76623	0.0348665	1
c69726_g1	-4.23716	-1.34015	0.0350561	1
c59708_g2	-0.490667	4.79966	0.035128	1
c57775_g1	-0.472158	4.04003	0.0352781	1
c51021_g1	-1.59476	0.0463333	0.0353365	1
c36169_g1	-0.515323	5.86701	0.0353492	1
c51590_g1	-2.81289	-1.06702	0.0355109	1
c59150_g1	-0.420333	5.38503	0.0355441	1
c59945_g8	-1.83752	-0.545613	0.0358401	1
c53889_g3	-2.27719	-0.886165	0.0358837	1
c52833_g2	-2.45544	-0.779361	0.0359779	1
c51951_g1	-0.76376	1.7435	0.0360825	1
c56283_g10	-0.888386	1.15238	0.03611	1
c48930_g2	-0.896566	1.23929	0.0361518	1
c48799_g1	-4.03367	-1.41518	0.0362672	1
c35419_g1	-4.03367	-1.41518	0.0362733	1
c48297_g1	-1.24336	0.618359	0.0362891	1
c43758_g1	-0.561633	4.73947	0.0364045	1
c53756_g1	-0.442777	5.13171	0.0365824	1
c57883_g2	-0.451333	4.25379	0.0367306	1
c63170_g3	-0.761133	1.57448	0.0368686	1
c50832_g1	-1.81146	-0.225692	0.0369129	1
c51243_g1	-0.464713	5.21093	0.0370121	1
c55332_g8	-1.72518	-0.408726	0.0370188	1
c59304_g1	-0.482484	4.8832	0.0371415	1
c56029_g1	-0.494123	3.87967	0.0371565	1
c56545_g2	-1.05465	1.20963	0.0373235	1
c50703_g1	-0.497182	5.41405	0.0375216	1
c53385_g2	-0.921605	1.07159	0.0375222	1
c62454_g3	-0.511658	6.41746	0.037602	1
c57693_g1	-0.545017	2.91689	0.0376193	1
c12229_g2	-4.03785	-1.41403	0.0378054	1
c20210_g1	-4.03785	-1.41403	0.0378055	1
c56452_g4	-0.512605	3.9365	0.0378071	1
c63620_g1	-2.81345	-1.06344	0.0378441	1
c59595_g5	-0.946738	0.725352	0.0379858	1
c35335_g1	-1.08208	0.646811	0.0381691	1
c54096_g1	-0.517319	2.98114	0.0382172	1
c35156_g1	-0.502046	4.14378	0.0382676	1
c56619_g6	-1.1197	0.670252	0.038315	1
c62110_g8	-1.19902	0.587004	0.038322	1
c86274_g1	-0.515819	5.23384	0.0383516	1
c56640_g6	-1.97829	-0.469083	0.0384277	1
c57863_g3	-0.967033	0.739363	0.0384602	1
c59489_g1	-0.580097	2.42932	0.0386689	1
c58869_g3	-0.848087	1.07182	0.0387019	1
c59064_g1	-0.626624	2.19415	0.0387094	1
c59804_g1	-0.539175	4.30444	0.0387187	1
c61501_g1	-0.783509	1.37269	0.0387588	1
c85163_g1	-4.54713	-1.25274	0.0388958	1
c41047_g1	-0.509741	3.97288	0.0388964	1
c52151_g1	-4.23082	-1.34072	0.0390043	1
c57292_g1	-0.653226	1.96358	0.0390474	1
c56188_g3	-2.76479	-0.708245	0.0391096	1
c54249_g1	-0.464777	5.08402	0.0391487	1
c63171_g2	-2.06829	-0.382374	0.0392641	1
c59245_g4	-0.919161	0.721284	0.0393851	1
c62226_g2	-1.22456	0.202643	0.0394698	1
c51466_g1	-4.28136	-1.33353	0.0396251	1
c19325_g1	-1.65211	-0.678479	0.039805	1
c63070_g9	-1.31149	-0.0612233	0.0398765	1
c55589_g1	-1.07002	2.11347	0.0400613	1
c54890_g1	-0.622594	5.81014	0.0400923	1
c49957_g1	-2.80916	-1.06774	0.0401011	1
c52819_g1	-1.26043	0.302597	0.0401255	1
c47826_g1	-1.57506	-0.496374	0.0401396	1
c55197_g1	-0.560884	2.83298	0.0402662	1
c59686_g1	-0.704846	4.85172	0.0403465	1
c47521_g1	-0.501698	7.35952	0.0403859	1
c52053_g1	-0.43752	6.11602	0.0404622	1
c43664_g1	-1.80706	-0.588726	0.0404793	1
c55236_g1	-0.83479	0.914967	0.0405969	1
c50388_g2	-0.774054	1.23336	0.0405981	1
c59741_g4	-1.97865	-0.737561	0.0406009	1
c57806_g4	-0.476105	4.07277	0.0406014	1
c58506_g2	-0.971935	1.87507	0.0406643	1
c44416_g1	-1.8823	0.785665	0.0408337	1
c14165_g1	-4.23351	-1.33958	0.0411856	1
c50277_g1	-1.13646	0.667738	0.0411951	1
c63639_g4	-0.624152	4.51119	0.041223	1
c57869_g4	-1.13442	0.295357	0.0412462	1
c61323_g8	-0.578751	3.35398	0.0419362	1
c51325_g1	-0.476421	3.73692	0.0419564	1
c56604_g3	-1.75257	-0.385517	0.041957	1
c61530_g2	-0.569527	3.61905	0.0420427	1
c57082_g1	-0.57523	3.71091	0.0420847	1
c60449_g2	-0.465072	4.36367	0.0420934	1
c59796_g7	-0.588947	2.50253	0.0421236	1
c49310_g1	-1.61157	-0.69026	0.0421824	1
c50118_g1	-0.440442	7.09218	0.0422011	1
c54588_g1	-0.541053	5.19243	0.042211	1
c52098_g1	-4.05031	-1.41214	0.0422233	1
c46906_g1	-1.70152	-0.410712	0.0423121	1
c60915_g4	-1.29678	0.021632	0.0423239	1
c58852_g1	-0.445002	5.41921	0.042398	1
c53282_g1	-1.99762	-0.732616	0.0424526	1
c58515_g4	-0.652987	2.2775	0.0424863	1
c51550_g1	-0.473599	5.85361	0.04254	1
c55903_g1	-0.474599	7.29636	0.0425984	1
c62546_g4	-4.05397	-1.41156	0.0427738	1
c83206_g1	-4.05397	-1.41156	0.0427739	1
c59582_g2	-0.4498	6.21827	0.0429472	1
c57512_g4	-4.29329	-1.3328	0.0429619	1
c69249_g1	-0.99303	0.96945	0.0429627	1
c58451_g4	-0.52731	2.77562	0.0429858	1
c55690_g1	-1.0013	3.93823	0.043003	1
c57707_g1	-0.439577	5.48824	0.0430578	1
c54686_g7	-2.00154	-0.72542	0.0431878	1
c58939_g3	-0.63094	3.55278	0.0431932	1
c62469_g3	-1.02767	0.378103	0.0432522	1
c39919_g1	-0.437006	6.05449	0.0432998	1
c56760_g1	-0.474644	3.58205	0.043545	1
c48727_g1	-0.471847	3.92916	0.0435745	1
c62115_g7	-3.07286	-0.947314	0.0436239	1
c54770_g5	-2.20194	-0.939628	0.0436645	1
c50027_g1	-0.737105	2.07803	0.0437584	1
c10767_g1	-2.38052	0.71377	0.0440103	1
c62096_g1	-0.770783	1.44947	0.0440973	1
c49214_g1	-1.97943	0.346384	0.0441265	1
c58062_g1	-1.14087	0.32419	0.0441599	1
c52817_g1	-0.497672	4.88879	0.0442678	1
c62633_g1	-0.416858	5.52854	0.0442716	1
c54106_g1	-0.678127	3.01624	0.0443393	1
c45378_g1	-0.95498	0.761505	0.0444978	1
c60484_g3	-0.929894	1.96555	0.0445577	1
c63127_g1	-0.419147	6.03377	0.0445737	1
c46416_g1	-2.86145	-1.05755	0.0446082	1
c53866_g1	-1.5981	-0.69074	0.0447694	1
c48063_g2	-4.25879	-1.33598	0.0450424	1
c53056_g1	-2.25034	-0.892478	0.0450999	1
c57381_g2	-2.66683	-1.12818	0.0451022	1
c53511_g1	-0.404193	5.59821	0.0451685	1
c58074_g1	-0.46653	4.66284	0.0451746	1
c56956_g1	-1.03825	0.689727	0.0451762	1
c55889_g1	-0.643197	2.72965	0.0451828	1
c60328_g1	-0.606982	2.37017	0.0452858	1
c58450_g3	-1.03586	1.3956	0.0452962	1
c59986_g2	-1.42454	-0.279661	0.0453315	1
c43784_g1	-2.37677	-0.825573	0.0453814	1
c57502_g2	-1.64212	-0.686445	0.0454126	1
c32796_g1	-1.12291	0.934611	0.0456076	1
c55419_g2	-1.86549	-0.777687	0.0456822	1
c63058_g1	-0.493254	4.65209	0.0457491	1
c47526_g1	-2.67125	-1.12898	0.045814	1
c52260_g2	-1.85954	-0.830123	0.0458747	1
c66352_g1	-4.40518	-1.26593	0.0459694	1
c48299_g1	-4.40518	-1.26593	0.0459739	1
c40334_g1	-2.66778	-1.12762	0.0459743	1
c51919_g1	-0.455433	4.33948	0.04603	1
c58703_g1	-0.525984	7.62743	0.0460709	1
c45668_g1	-1.93077	-0.77526	0.0461874	1
c53470_g1	-0.519435	4.26573	0.0462302	1
c61026_g1	-0.438636	5.61928	0.0462632	1
c57588_g1	-0.527264	3.98507	0.0463033	1
c44358_g1	-4.016	-1.41822	0.0464455	1
c44134_g1	-4.016	-1.41822	0.0464461	1
c57343_g5	-4.016	-1.41822	0.0464489	1
c86334_g1	-4.016	-1.41822	0.0464504	1
c42157_g1	-4.016	-1.41822	0.0464533	1
c77763_g1	-4.016	-1.41822	0.0464555	1
c64118_g1	-0.577513	2.39692	0.0465307	1
c59819_g5	-2.51557	-1.19318	0.0466582	1
c47177_g1	-0.485605	3.10227	0.0466713	1
c54438_g2	-1.5589	-0.727934	0.0467785	1
c50358_g1	-0.444479	5.61702	0.0469832	1
c56989_g1	-0.416306	4.96674	0.0470301	1
c53749_g3	-2.51198	-1.1918	0.0470888	1
c55286_g2	-0.573524	2.75465	0.0473491	1
c60969_g1	-0.523923	3.96599	0.0473703	1
c50535_g1	-2.93577	-0.995815	0.0473738	1
c25872_g2	-2.51777	-1.19261	0.0473897	1
c4896_g1	-0.431185	10.3688	0.0475296	1
c15752_g1	-2.10078	1.28866	0.0475518	1
c63327_g3	-0.659641	2.13071	0.047557	1
c58645_g4	-2.73032	-1.12177	0.0476814	1
c51421_g2	-2.15617	-0.944659	0.0478877	1
c59237_g1	-0.423939	4.6449	0.0479066	1
c57171_g1	-0.401406	6.73575	0.0479804	1
c51270_g1	-1.50719	-0.734084	0.0479885	1
c57365_g1	-0.559189	2.36909	0.0479949	1
c43008_g1	-0.569741	3.74783	0.0480274	1
c55843_g1	-0.60667	2.4365	0.0480783	1
c61066_g1	-0.475683	4.66367	0.0481462	1
c56057_g2	-1.45011	0.296203	0.0481662	1
c55945_g11	-0.820529	0.869483	0.0481888	1
c57189_g1	-0.454773	5.19052	0.0482129	1
c57010_g1	-1.12852	0.111031	0.0482413	1
c48066_g1	-0.572728	2.55749	0.0482874	1
c52465_g1	-0.89432	0.975954	0.0483308	1
c55936_g2	-1.1175	1.1425	0.0483314	1
c56475_g1	-0.486344	6.44941	0.0483856	1
c29172_g1	-1.94961	0.137844	0.0483995	1
c40385_g1	-0.422978	11.0655	0.0484239	1
c52172_g1	-1.84017	-0.540055	0.048508	1
c55780_g8	-1.00712	1.54382	0.0485195	1
c41295_g1	-0.86775	1.50531	0.0486019	1
c27548_g1	-2.50783	-1.19366	0.0486374	1
c54507_g1	-0.51496	5.51084	0.0486778	1
c59954_g1	-0.613983	1.8899	0.0487385	1
c27605_g1	-4.02604	-1.41649	0.0487711	1
c60700_g3	-0.424002	4.78056	0.0488248	1
c56088_g1	-0.480044	3.3957	0.0488293	1
c11466_g1	-2.72391	-1.11927	0.0488438	1
c57966_g1	-0.849835	0.702518	0.0488747	1
c58539_g1	-0.471781	4.94197	0.049164	1
c63084_g4	-0.532243	3.2867	0.0492048	1
c57799_g1	-0.474527	3.83321	0.0492334	1
c55647_g1	-1.58423	-0.0505243	0.0492811	1
c47278_g1	-1.78105	0.0233003	0.049324	1
c60062_g1	-1.79389	1.11148	0.0493296	1
c57810_g1	-1.41328	-0.415543	0.0495262	1
c39534_g1	-0.580621	3.46242	0.049537	1
c77758_g1	-0.451008	4.51518	0.0495607	1
c60994_g7	-0.635657	2.5244	0.0497211	1
c51626_g1	-1.43784	-0.0142203	0.0497503	1
c60320_g4	-0.542084	5.81977	0.0498246	1
c53692_g2	-1.51652	-0.195965	0.0498947	1

## Sheet: S7
	logFC	logCPM	PValue	FDR
c12257_g1	5.58644	0.631471	1.50657e-14	2.68867e-10
c55579_g1	7.69656	0.835832	2.18605e-14	2.92597e-10
c49276_g1	1.46126	6.2419	1.24418e-05	0.0666124
c58848_g2	0.870422	6.36152	2.45781e-05	0.0966499
c46583_g1	1.82186	0.972683	3.48308e-05	0.1036
c42057_g1	1.9438	0.600332	7.52676e-05	0.183171
c14112_g1	1.67007	5.62358	8.01124e-05	0.186484
c77406_g1	2.40695	9.64381	0.000255383	0.471481
c55692_g4	0.858798	4.07724	0.000283946	0.495331
c59847_g3	1.36138	1.51172	0.000286805	0.495331
c63881_g1	0.706479	6.4658	0.000352279	0.571536
c61704_g1	3.92038	1.2988	0.000395688	0.612572
c34140_g1	2.53806	1.08561	0.000400456	0.612572
c56807_g1	5.18497	1.16737	0.00042501	0.632072
c54350_g1	2.42821	3.06268	0.000471967	0.639054
c63197_g1	0.815211	6.3474	0.000472307	0.639054
c33211_g1	1.60789	0.764544	0.000477449	0.639054
c58297_g2	2.63533	-0.221054	0.000538405	0.703065
c61744_g1	0.728488	5.82593	0.0006191	0.770837
c63881_g2	0.633693	7.67314	0.000757641	0.792223
c52506_g3	5.15635	-0.986968	0.000790955	0.792223
c48312_g1	1.84372	0.321681	0.000805479	0.792223
c38400_g1	3.50591	3.79939	0.000813842	0.792223
c41550_g1	3.71898	-0.717346	0.00085744	0.819759
c25283_g1	1.9975	0.0815936	0.000894113	0.839823
c50527_g1	2.46053	-0.363209	0.000996746	0.86475
c50808_g1	0.75795	4.33275	0.00100624	0.86475
c54631_g1	3.31073	3.13269	0.00103371	0.86475
c52785_g1	1.28057	1.40844	0.00111291	0.904642
c56024_g3	1.05997	1.92272	0.00111519	0.904642
c54674_g1	1.48538	0.885931	0.001286	1
c52049_g1	4.95254	0.347805	0.00132462	1
c61563_g1	0.908571	2.57041	0.00137333	1
c55444_g3	2.39811	-0.376116	0.001493	1
c59651_g1	1.52713	0.573392	0.00159296	1
c39926_g1	2.15421	-0.149767	0.0016258	1
c40544_g3	5.00465	-1.05345	0.00176297	1
c32851_g1	0.937805	2.40524	0.00184185	1
c42546_g1	4.98801	-1.05895	0.00188822	1
c59137_g1	0.873618	2.48339	0.00216055	1
c56032_g1	1.36751	0.910669	0.00222854	1
c5643_g1	2.60394	1.95756	0.00227377	1
c58564_g1	1.61999	0.781877	0.00245936	1
c60008_g1	0.855135	2.56825	0.00253053	1
c54780_g1	1.23391	1.17337	0.00261492	1
c55126_g1	0.90442	2.20242	0.00269625	1
c62806_g2	1.10626	1.77275	0.00282145	1
c54307_g1	3.40618	3.28133	0.00282547	1
c48616_g1	0.803118	3.73555	0.00291432	1
c56478_g5	2.6331	-0.476693	0.00297963	1
c54338_g1	1.79774	0.188888	0.00298646	1
c51481_g1	0.772197	3.14327	0.00305595	1
c54453_g5	1.68113	0.238358	0.0030834	1
c55020_g8	1.24586	0.928355	0.00320619	1
c52190_g1	2.99903	-0.367752	0.0032383	1
c53826_g1	0.927476	2.04245	0.00325097	1
c53395_g1	3.1504	1.65963	0.00333903	1
c62309_g5	1.04798	1.78697	0.00352363	1
c65545_g1	1.9851	-0.406175	0.00358785	1
c44374_g1	1.62471	0.385855	0.00373359	1
c36803_g1	2.83954	-0.712541	0.00379294	1
c56547_g2	0.770792	3.08754	0.0038052	1
c2170_g1	0.652032	5.22613	0.00400304	1
c51050_g1	0.880921	2.14975	0.00428615	1
c55061_g1	0.684786	3.5105	0.0046502	1
c49194_g1	1.62172	0.0966657	0.00521415	1
c56557_g1	1.74169	0.176865	0.00523118	1
c63830_g1	0.761202	5.40204	0.00524964	1
c53947_g3	2.28544	-0.205465	0.0053339	1
c58744_g6	0.766514	2.71647	0.00533918	1
c58135_g3	1.06604	1.43092	0.00539691	1
c51202_g1	1.38617	0.70557	0.00551516	1
c55561_g1	0.846731	4.12648	0.00560937	1
c42554_g1	1.46496	0.514035	0.00573181	1
c48025_g1	2.73606	1.6278	0.00575478	1
c54975_g1	1.31007	0.770187	0.00578922	1
c55368_g11	0.777643	2.66927	0.00583877	1
c53629_g2	1.06102	1.18196	0.00590818	1
c69061_g1	3.01225	5.51595	0.00600104	1
c61807_g1	0.536875	6.53232	0.00612784	1
c60498_g8	0.820579	2.48255	0.00614301	1
c62664_g3	1.19414	0.869751	0.0063718	1
c61957_g7	0.59473	5.2604	0.00641408	1
c61734_g6	1.06071	1.24798	0.00661005	1
c3841_g1	0.62281	4.30576	0.00662123	1
c49407_g1	2.95305	2.82018	0.00671237	1
c56820_g6	1.72944	-0.0969497	0.00678266	1
c60234_g4	0.63151	5.95001	0.00689941	1
c49995_g1	0.732964	2.92804	0.00696238	1
c46898_g1	0.913187	1.55153	0.00698153	1
c49041_g2	1.04552	2.32257	0.00702358	1
c38618_g1	1.3502	0.540825	0.00706674	1
c62392_g1	4.66982	-1.19908	0.00746841	1
c61620_g1	0.804589	3.47438	0.0074958	1
c55283_g3	0.933365	1.60088	0.00750739	1
c48890_g1	2.05604	-0.0924523	0.00754531	1
c46412_g1	1.63496	-0.0138309	0.00755138	1
c50606_g1	0.855873	2.14873	0.00795177	1
c60862_g7	0.673487	3.49853	0.00806603	1
c19706_g1	0.878675	1.85322	0.00809302	1
c15691_g1	3.14522	-0.998382	0.00811541	1
c61670_g1	1.04132	1.38074	0.00825877	1
c55014_g3	1.16435	0.936957	0.00839085	1
c54672_g3	1.56955	-0.0488007	0.00869024	1
c61670_g2	0.931455	1.77599	0.00877546	1
c38219_g1	5.13749	-0.993898	0.00891012	1
c55596_g2	0.856289	1.87597	0.00897708	1
c60243_g1	0.712389	2.58051	0.00914068	1
c59310_g1	2.31002	2.89495	0.00926902	1
c53597_g1	4.54298	-1.26081	0.00931561	1
c61300_g1	1.21551	1.0802	0.00953243	1
c40830_g1	3.16334	-0.99529	0.00954536	1
c49390_g1	0.68961	2.6485	0.00954696	1
c59502_g1	0.718729	2.86379	0.0095739	1
c49973_g1	0.817596	1.86648	0.00963895	1
c61100_g1	0.914686	1.683	0.00967667	1
c60513_g4	0.859422	1.97354	0.00984396	1
c58286_g1	1.10213	3.4129	0.0101373	1
c51890_g1	2.45028	-0.61017	0.0101853	1
c62926_g2	3.45188	-0.834693	0.0102841	1
c54664_g1	0.696198	3.26384	0.0102966	1
c48031_g3	4.55335	-1.25802	0.0104091	1
c74198_g1	1.45846	0.197089	0.010549	1
c55400_g2	1.21627	1.08819	0.0105753	1
c61396_g1	0.898208	4.89179	0.0106694	1
c58255_g3	0.564926	7.2667	0.0108257	1
c61227_g2	0.573182	4.80542	0.0108492	1
c49628_g1	0.577967	4.24222	0.0109652	1
c59009_g3	0.964485	1.54064	0.0110396	1
c54736_g1	1.24983	0.612597	0.0111504	1
c58535_g1	0.954564	1.29799	0.0112133	1
c63160_g1	0.726247	2.36433	0.0112423	1
c38779_g2	2.59582	-0.835214	0.0112548	1
c59503_g6	1.0371	1.26397	0.0112929	1
c55520_g1	0.6197	4.12426	0.0114519	1
c46447_g1	1.59398	0.0742122	0.0116103	1
c60116_g2	2.32684	-0.483158	0.0116199	1
c59815_g1	0.945557	1.5799	0.0116563	1
c59399_g2	0.687148	2.82908	0.01166	1
c45873_g1	0.996048	2.2029	0.0116666	1
c62663_g1	0.572378	3.86842	0.011776	1
c49802_g1	1.28973	0.586188	0.0118178	1
c51031_g1	1.20385	0.515865	0.0119314	1
c62245_g1	0.636041	4.26117	0.0119317	1
c58443_g4	2.12096	-0.528333	0.0120536	1
c54824_g2	1.40535	0.172359	0.0121259	1
c62134_g1	0.776888	3.23042	0.012267	1
c58729_g6	0.829128	2.0365	0.0124421	1
c63918_g3	2.09709	-0.538694	0.0126185	1
c59973_g5	4.88305	-1.06991	0.0126832	1
c54577_g1	1.34147	0.381464	0.0129717	1
c48502_g1	0.988038	1.5084	0.0130184	1
c60695_g2	2.04083	-0.61595	0.0130485	1
c44442_g1	1.31131	0.366592	0.0130743	1
c59386_g4	1.46387	1.21551	0.0131219	1
c48450_g1	1.17975	0.931876	0.0131259	1
c46236_g1	1.60666	0.146991	0.0132757	1
c62128_g2	1.03151	1.1993	0.0132763	1
c63111_g2	0.539815	4.41188	0.0134363	1
c61035_g2	1.11056	0.64538	0.0135362	1
c53383_g1	0.821873	1.66766	0.0136213	1
c50407_g1	0.800946	2.1903	0.0137493	1
c57474_g2	1.82544	-0.141578	0.0139174	1
c55095_g1	0.762188	1.98843	0.0139959	1
c35515_g1	1.25576	0.456072	0.0140538	1
c63017_g1	0.600042	3.80447	0.014246	1
c9669_g1	4.54448	-1.2622	0.0143701	1
c62359_g1	1.02257	1.21227	0.014439	1
c55855_g1	0.982534	1.89234	0.0144873	1
c53852_g1	0.622686	3.25411	0.0145647	1
c9511_g1	0.88646	1.54733	0.0146499	1
c82241_g1	3.01695	-1.0618	0.0147666	1
c17007_g1	3.01695	-1.0618	0.0147688	1
c51228_g1	1.14572	0.675386	0.0147982	1
c54548_g1	1.48322	0.105292	0.0150295	1
c49642_g1	2.11948	-0.279769	0.0152757	1
c58269_g1	1.14421	1.25126	0.0155364	1
c61202_g1	0.684986	2.40758	0.0158169	1
c63806_g3	4.84507	-1.07665	0.0158459	1
c54815_g2	1.31461	0.591155	0.0159844	1
c59169_g2	2.99679	-1.06489	0.0160857	1
c58060_g1	0.694291	2.62316	0.0162291	1
c55569_g1	1.48433	0.401765	0.0162684	1
c60914_g2	0.653685	3.1654	0.0164631	1
c56437_g2	0.64385	4.69243	0.016471	1
c55733_g1	2.03672	-0.350249	0.0167348	1
c58839_g4	1.0572	0.674924	0.016755	1
c61653_g2	1.11424	1.09115	0.0167645	1
c57037_g1	1.46444	-0.114021	0.0169241	1
c60898_g2	0.575445	4.38635	0.0170198	1
c59319_g5	1.40925	0.0670988	0.017167	1
c62694_g4	4.36091	-1.33302	0.0172641	1
c58472_g1	0.919836	1.88437	0.0174382	1
c65065_g1	0.582277	3.58786	0.0174992	1
c64449_g1	0.943845	1.83293	0.0177005	1
c59261_g5	0.660401	3.13584	0.0177306	1
c56208_g8	1.2186	0.459968	0.0178395	1
c61047_g5	2.90288	-1.11786	0.0179769	1
c60824_g1	0.676309	3.58642	0.018005	1
c52673_g1	1.02461	0.998027	0.0180098	1
c62197_g3	0.827072	1.54845	0.0180646	1
c53050_g1	0.887816	1.45679	0.0180724	1
c46948_g3	0.632516	3.84603	0.0181475	1
c55054_g1	0.600081	3.21656	0.0181728	1
c55996_g1	2.49858	-0.877026	0.0183103	1
c61530_g3	1.11827	2.98424	0.0184207	1
c59261_g3	0.617116	4.28439	0.018614	1
c69488_g1	1.61186	-0.28702	0.0186481	1
c57135_g9	1.64362	-0.285522	0.0186934	1
c53884_g1	1.41695	6.95728	0.0187618	1
c60302_g2	2.0042	-0.591532	0.018766	1
c58983_g7	0.691517	2.27974	0.0188615	1
c51125_g1	0.955339	1.17354	0.0188731	1
c61787_g1	0.680476	2.81726	0.0189468	1
c62059_g1	0.80849	1.85924	0.0191096	1
c59539_g1	0.709219	2.82685	0.0191595	1
c60034_g1	0.525024	4.2257	0.0191978	1
c55020_g9	1.80435	-0.160853	0.0193338	1
c33250_g1	1.99244	-0.831937	0.0194705	1
c62845_g2	1.3901	0.150106	0.0197484	1
c39782_g1	0.752351	2.5292	0.0199415	1
c56716_g1	0.831517	1.51906	0.0201165	1
c51486_g1	1.82275	-0.323111	0.0201411	1
c62402_g2	0.624123	3.01358	0.0202688	1
c28654_g1	1.67764	4.26063	0.0205333	1
c62109_g1	1.65397	-0.577784	0.020534	1
c61888_g8	1.24604	0.247826	0.0205662	1
c50981_g1	2.38694	-0.697132	0.0205834	1
c58117_g1	0.608667	3.19112	0.0208175	1
c49275_g1	3.28908	-0.301795	0.0208276	1
c56798_g1	0.428998	7.85312	0.0210018	1
c48208_g1	2.49357	-0.874666	0.0210422	1
c55235_g2	1.15631	0.492004	0.0211091	1
c62388_g7	1.84426	-0.676563	0.0212148	1
c60109_g9	2.01709	-0.592821	0.0212807	1
c57622_g1	1.91328	1.75461	0.0213583	1
c61658_g2	0.600917	3.2974	0.0213634	1
c56480_g2	1.2438	0.325091	0.0214066	1
c57041_g3	1.92235	-0.427917	0.0214518	1
c35166_g1	0.696183	1.97927	0.0217134	1
c58479_g3	0.816225	1.69153	0.0219478	1
c62587_g1	2.27295	-0.708751	0.0221226	1
c56945_g3	0.6857	2.81574	0.0224757	1
c63598_g1	0.552179	3.96884	0.0226585	1
c50180_g1	0.826521	1.98016	0.0227487	1
c34762_g1	0.771166	2.13533	0.0227616	1
c45655_g1	0.703309	2.6942	0.0228834	1
c53508_g1	2.14148	-0.742108	0.0229282	1
c50546_g1	0.650447	2.77049	0.0234753	1
c56595_g1	0.965545	1.0275	0.023957	1
c51832_g1	0.522554	3.62791	0.0240056	1
c55802_g5	1.81797	-0.685739	0.024026	1
c33645_g1	4.61705	-1.20047	0.0241634	1
c60698_g4	0.876559	1.23441	0.0241731	1
c39344_g1	0.956823	0.92553	0.0243057	1
c60939_g1	0.499376	4.22418	0.0243677	1
c43279_g1	0.863358	14.3024	0.0245562	1
c44159_g1	0.955248	1.34398	0.0246485	1
c36682_g1	1.27741	0.0977597	0.0250093	1
c63871_g1	0.544457	4.52283	0.0251104	1
c56068_g2	1.21493	0.505789	0.0251553	1
c63490_g4	1.68335	-0.248862	0.0252014	1
c37733_g1	0.853	1.46798	0.0252304	1
c39167_g1	1.7117	-0.543313	0.0252537	1
c55108_g3	1.18894	0.377982	0.0253861	1
c43629_g1	1.52036	0.0309323	0.0254401	1
c61252_g2	0.807617	1.43964	0.0255413	1
c52129_g1	1.33452	0.131792	0.0256348	1
c55465_g1	0.612728	2.99121	0.0256835	1
c32881_g1	1.28989	0.00400668	0.0256882	1
c48197_g1	1.55512	0.359078	0.0257061	1
c55692_g2	1.27907	0.331772	0.0257679	1
c50928_g1	2.87803	-1.12338	0.0260122	1
c58198_g6	2.87803	-1.12338	0.0260138	1
c59624_g4	0.970814	1.15248	0.026114	1
c61061_g2	2.48867	-0.920089	0.0261732	1
c62869_g3	0.856378	1.24812	0.0261737	1
c50778_g1	1.39134	0.0812925	0.0261921	1
c57239_g6	0.691087	2.67735	0.0262224	1
c80580_g1	0.984309	1.15647	0.0264572	1
c44646_g1	4.39927	-1.33021	0.0264786	1
c56283_g1	1.01589	0.643072	0.026518	1
c46126_g1	1.67946	-0.226026	0.0266869	1
c58701_g1	2.87213	-1.12041	0.026698	1
c60284_g2	2.87213	-1.12041	0.0266987	1
c38186_g1	1.72011	-0.54461	0.0269457	1
c58983_g8	0.744401	2.13666	0.0269772	1
c53154_g1	1.39234	0.0800106	0.0270289	1
c57485_g1	0.986438	0.848243	0.0270618	1
c61283_g1	4.3255	-1.3414	0.0270809	1
c42854_g1	4.3255	-1.3414	0.0270847	1
c55992_g3	0.670285	2.48735	0.0270889	1
c49404_g1	0.827684	1.44837	0.0271117	1
c47028_g1	0.850469	1.24389	0.0273582	1
c48261_g1	1.66151	-0.409276	0.0275203	1
c56482_g9	1.18773	0.20471	0.0275347	1
c54717_g1	2.36515	-0.94054	0.0275374	1
c52980_g1	0.886401	1.59887	0.027596	1
c44327_g1	2.4126	-0.929617	0.0276194	1
c56312_g3	1.7465	-0.36078	0.0276224	1
c38450_g1	0.520637	3.77173	0.0276346	1
c50335_g1	2.06598	-0.586793	0.0278236	1
c52847_g2	1.23512	0.404719	0.0281081	1
c38585_g1	1.38946	0.3352	0.0281704	1
c48678_g1	0.58808	2.61552	0.02824	1
c55987_g1	0.991155	0.935448	0.0282584	1
c60446_g1	0.586632	2.5369	0.0283206	1
c60740_g1	0.567188	3.56274	0.0285662	1
c63717_g1	0.505037	3.71071	0.0286317	1
c64185_g1	0.456145	5.79318	0.0286686	1
c52350_g2	1.6225	-0.590906	0.0286976	1
c51231_g1	0.933415	0.886822	0.0287264	1
c64026_g1	0.663897	2.63426	0.0287264	1
c76442_g1	0.817221	1.48214	0.0287356	1
c62410_g1	0.782571	1.91609	0.0289378	1
c59638_g2	0.643499	2.95883	0.029005	1
c64860_g1	1.33078	0.111454	0.0290085	1
c55867_g3	1.08937	2.36612	0.0290764	1
c59304_g2	2.87419	-1.12612	0.0290952	1
c58396_g1	2.21993	-0.719535	0.0292177	1
c55381_g1	0.902599	1.21519	0.0292825	1
c52532_g1	1.03184	0.770661	0.0295303	1
c40077_g1	0.969344	0.679634	0.0295991	1
c63862_g1	0.448398	6.08527	0.0297519	1
c61979_g1	0.55506	3.23647	0.0297771	1
c61791_g2	0.539245	3.32572	0.0298243	1
c62902_g1	0.853901	1.23948	0.0299117	1
c55818_g1	0.925214	1.3255	0.0299969	1
c42009_g1	0.624001	2.26483	0.0301592	1
c62492_g2	1.30923	0.0339561	0.0304041	1
c61791_g3	0.8797	1.49722	0.0304728	1
c62814_g2	1.04204	1.19094	0.0305733	1
c49825_g1	1.17776	0.352047	0.030578	1
c53445_g1	2.86457	-1.12889	0.0305879	1
c61219_g1	0.428642	7.74109	0.0307537	1
c53401_g1	0.560111	3.36412	0.0307596	1
c43848_g1	0.782294	2.16666	0.0309504	1
c49248_g1	2.3775	-0.935087	0.0309539	1
c63753_g3	0.833219	1.20043	0.031093	1
c55635_g1	1.53883	2.79107	0.0311898	1
c54455_g6	4.14486	-1.41624	0.031306	1
c59922_g2	0.672943	1.93687	0.031353	1
c61014_g4	2.34869	-0.945976	0.0314788	1
c62566_g1	0.564573	3.70828	0.0315101	1
c44530_g1	4.14495	-1.41482	0.0316255	1
c49766_g2	0.667012	2.39485	0.0316949	1
c52918_g1	1.38949	0.0775399	0.0319402	1
c59381_g1	0.506065	8.89141	0.0320798	1
c21477_g1	0.821966	1.77202	0.0320818	1
c53932_g2	3.08225	-1.10676	0.0321174	1
c57877_g7	1.05031	0.925056	0.0322332	1
c63010_g2	0.917241	1.19054	0.0323463	1
c36745_g1	1.61214	-0.592911	0.0323483	1
c58981_g5	0.567892	4.7306	0.0324017	1
c64539_g1	4.36032	-1.3358	0.0325064	1
c57477_g1	0.745752	1.53978	0.0326438	1
c62027_g1	0.652824	2.51119	0.0327245	1
c53329_g1	0.63122	2.07968	0.032731	1
c45101_g1	0.923664	0.938006	0.0329363	1
c43314_g2	4.25757	-1.40359	0.0331323	1
c46868_g1	2.2209	-0.756111	0.0331522	1
c48416_g1	1.8447	-0.668423	0.0332106	1
c63359_g4	2.60747	-0.859718	0.0332374	1
c9233_g1	5.38814	-1.14596	0.0332607	1
c53262_g2	0.699477	1.61067	0.0333236	1
c47457_g1	0.470976	4.72423	0.0334052	1
c57150_g1	0.624096	2.72253	0.0335496	1
c56479_g7	2.39007	-0.938006	0.0336299	1
c62275_g2	1.02242	0.411385	0.0336893	1
c39582_g1	1.02314	0.957409	0.0337915	1
c57867_g1	0.529309	3.68476	0.0338014	1
c62273_g2	2.37892	-0.940233	0.0338702	1
c81980_g1	0.774731	1.36073	0.0339161	1
c61894_g3	1.24217	2.33642	0.0339432	1
c60833_g2	4.2733	-1.40216	0.0340354	1
c64056_g1	0.683916	2.02428	0.0340556	1
c43830_g1	1.43648	-0.0119436	0.0342386	1
c56255_g1	0.795343	1.8408	0.0343176	1
c57138_g5	0.897612	0.743543	0.0344017	1
c63465_g4	1.01207	1.06128	0.0345427	1
c56633_g1	0.526303	4.12242	0.0345853	1
c61310_g2	0.57045	2.88934	0.0347685	1
c60527_g1	0.625323	2.99505	0.0347811	1
c55028_g2	0.66827	2.40432	0.0348163	1
c59608_g7	2.34732	-0.944644	0.034853	1
c48467_g1	4.46239	-1.27051	0.0350933	1
c32344_g1	2.76398	-1.18318	0.0351208	1
c49596_g3	1.06332	0.583882	0.0351997	1
c61978_g3	0.593375	2.38562	0.0352187	1
c54833_g3	1.81474	-0.716176	0.0354215	1
c49525_g1	0.714584	1.76267	0.0354763	1
c63739_g2	4.15894	-1.40921	0.0354911	1
c34922_g1	4.15894	-1.40921	0.0354932	1
c52047_g1	2.74821	-1.18017	0.035615	1
c49366_g1	0.71154	1.57397	0.0357362	1
c53679_g2	2.02246	-0.818769	0.0358055	1
c51921_g2	0.719794	2.44889	0.0358128	1
c57491_g2	1.29379	-0.0864144	0.0358295	1
c39935_g1	1.5869	-0.616034	0.0359021	1
c63656_g2	0.897409	1.01438	0.0360829	1
c57327_g9	2.82515	-1.13002	0.0361443	1
c47091_g1	0.86068	0.959359	0.0361898	1
c63102_g1	0.757431	2.44805	0.0362556	1
c38854_g1	0.647398	2.16868	0.0363032	1
c54036_g1	1.30679	0.129673	0.0364857	1
c50911_g1	1.57641	0.983663	0.0366402	1
c53468_g1	0.611658	2.8	0.0367121	1
c51910_g1	0.652284	1.98836	0.0368059	1
c54992_g1	0.600303	2.33117	0.0368823	1
c53148_g1	0.528748	3.19385	0.0370224	1
c45869_g1	0.743924	2.76761	0.0371275	1
c53269_g3	1.86932	-0.661228	0.0374442	1
c56848_g1	0.491168	5.01922	0.0374627	1
c54280_g1	0.515635	3.29163	0.0374649	1
c57140_g5	0.934582	0.769795	0.037645	1
c51845_g1	0.739568	1.62439	0.0377218	1
c61665_g1	0.526286	2.91919	0.0378578	1
c59461_g1	0.5533	2.63402	0.03807	1
c57656_g2	1.55233	-0.299497	0.0381024	1
c63336_g1	0.970044	2.11992	0.0383101	1
c58722_g3	1.029	0.613655	0.0383804	1
c62516_g2	0.901917	0.915661	0.0383896	1
c61884_g4	0.669518	1.83937	0.0384007	1
c52301_g2	0.541852	2.88885	0.0384521	1
c53482_g1	0.703994	2.12208	0.0385382	1
c52285_g3	3.06478	-1.01031	0.0386494	1
c45156_g1	1.54802	-0.178404	0.0387026	1
c48872_g1	4.52462	-1.20732	0.0388301	1
c61055_g2	0.564391	3.52997	0.0390154	1
c51277_g1	1.06012	1.39663	0.0391662	1
c59543_g1	0.77526	2.22731	0.0393251	1
c59426_g2	0.854406	1.01792	0.0393526	1
c60619_g1	0.916597	0.844351	0.0393901	1
c60293_g8	1.41003	0.195039	0.039472	1
c59484_g1	0.758597	1.80721	0.0395752	1
c58949_g1	0.87621	0.908844	0.0397268	1
c55005_g1	0.659961	2.03533	0.0397305	1
c61658_g1	0.430869	4.6546	0.0398206	1
c37491_g3	4.13282	-1.41765	0.0398451	1
c32464_g1	4.13282	-1.41765	0.0398456	1
c39525_g1	4.13282	-1.41765	0.03985	1
c62623_g4	4.13281	-1.41765	0.039855	1
c60584_g2	1.06987	0.566734	0.0399062	1
c59450_g6	0.967945	0.726906	0.0399102	1
c32528_g1	4.1651	-1.41063	0.0400002	1
c55807_g1	0.716619	2.08157	0.0400401	1
c49342_g1	0.622933	2.13447	0.0402086	1
c63044_g1	0.524373	3.81003	0.0402584	1
c55900_g1	0.809202	1.4734	0.0403176	1
c58626_g1	0.75797	1.98632	0.0404228	1
c56121_g1	0.697771	1.77438	0.0404441	1
c57290_g1	1.04512	1.80521	0.0405275	1
c52788_g1	0.720107	1.95458	0.0405308	1
c54987_g1	0.865744	1.12121	0.0405718	1
c57087_g2	1.2123	0.330211	0.0405873	1
c45481_g1	0.623666	2.67496	0.0406977	1
c49130_g1	1.09205	0.392217	0.0407342	1
c55555_g4	1.08592	0.588607	0.0407554	1
c57335_g7	0.874731	1.0323	0.0408491	1
c60180_g1	1.39378	-0.0409151	0.0409502	1
c48665_g1	0.488723	4.22186	0.0410666	1
c61843_g2	0.898725	0.79619	0.0410862	1
c50722_g1	0.881287	1.3045	0.0411219	1
c62923_g4	0.725387	1.66235	0.0411517	1
c1493_g1	2.36964	-0.977946	0.0413208	1
c57228_g6	1.47701	-0.497966	0.0414688	1
c62683_g3	1.61983	-0.41598	0.0415255	1
c57939_g1	1.96839	-0.838495	0.0415404	1
c28260_g1	2.86746	-1.12752	0.041653	1
c56691_g1	2.44782	-0.9321	0.0416733	1
c54364_g1	0.777033	2.22772	0.0417117	1
c56553_g3	0.755481	2.02108	0.0417417	1
c26324_g1	0.582861	2.45342	0.0417496	1
c50016_g1	0.922567	1.12854	0.0420077	1
c59627_g2	0.818291	1.58128	0.0420954	1
c60697_g3	2.87322	-1.12749	0.0421964	1
c38740_g1	2.8686	-1.12693	0.0422329	1
c61881_g1	0.515557	3.57415	0.0424159	1
c52257_g1	1.03415	0.340881	0.0424654	1
c55373_g1	0.785338	1.95712	0.042626	1
c61747_g6	3.02975	-1.00921	0.0426376	1
c49219_g1	1.70204	-0.564313	0.0426403	1
c62790_g2	0.430187	4.85635	0.042851	1
c31306_g1	2.89423	-1.11763	0.0429923	1
c59901_g1	0.47684	3.92907	0.0430515	1
c50008_g1	0.545521	3.22821	0.0430641	1
c59122_g2	1.1923	0.135213	0.0430668	1
c60235_g1	0.77497	1.25062	0.0430976	1
c57119_g1	4.18685	-1.4078	0.0431492	1
c46112_g1	0.610528	2.37001	0.0432139	1
c51354_g1	0.781205	1.50836	0.0432513	1
c52285_g2	2.28932	-0.98618	0.0434902	1
c63639_g2	1.44274	-0.228185	0.0435126	1
c57534_g1	2.71383	-1.19011	0.0435814	1
c48936_g1	0.86712	3.19178	0.043679	1
c54358_g1	0.662745	2.16539	0.0436982	1
c60233_g8	1.48517	-0.50072	0.0439327	1
c36313_g1	0.506655	4.15434	0.0439496	1
c49921_g1	1.15627	0.123467	0.0439959	1
c48839_g1	1.74189	-0.728396	0.0440092	1
c61415_g1	0.66232	2.12932	0.0442064	1
c48888_g1	1.69867	-0.604005	0.0442449	1
c54431_g1	0.741641	2.07197	0.0442733	1
c48660_g1	2.70961	-1.18712	0.0443922	1
c53055_g1	0.725186	1.85567	0.0445006	1
c51240_g1	1.08404	1.28132	0.0446547	1
c59574_g2	1.27095	0.0860633	0.0446639	1
c61838_g9	0.653739	3.08747	0.0447716	1
c57107_g1	2.23427	-0.99716	0.0449056	1
c57753_g3	0.689669	1.64404	0.0450326	1
c62031_g3	1.03363	0.354227	0.0450499	1
c61019_g1	0.675027	2.09772	0.0451179	1
c59611_g1	0.465925	6.05256	0.0451584	1
c62622_g8	0.762248	1.22259	0.045262	1
c63263_g1	0.477768	3.92419	0.0452783	1
c60221_g1	0.497143	4.81667	0.0453016	1
c49778_g1	0.457073	3.97849	0.0453127	1
c63011_g3	1.48919	-0.499475	0.0453323	1
c86304_g1	0.594438	4.95836	0.0453929	1
c49785_g2	1.54647	-0.626714	0.0454417	1
c62238_g3	0.5685	3.15076	0.045505	1
c50915_g1	0.6133	2.26965	0.0457237	1
c54235_g1	0.622151	2.34268	0.0458093	1
c55504_g5	4.1538	-1.41341	0.0459028	1
c20341_g2	4.1538	-1.41341	0.045908	1
c32556_g4	2.70476	-1.19564	0.0459095	1
c36463_g2	4.1538	-1.41341	0.045915	1
c33606_g1	2.70338	-1.19508	0.0460309	1
c54962_g1	0.53278	2.96434	0.0461174	1
c62955_g1	0.96914	0.675776	0.046213	1
c58375_g1	0.544177	2.87927	0.0462945	1
c59194_g2	0.481171	3.64393	0.0463941	1
c58560_g1	0.586525	4.46407	0.0464055	1
c46727_g1	0.563054	3.78815	0.0464174	1
c61550_g4	0.480537	3.39051	0.0464502	1
c16777_g2	2.71451	-1.19149	0.0466473	1
c54596_g4	1.49487	-0.495495	0.0467083	1
c62609_g2	0.451433	4.30226	0.0467571	1
c78270_g1	0.763837	1.29595	0.0467878	1
c63371_g6	1.13827	0.108663	0.0468204	1
c61474_g3	0.904176	0.785732	0.0469546	1
c63897_g3	0.670265	2.65567	0.0470889	1
c44618_g1	4.3325	-1.40074	0.0472368	1
c51525_g1	0.823825	1.01214	0.0472981	1
c60656_g7	1.66821	-0.771961	0.0475905	1
c57501_g1	0.558899	3.00359	0.0477778	1
c57491_g3	4.28955	-1.40501	0.0478396	1
c29885_g1	1.64571	-0.393471	0.04788	1
c49924_g1	0.648809	1.81307	0.0479047	1
c51292_g1	1.28172	-0.216826	0.0479747	1
c62936_g1	0.492283	3.96276	0.0480416	1
c57351_g1	0.445581	4.2539	0.048102	1
c62547_g3	0.461317	4.77036	0.0481778	1
c63831_g1	0.545892	3.41088	0.0483519	1
c57228_g1	1.73592	-0.943574	0.0484115	1
c50593_g2	0.483659	6.2812	0.0485365	1
c53151_g1	0.662295	1.83128	0.0486151	1
c55696_g11	1.21496	-0.122545	0.0486524	1
c57184_g4	1.74717	-0.11014	0.0487072	1
c59177_g1	1.17652	-0.153635	0.0487503	1
c52011_g1	0.811839	1.46454	0.0487566	1
c57324_g1	0.541237	3.09216	0.0488112	1
c53282_g2	2.23968	-0.99954	0.048818	1
c45020_g2	0.72697	1.45998	0.0488724	1
c56400_g3	1.13488	0.333336	0.0488765	1
c56129_g1	0.797612	1.58957	0.0491411	1
c54905_g1	1.1336	0.0975265	0.0492321	1
c37677_g1	1.09496	0.240628	0.0492566	1
c59167_g3	1.17484	-0.15267	0.0494015	1
c58944_g1	0.999902	1.19318	0.0494291	1
c56196_g1	0.51439	4.58421	0.0495734	1
c59980_g2	0.62365	2.00432	0.0496072	1
c62387_g6	2.23861	-0.996364	0.0497868	1
c60933_g3	2.25603	-0.994619	0.0498812	1
c58459_g2	0.511069	3.0864	0.049931	1
c35828_g1	1.18693	-0.0423241	0.049982	1

## Sheet: S8
	logFC	logCPM	PValue	FDR
c37759_g2	-4.16224	2.14043	4.29371e-20	7.83559e-16
c59133_g1	-2.60749	4.34664	1.91071e-16	1.49436e-12
c60139_g3	-4.89936	1.74887	6.82927e-15	4.15424e-11
c61352_g1	-2.16268	4.22226	6.20833e-14	3.08988e-10
c60786_g3	-2.6085	4.29431	2.55367e-12	9.3204e-09
c58946_g8	-7.85252	1.17101	2.77144e-12	9.48302e-09
c58946_g7	-7.67529	1.04063	3.16971e-09	5.98387e-06
c57594_g1	-3.19127	1.18674	3.68724e-09	6.72884e-06
c58325_g1	-2.76785	1.19028	4.30112e-09	7.59591e-06
c60254_g1	-1.45219	4.87916	7.25212e-09	1.20313e-05
c57200_g5	-1.54697	3.88355	6.82677e-08	9.34363e-05
c64109_g1	-1.9992	3.85712	7.43283e-08	9.7342e-05
c82807_g1	-2.10493	1.65698	7.46774e-08	9.7342e-05
c35043_g1	-1.58015	6.17363	8.01994e-08	0.000102109
c57376_g2	-2.79747	0.93498	1.4803e-07	0.000171583
c56352_g1	-2.32248	1.44024	1.50437e-07	0.000171583
c61799_g8	-2.20763	2.90732	1.57351e-07	0.000175806
c56628_g5	-3.01959	3.01736	1.80034e-07	0.000197126
c56381_g2	-4.01344	0.257297	2.37171e-07	0.000240452
c39017_g2	-2.44146	1.79796	3.10457e-07	0.000298186
c60139_g4	-4.18067	1.05933	4.01401e-07	0.000378888
c58946_g2	-7.14624	0.581586	5.93195e-07	0.000541261
c59476_g4	-1.70668	2.02061	9.42508e-07	0.00081904
c63228_g4	-1.19109	6.50964	1.19371e-06	0.00100542
c78125_g1	-3.26625	0.941928	1.34492e-06	0.00109896
c59476_g9	-1.96689	1.59749	1.48657e-06	0.0011795
c59178_g6	-2.63343	0.707702	1.67042e-06	0.00128803
c58246_g2	-2.47134	0.8702	1.81559e-06	0.00138053
c62737_g9	-3.52813	1.01593	1.92084e-06	0.00142109
c60274_g3	-1.60643	2.29034	2.13483e-06	0.00155834
c37448_g1	-2.39032	0.93512	2.42536e-06	0.00170813
c61538_g7	-3.12253	4.14069	2.90947e-06	0.00195295
c59632_g4	-1.08565	8.08157	2.94875e-06	0.00195295
c57898_g1	-5.53331	2.35378	3.68068e-06	0.0023431
c62711_g2	-1.99049	5.70128	4.49076e-06	0.00280792
c61390_g3	-3.05357	0.235197	4.55212e-06	0.00280792
c89229_g1	-2.59714	0.688169	4.56472e-06	0.00280792
c61039_g3	-1.20778	3.90491	4.82988e-06	0.00293802
c52766_g1	-1.132	5.26573	4.92815e-06	0.00296485
c53899_g2	-3.85283	0.13991	5.20181e-06	0.00309547
c58384_g9	-2.20929	1.30578	5.59333e-06	0.00325764
c62591_g4	-2.64115	0.966701	5.82335e-06	0.0033559
c62944_g6	-1.86111	1.37454	6.36376e-06	0.00360979
c53478_g1	-1.19863	5.0195	6.45206e-06	0.00360979
c59504_g1	-1.47914	3.18841	6.4617e-06	0.00360979
c56574_g4	-1.20559	3.20193	9.70851e-06	0.0052109
c58463_g1	-1.41836	3.28097	1.06575e-05	0.00561023
c63187_g4	-1.03118	7.72239	1.14414e-05	0.00590927
c59875_g1	-1.22761	3.31763	1.20311e-05	0.00615578
c62730_g2	-1.42855	3.00227	1.34522e-05	0.00663482
c53358_g1	-2.48146	1.72567	1.42419e-05	0.00690003
c39674_g2	-4.44616	-0.068976	1.45807e-05	0.00700218
c50803_g1	-1.67942	3.32297	1.96522e-05	0.00927498
c47906_g1	-7.34624	0.727354	2.00527e-05	0.0093036
c62944_g5	-1.59312	2.01946	2.47018e-05	0.0108067
c55365_g1	-1.12867	3.81629	2.48807e-05	0.0108067
c56463_g1	-2.77152	1.54384	2.50691e-05	0.0108067
c52093_g1	-3.65526	0.40279	2.60881e-05	0.0111582
c61799_g7	-3.02251	0.456781	3.08967e-05	0.0129122
c54892_g2	-1.18997	5.77114	3.97474e-05	0.0161189
c56051_g5	-1.02652	5.90544	4.06068e-05	0.0163463
c58580_g1	-1.22169	3.37017	4.53999e-05	0.0181424
c53127_g1	-2.27094	3.41853	4.60207e-05	0.0182042
c60379_g6	-2.95774	0.703485	4.62196e-05	0.0182042
c59532_g7	-2.63057	0.172444	5.36276e-05	0.0209711
c61550_g2	-1.35273	2.75874	5.539e-05	0.0213552
c61032_g3	-1.70475	1.5995	6.3104e-05	0.0236627
c58094_g2	-1.13601	2.70896	7.69229e-05	0.0278894
c57329_g1	-1.76087	1.55401	7.79982e-05	0.0280932
c58946_g6	-4.65014	0.177492	7.85642e-05	0.0281121
c59152_g2	-5.48358	-0.653158	8.12184e-05	0.0288732
c63228_g2	-1.70704	1.16796	8.19147e-05	0.0289328
c54884_g13	-5.85035	-0.397991	8.44597e-05	0.0294517
c59845_g2	-0.912435	4.78628	9.07186e-05	0.031434
c43492_g1	-3.65194	0.717915	0.000100246	0.0338777
c60276_g3	-2.47365	0.282064	0.0001033	0.0344071
c29677_g1	-1.37818	4.80973	0.000103698	0.0344071
c61200_g2	-1.21605	3.00841	0.000104868	0.0345855
c59665_g1	-1.11502	2.80577	0.000114626	0.0371329
c58384_g3	-1.50473	1.91651	0.000118305	0.0375438
c61143_g6	-1.90401	1.92672	0.000121439	0.037669
c61651_g1	-1.04793	3.93749	0.000130758	0.0401879
c58368_g2	-1.67782	1.27586	0.000138178	0.0417945
c63129_g1	-0.957768	4.58306	0.000144411	0.0434399
c53501_g1	-2.52136	1.07007	0.000154713	0.0460331
c35660_g1	-2.25649	0.683542	0.000161452	0.0477786
c48827_g4	-8.14722	1.49875	0.00016355	0.0478818
c20642_g1	-2.13328	3.72869	0.000182724	0.0507797
c61304_g1	-1.4472	3.03148	0.000185646	0.0513312
c58485_g1	-1.18654	2.96267	0.000189519	0.0521386
c60852_g1	-1.38342	2.14382	0.000191492	0.0521969
c35099_g2	-3.95986	3.49157	0.000194872	0.0525548
c57421_g5	-1.42014	2.50688	0.000212007	0.0563434
c82103_g1	-1.2147	2.01006	0.000218023	0.0575539
c61506_g1	-2.54782	2.63544	0.000218915	0.0575539
c60738_g1	-2.55381	4.05301	0.000219715	0.0575539
c43101_g1	-5.75742	-0.472951	0.000224789	0.0583248
c62719_g3	-1.09235	5.6297	0.000234782	0.0601173
c63359_g2	-4.22143	7.23358	0.000241188	0.0612685
c59776_g4	-1.31478	1.84606	0.000252131	0.0636102
c63535_g1	-0.959812	4.66302	0.00025986	0.0652595
c62375_g2	-1.26421	2.35263	0.00026545	0.0660572
c35099_g1	-3.71551	3.64982	0.000268139	0.0664246
c60261_g1	-0.986175	4.49016	0.000288893	0.0709958
c86485_g1	-1.10504	2.70217	0.000301083	0.0732047
c53105_g1	-2.3564	0.168269	0.000328278	0.078102
c63359_g3	-3.9085	5.73401	0.000329544	0.078102
c45412_g2	-3.44087	-0.136504	0.000350675	0.0820445
c54884_g4	-5.95935	-0.292425	0.000355385	0.08268
c63821_g1	-0.900881	4.57466	0.000356412	0.08268
c63358_g1	-1.06422	3.86652	0.000359767	0.0830911
c52428_g1	-1.27335	1.66669	0.000361219	0.0830911
c58912_g1	-1.02962	4.10038	0.000394385	0.0899641
c52660_g1	-1.6435	1.34554	0.000402255	0.0913788
c62202_g1	-0.835468	5.9484	0.000410951	0.0925857
c51019_g1	-2.69785	1.90071	0.000431214	0.0959662
c62861_g1	-1.66045	2.3969	0.000445626	0.097909
c56413_g7	-1.76604	1.5842	0.000478027	0.102714
c60937_g1	-1.01114	3.78281	0.00047842	0.102714
c17943_g1	-1.68829	1.62632	0.000487337	0.10422
c56224_g5	-1.21747	2.67898	0.000496526	0.104903
c46878_g2	-1.95369	0.489027	0.000498196	0.104903
c51083_g1	-2.73863	-0.244199	0.00050728	0.105279
c61874_g2	-2.52699	1.62442	0.000508044	0.105279
c48827_g2	-7.34621	0.813487	0.000512068	0.105392
c51847_g1	-1.28223	2.13254	0.000522522	0.107141
c57335_g6	-1.76863	0.658556	0.000539213	0.11015
c58485_g3	-0.839054	5.37767	0.000572523	0.115235
c56545_g2	-1.54363	1.58543	0.000615936	0.121735
c58691_g6	-2.06484	0.488309	0.000625344	0.122709
c58094_g3	-0.900821	4.01334	0.000631907	0.123554
c56863_g3	-3.13003	-0.349053	0.000637207	0.124146
c63807_g1	-0.967216	6.43288	0.000653906	0.126605
c59905_g1	-2.15711	0.556728	0.000655996	0.126605
c56386_g1	-0.823541	5.82673	0.000675169	0.127901
c49947_g1	-1.16668	2.05051	0.000680267	0.128423
c63079_g3	-1.0081	4.11697	0.000697457	0.129228
c58062_g2	-0.863016	6.68242	0.000701054	0.129228
c57347_g2	-1.40978	2.2739	0.000734457	0.13451
c61538_g8	-1.86447	2.51199	0.000734625	0.13451
c59595_g5	-1.50152	1.13278	0.00075771	0.137359
c60651_g3	-1.00783	4.159	0.00077847	0.140106
c49227_g1	-0.881535	4.81126	0.00080157	0.142479
c62485_g1	-2.05266	3.7206	0.000812642	0.14398
c47739_g1	-1.73014	0.984135	0.00081689	0.144265
c55589_g1	-1.07207	2.19228	0.000839072	0.146763
c63021_g3	-0.858707	4.99152	0.000867503	0.150295
c54194_g1	-1.32793	1.78343	0.000891074	0.153891
c51583_g2	-5.10467	-0.867607	0.000916503	0.157291
c51137_g2	-2.23244	0.1218	0.000921234	0.157601
c32648_g1	-1.0378	3.49332	0.000925947	0.157601
c82336_g1	-2.13978	0.0406148	0.000952826	0.161001
c63968_g2	-2.28371	0.348525	0.000966351	0.162784
c61542_g1	-1.05048	3.09586	0.00102625	0.171816
c60496_g2	-1.00218	2.84664	0.00103154	0.172176
c58389_g3	-1.93317	0.36631	0.00107019	0.177544
c60334_g12	-1.24028	4.22717	0.00107721	0.17817
c62716_g3	-0.778065	7.15044	0.00109631	0.180239
c58062_g1	-1.85287	0.824868	0.00111209	0.181743
c40310_g1	-6.18729	-0.325489	0.001138	0.184326
c52175_g1	-1.07392	3.51059	0.00116843	0.188142
c62392_g6	-1.3174	3.39377	0.0011748	0.188612
c60379_g4	-3.47518	-0.0547211	0.00124658	0.196111
c55390_g1	-1.82447	0.556816	0.00126421	0.197748
c51626_g1	-2.08035	0.439157	0.00129879	0.20143
c49846_g1	-2.35595	0.407023	0.00131108	0.201579
c35099_g3	-2.92031	1.70562	0.00131324	0.201579
c55474_g2	-3.06508	0.282256	0.00134873	0.206253
c53479_g1	-2.06323	1.00505	0.00140347	0.212842
c49987_g1	-5.09691	-0.868957	0.00146469	0.219092
c54013_g2	-1.12003	6.0346	0.00149093	0.221805
c26668_g1	-2.21576	0.270938	0.00153744	0.226873
c58040_g10	-1.40043	1.83149	0.00159819	0.232872
c59686_g1	-1.67779	5.58992	0.00159936	0.232872
c46996_g1	-2.29007	1.96751	0.00164054	0.238235
c63904_g4	-0.776514	4.48438	0.00166089	0.240552
c56277_g1	-1.92227	0.35444	0.0016661	0.24067
c61562_g1	-0.870398	3.85496	0.00169281	0.243886
c56601_g1	-0.984337	2.99236	0.00173948	0.248646
c55856_g1	-1.69989	0.955741	0.00176134	0.250717
c62374_g3	-0.907623	6.97471	0.00176593	0.250717
c54319_g1	-1.39155	1.15434	0.00190256	0.262981
c58515_g4	-1.00344	2.56551	0.00191067	0.262981
c49869_g1	-2.19893	-0.306939	0.00192394	0.263985
c56057_g2	-1.89641	0.624214	0.00193094	0.264283
c59175_g5	-1.7945	1.37987	0.00194134	0.264599
c64176_g1	-0.855239	3.97201	0.00194797	0.264599
c47269_g1	-5.28767	-0.794828	0.00195418	0.264599
c55043_g2	-0.779697	5.34565	0.00195729	0.264599
c63525_g1	-1.59903	1.09179	0.00195742	0.264599
c13327_g1	-0.894138	2.8508	0.00203491	0.271258
c21264_g1	-1.01083	4.75532	0.00205577	0.272154
c51269_g3	-1.01946	2.17549	0.00210412	0.276245
c48574_g1	-1.15724	3.70535	0.00211641	0.277194
c60128_g12	-1.0639	2.0388	0.00213462	0.278575
c62711_g7	-2.78964	-0.191046	0.0021601	0.279954
c54378_g1	-1.79851	1.03741	0.00216305	0.279954
c62150_g4	-0.808725	3.63751	0.00219735	0.282391
c52922_g1	-1.17313	3.33829	0.00223763	0.286831
c29331_g1	-3.01812	-0.449594	0.00224238	0.286831
c56665_g1	-1.04164	2.25359	0.00229486	0.292009
c56857_g4	-2.06541	-0.186699	0.00229886	0.292009
c56611_g1	-1.38992	1.32745	0.00236131	0.296656
c55867_g2	-0.881692	3.26578	0.00236254	0.296656
c53342_g3	-1.29642	1.25264	0.00242404	0.302457
c58490_g6	-0.76985	4.5616	0.00242531	0.302457
c44571_g1	-2.5014	-0.387455	0.00246104	0.304606
c57376_g1	-4.88903	-0.981913	0.00246837	0.304606
c41560_g1	-2.09951	0.057344	0.00250725	0.308459
c60259_g5	-2.56759	-0.348364	0.00253203	0.309934
c58777_g1	-0.884056	3.49022	0.00253411	0.309934
c57271_g5	-2.97109	-0.462002	0.00253622	0.309934
c46572_g1	-5.24876	-0.766936	0.00257455	0.312525
c20735_g1	-1.634	0.596984	0.00259943	0.314153
c59882_g1	-1.06341	3.99528	0.00265497	0.318853
c56030_g2	-0.776288	3.665	0.00266162	0.318853
c63406_g1	-0.827606	4.36184	0.00267638	0.319788
c55106_g1	-2.76267	2.09682	0.00273053	0.323567
c55302_g2	-0.969114	2.42823	0.00277843	0.326258
c63094_g4	-1.22863	1.57973	0.00278837	0.326258
c63525_g2	-0.957389	3.12848	0.00281809	0.32826
c63683_g2	-1.22467	2.3838	0.00289185	0.334714
c50696_g2	-3.1034	0.150934	0.00293706	0.335738
c60502_g2	-1.01168	2.69089	0.00294332	0.335738
c86528_g1	-2.85283	-0.515084	0.00294719	0.335738
c54010_g1	-0.828695	6.07306	0.00294975	0.335738
c53226_g4	-0.82311	4.59299	0.00295915	0.336109
c60607_g1	-1.06409	2.03875	0.00298488	0.338325
c57933_g2	-0.874145	2.83971	0.00299102	0.338325
c61532_g1	-2.28836	-0.512129	0.00302612	0.340886
c57512_g4	-4.98882	-0.926146	0.0030427	0.342051
c61856_g3	-4.74989	-1.04683	0.00318428	0.355775
c59503_g2	-1.04795	3.37629	0.00326663	0.361289
c60359_g1	-1.08099	1.66511	0.0032927	0.362634
c39958_g1	-3.29766	-0.757604	0.00336515	0.367403
c14558_g1	-0.94431	6.71967	0.00336888	0.367403
c56619_g5	-0.713164	4.75744	0.00346674	0.372144
c60171_g3	-1.42278	0.870797	0.00355068	0.37644
c56318_g3	-1.72048	0.740543	0.00357741	0.377365
c55998_g1	-1.77587	1.05248	0.00359299	0.377553
c62830_g1	-0.694982	5.67055	0.00364866	0.382669
c60689_g3	-3.49099	-0.65222	0.0036709	0.382801
c57413_g1	-0.811365	3.57331	0.00375236	0.389545
c56619_g6	-1.49618	0.967327	0.0037723	0.390401
c69222_g1	-1.25474	4.8227	0.00379173	0.391671
c58041_g2	-2.0281	4.00696	0.0038095	0.39226
c60592_g1	-0.686438	4.76933	0.00397411	0.403656
c59771_g3	-0.823561	2.71179	0.00405772	0.407795
c64590_g1	-0.975024	2.28025	0.00405885	0.407795
c59838_g4	-0.802865	3.75626	0.00405955	0.407795
c49777_g1	-1.11411	1.97455	0.00413136	0.412736
c60131_g5	-0.877175	2.18863	0.00415226	0.414068
c51983_g2	-1.06482	2.38388	0.00417676	0.414593
c40310_g3	-5.65172	-0.66262	0.00418923	0.414593
c60645_g8	-0.745612	4.803	0.00419138	0.414593
c61223_g1	-0.693464	6.28069	0.00429074	0.422266
c60181_g3	-0.894751	2.69412	0.00429617	0.422266
c20385_g1	-1.50982	0.485359	0.0043593	0.426938
c63737_g1	-4.9404	-0.935673	0.00441039	0.429636
c61799_g6	-2.59894	-0.320236	0.00442758	0.429781
c51466_g1	-4.84763	-0.993073	0.00450328	0.434051
c61285_g5	-1.64823	0.42362	0.00451561	0.434475
c68868_g1	-0.996296	2.72509	0.00456818	0.436465
c59239_g3	-0.741544	3.54664	0.00459535	0.438295
c44384_g1	-2.85864	6.55432	0.00463752	0.441138
c62111_g4	-0.895316	3.15131	0.00466724	0.441761
c48246_g1	-2.97355	-0.443806	0.00486226	0.453539
c57724_g6	-2.90213	-0.482609	0.00486662	0.453539
c60466_g1	-3.30253	0.0942729	0.00487537	0.453539
c56760_g1	-0.714511	3.78861	0.00487925	0.453539
c63376_g4	-1.44123	2.34809	0.00487944	0.453539
c53580_g1	-1.20614	1.07043	0.00493806	0.455867
c59179_g2	-0.638606	6.61822	0.00494612	0.455867
c47070_g1	-2.83752	-0.542928	0.0049856	0.457801
c40746_g1	-2.22411	0.195951	0.00504871	0.46067
c61098_g2	-3.28875	-0.759878	0.00509487	0.463159
c53967_g2	-1.30515	1.42259	0.00510143	0.463159
c52424_g2	-1.84123	4.04129	0.00513324	0.463745
c61321_g2	-0.6916	4.37583	0.00514582	0.464115
c63677_g1	-1.62386	0.916786	0.00515535	0.46421
c63406_g2	-1.05936	2.41613	0.00522961	0.470124
c57536_g3	-0.945942	2.382	0.00525113	0.470513
c54452_g1	-0.747816	4.01567	0.00529346	0.473531
c58131_g1	-0.7689	5.67616	0.00532072	0.475193
c62635_g5	-0.938009	4.15911	0.00533044	0.475286
c58842_g2	-0.78936	2.87613	0.00535316	0.475979
c21281_g1	-0.690123	4.22922	0.00537756	0.477156
c57304_g1	-1.61779	0.659249	0.00539691	0.478098
c53065_g1	-2.27077	2.30229	0.00543223	0.48045
c39574_g2	-2.85514	-0.504153	0.00556029	0.487753
c61794_g4	-4.84898	-0.99172	0.00557359	0.487753
c58757_g3	-1.11048	1.72205	0.00559161	0.487753
c56052_g4	-3.19702	-0.810368	0.00560792	0.487753
c56040_g1	-0.919704	2.47959	0.00561235	0.487753
c49750_g1	-1.88547	0.379887	0.00569356	0.490874
c57724_g5	-1.58233	1.01116	0.00571545	0.491987
c45378_g1	-1.28977	1.03221	0.00579334	0.497614
c58203_g1	-0.710805	5.00617	0.00582366	0.497614
c59016_g1	-1.04298	2.09131	0.00584646	0.498396
c62468_g5	-1.133	3.0516	0.00585925	0.498396
c51940_g2	-1.95731	-0.226056	0.00588738	0.499716
c56454_g1	-2.73432	1.61068	0.00593513	0.502743
c56284_g1	-0.85479	4.10985	0.00595577	0.50318
c63025_g9	-1.80345	0.0103986	0.00599374	0.504829
c19325_g1	-2.00091	-0.426087	0.00609902	0.509739
c55791_g1	-0.709447	3.71661	0.00610136	0.509739
c61077_g6	-1.50156	1.12241	0.00610789	0.509739
c62841_g1	-0.642208	6.94808	0.00615532	0.512915
c54067_g1	-0.732677	11.741	0.00617584	0.513843
c55395_g1	-0.73521	5.45855	0.00619667	0.514794
c52184_g1	-4.60325	-1.11457	0.00627691	0.518504
c61081_g6	-4.60325	-1.11457	0.00627741	0.518504
c45194_g1	-2.44236	0.102118	0.00628403	0.518504
c60736_g1	-0.737185	3.22603	0.0063316	0.519694
c59694_g1	-0.742366	4.32571	0.0064028	0.523185
c58624_g4	-1.55884	0.917386	0.00652131	0.528355
c62051_g1	-0.625709	14.6582	0.00656987	0.530502
c59130_g2	-1.18936	1.631	0.00678646	0.545577
c58476_g2	-0.716025	5.39213	0.00697603	0.55673
c63246_g4	-1.17023	1.07943	0.00703605	0.559888
c53352_g1	-1.03371	2.83446	0.00719991	0.570234
c57226_g3	-1.43643	1.24872	0.00720774	0.570234
c36925_g1	-3.27811	-0.766193	0.0072436	0.571799
c61067_g2	-1.1836	1.3045	0.00724841	0.571799
c61330_g6	-1.0236	4.2132	0.00735197	0.577853
c56175_g1	-1.71737	0.103946	0.00735682	0.577853
c58211_g6	-0.748012	3.29544	0.00744199	0.581208
c57776_g3	-0.791045	3.57321	0.00748169	0.583178
c57103_g1	-0.637677	5.08666	0.00752068	0.583178
c39778_g1	-4.79306	-1.04067	0.00755832	0.583178
c56320_g2	-1.82126	0.150451	0.00757693	0.583178
c52159_g2	-1.37903	0.773395	0.00770289	0.58898
c59162_g4	-0.689285	5.02255	0.00781521	0.595904
c56619_g4	-1.06541	1.36469	0.00786926	0.599191
c61149_g1	-0.900325	2.14573	0.0079101	0.600131
c61799_g1	-1.4576	1.13806	0.00796484	0.600444
c60099_g1	-0.662112	8.86784	0.00799883	0.600444
c60261_g3	-0.939017	2.22265	0.00800636	0.600444
c37791_g1	-3.27939	-0.765263	0.00805368	0.602757
c62982_g8	-0.673437	5.10433	0.00810704	0.604343
c58967_g2	-0.685935	5.44399	0.00824327	0.610682
c52495_g1	-0.710127	3.49667	0.00830399	0.612905
c18840_g2	-4.63282	-1.10836	0.00830793	0.612905
c58769_g3	-0.731437	2.89971	0.008371	0.61515
c36577_g1	-0.893194	2.98321	0.0085275	0.623304
c52954_g1	-1.5474	0.432912	0.00859488	0.626557
c44925_g3	-1.64919	0.819538	0.00870293	0.632748
c60819_g2	-1.3435	4.47768	0.00871811	0.633011
c48364_g1	-1.72482	0.351829	0.00878899	0.63479
c58665_g3	-2.12663	-0.600848	0.00886659	0.636277
c43907_g1	-2.12663	-0.600848	0.00886769	0.636277
c61290_g1	-0.840038	2.67686	0.00892383	0.638631
c58245_g6	-0.945244	2.11729	0.00900101	0.641638
c54538_g1	-0.836268	2.3185	0.00902944	0.642828
c48090_g1	-0.723375	4.37185	0.00906041	0.643625
c58938_g2	-1.90166	-0.257557	0.00906415	0.643625
c51288_g1	-2.60025	-0.659302	0.00912656	0.644356
c62675_g1	-1.57828	0.952718	0.00913794	0.644356
c60798_g4	-1.15405	1.27047	0.00914506	0.644356
c52440_g1	-2.51123	-0.112805	0.00929576	0.649956
c54865_g1	-0.69674	4.28232	0.00936255	0.653791
c58646_g2	-0.823939	7.61857	0.0093762	0.653909
c39357_g2	-4.43468	-1.18697	0.00946686	0.656148
c33883_g1	-4.43468	-1.18697	0.00946823	0.656148
c49909_g2	-3.08596	-0.866404	0.00956459	0.659487
c62629_g2	-0.948759	2.38877	0.00961545	0.661249
c60190_g3	-0.841011	2.52309	0.00962667	0.661249
c61468_g3	-1.26242	1.01202	0.00970819	0.662991
c58049_g5	-0.952429	1.92899	0.00970828	0.662991
c44961_g1	-1.10914	1.78924	0.00972353	0.662991
c5990_g1	-3.18049	-0.819034	0.00974939	0.663044
c53865_g1	-0.864344	3.46114	0.00984725	0.668039
c57696_g2	-0.926981	2.95935	0.00993043	0.670359
c55617_g4	-1.95924	-0.216789	0.00995105	0.670924
c57279_g1	-0.605492	6.87006	0.00997681	0.671833
c24661_g1	-3.11497	-0.859243	0.0100427	0.673781
c63172_g3	-1.70438	-0.0627068	0.0100763	0.674187
c63377_g1	-0.940922	1.77091	0.0100857	0.674187
c61057_g3	-1.70638	0.083554	0.0101774	0.678837
c61804_g5	-0.719565	3.49996	0.01018	0.678837
c44162_g2	-1.13377	1.58758	0.0102036	0.679585
c49652_g1	-2.32724	-0.205239	0.0102625	0.680398
c54828_g2	-1.92727	-0.467556	0.0102656	0.680398
c59059_g1	-1.07268	1.74128	0.0102944	0.681304
c60499_g4	-0.628093	6.50675	0.0103041	0.681304
c55740_g2	-1.01252	1.35099	0.0103544	0.682206
c63980_g1	-1.25147	0.908298	0.010356	0.682206
c29351_g1	-4.59614	-1.11714	0.0103676	0.682206
c58153_g11	-1.3374	0.64119	0.0104299	0.685478
c61505_g3	-1.38729	0.438366	0.0104607	0.686146
c60937_g2	-1.14266	1.55721	0.0105949	0.691345
c6538_g2	-4.43179	-1.18819	0.010636	0.692558
c51529_g1	-4.43179	-1.18819	0.0106388	0.692558
c61167_g8	-0.982265	1.44567	0.0108173	0.69919
c52481_g2	-1.48648	6.56387	0.0109558	0.704817
c61489_g2	-1.22461	1.63292	0.0110266	0.706127
c57303_g2	-1.10925	1.47254	0.0110278	0.706127
c45845_g1	-0.99967	1.75516	0.011134	0.709667
c55690_g1	-1.21302	4.14922	0.0111349	0.709667
c55788_g1	-4.62853	-1.11094	0.0112307	0.713479
c19802_g1	-4.62854	-1.11094	0.0112327	0.713479
c56432_g4	-4.44549	-1.18316	0.0112338	0.713479
c45496_g1	-0.926068	1.75415	0.0112881	0.714177
c59235_g1	-0.695476	3.54058	0.0112909	0.714177
c59000_g1	-0.729782	2.67725	0.0113553	0.714177
c63600_g5	-1.46546	1.08972	0.0113678	0.714177
c62859_g1	-0.797866	2.33586	0.0115054	0.719867
c53446_g1	-0.691859	4.22132	0.0115813	0.722142
c57576_g4	-4.45022	-1.18194	0.0116622	0.72471
c49249_g1	-1.44101	0.771575	0.0117053	0.726566
c59775_g1	-1.1993	1.07761	0.0117947	0.72963
c60635_g3	-1.21207	1.24077	0.0118117	0.729858
c59251_g1	-1.00792	3.30052	0.0118584	0.730646
c53065_g2	-2.12832	3.59463	0.0119931	0.735258
c59945_g5	-0.5868	7.22486	0.0120577	0.738395
c27501_g1	-1.26349	0.518779	0.0120979	0.740025
c63166_g4	-1.05714	1.5336	0.0121261	0.740479
c55516_g1	-2.12179	0.226435	0.0121393	0.740479
c61326_g4	-0.932456	2.43635	0.0121666	0.740916
c63394_g2	-0.715843	2.9064	0.0121858	0.741259
c60618_g1	-0.879444	1.70072	0.0123157	0.746703
c28380_g1	-4.68937	-1.05908	0.012441	0.750104
c52925_g1	-0.844268	3.28234	0.0124521	0.750104
c56912_g7	-1.3288	4.70669	0.0124581	0.750104
c57601_g7	-1.80462	0.0860528	0.0124682	0.750104
c57624_g3	-2.60738	-0.661062	0.0124939	0.750827
c57263_g1	-1.57978	0.0165576	0.012574	0.75318
c59425_g1	-0.890646	2.12492	0.0125854	0.75318
c53027_g1	-1.39748	0.963553	0.0125933	0.75318
c52957_g1	-0.624849	8.10812	0.0126856	0.757357
c47308_g1	-0.58607	7.35028	0.012814	0.761131
c57588_g1	-0.620694	4.10739	0.0128361	0.761365
c54789_g2	-0.695042	3.67606	0.0128881	0.762793
c63746_g2	-0.585917	5.45916	0.0130492	0.770023
c60672_g4	-1.29022	0.714021	0.0131665	0.774499
c63711_g3	-1.94377	-0.469044	0.0132021	0.775512
c48827_g3	-5.45725	-0.585154	0.0132659	0.777587
c60549_g2	-1.92391	-0.0710614	0.0132827	0.777741
c54244_g1	-0.644786	5.64713	0.0133119	0.778616
c53999_g2	-1.83049	-0.312759	0.0133294	0.778807
c41696_g1	-2.04358	-0.0189613	0.0134302	0.779557
c49166_g2	-1.03781	1.67154	0.0134497	0.779557
c34318_g1	-1.58227	0.549511	0.013492	0.780808
c50159_g1	-4.76918	-1.04666	0.0135229	0.780985
c58042_g3	-0.720998	4.26281	0.0135644	0.782519
c56496_g1	-0.74929	8.06482	0.0135879	0.783049
c55251_g1	-0.904657	1.70373	0.0136475	0.78483
c63920_g4	-0.575612	4.57611	0.0137248	0.788447
c51022_g1	-0.626483	5.5621	0.0137685	0.790128
c59206_g1	-0.92561	1.95005	0.013811	0.791739
c63818_g1	-0.725026	2.69252	0.0138439	0.792797
c61432_g3	-1.62918	1.20496	0.0138606	0.792924
c58247_g2	-0.806853	2.13545	0.0139691	0.79717
c63398_g7	-1.13382	1.03051	0.0139785	0.79717
c60264_g1	-1.00887	1.4426	0.014004	0.797589
c61092_g1	-0.746866	2.31523	0.014015	0.797589
c51140_g2	-2.18783	2.15444	0.0140714	0.798918
c56039_g5	-0.911805	1.82274	0.0140822	0.798918
c47756_g2	-0.728801	8.05492	0.0141827	0.802958
c59921_g4	-4.57869	-1.12091	0.0142871	0.806442
c45276_g1	-4.57868	-1.12091	0.0142877	0.806442
c52231_g2	-4.57868	-1.12091	0.0142884	0.806442
c51534_g3	-1.10537	1.11953	0.0143888	0.809478
c58901_g1	-0.981256	1.83758	0.0144014	0.809478
c52313_g1	-1.76663	-0.161623	0.0144451	0.810275
c20958_g1	-2.99451	-0.917526	0.0146462	0.819036
c64022_g2	-0.773256	2.90046	0.0147107	0.819596
c50469_g1	-1.94818	-0.24048	0.0147163	0.819596
c44782_g1	-1.90984	0.586272	0.0147313	0.819596
c60577_g7	-1.05503	1.01595	0.0147759	0.819596
c62850_g4	-2.67617	-0.602111	0.0147959	0.819596
c57834_g4	-1.34606	0.39964	0.0149238	0.819596
c58625_g1	-1.08196	1.15614	0.0149726	0.819596
c58869_g3	-1.06142	1.26404	0.0149965	0.819596
c63050_g1	-0.990436	1.5296	0.0150155	0.819596
c36284_g1	-2.69877	-0.634236	0.0150579	0.820271
c57630_g4	-4.88443	-0.940512	0.0151399	0.823922
c47083_g1	-3.06794	-0.875333	0.0151739	0.824953
c79465_g1	-3.26063	-0.754561	0.015251	0.8275
c57446_g2	-0.767951	2.10413	0.0153111	0.829175
c48631_g1	-4.448	-1.18438	0.015368	0.829928
c51969_g2	-4.448	-1.18438	0.0153716	0.829928
c13948_g1	-2.79515	-0.158533	0.01544	0.831982
c49234_g1	-0.849338	2.03913	0.015489	0.833501
c58257_g3	-0.680632	3.27771	0.0155694	0.834864
c59776_g3	-1.48753	0.510427	0.0155748	0.834864
c58957_g6	-0.755757	3.55474	0.0156037	0.834864
c58527_g2	-0.90987	1.53114	0.0156845	0.834864
c53602_g1	-1.82372	-0.156105	0.0157045	0.834864
c61733_g3	-1.43948	0.421472	0.0157253	0.834864
c53875_g1	-1.04443	1.2771	0.015801	0.834864
c53611_g1	-0.672545	4.3276	0.0158137	0.834864
c63719_g2	-0.630337	4.49839	0.0159484	0.838439
c57712_g5	-1.40954	0.475051	0.0159729	0.838439
c59711_g1	-0.918709	2.41283	0.0159803	0.838439
c58247_g3	-1.08559	0.984512	0.0160342	0.838439
c63693_g1	-1.16995	0.681299	0.0161343	0.838439
c59242_g3	-1.44731	0.0374039	0.016136	0.838439
c57207_g2	-1.60772	5.49122	0.0161428	0.838439
c58245_g2	-0.674484	3.52974	0.0161468	0.838439
c57226_g9	-1.05671	1.58734	0.0161504	0.838439
c35387_g2	-4.48082	-1.17813	0.0161576	0.838439
c53969_g1	-1.88321	-0.0788415	0.0162161	0.839115
c44413_g1	-3.04703	-0.876046	0.0163453	0.840915
c58199_g1	-0.986446	1.17707	0.0163754	0.840915
c15071_g2	-2.96792	-0.923576	0.0164162	0.840915
c63424_g4	-1.182	0.80695	0.0164339	0.840915
c62967_g1	-1.40036	0.945696	0.0164347	0.840915
c55727_g1	-0.725579	4.02358	0.0164684	0.840915
c43812_g1	-1.8189	0.377778	0.0165155	0.840915
c46356_g1	-2.08949	-0.348129	0.0165323	0.840915
c60920_g1	-0.886722	1.97714	0.0166616	0.84213
c51280_g1	-0.603046	7.2009	0.0166743	0.84213
c57478_g1	-2.12557	2.54416	0.016714	0.843357
c54968_g1	-0.958695	1.28014	0.0169282	0.850248
c1650_g1	-2.00202	-0.214592	0.0170473	0.8531
c65403_g1	-1.44705	0.613181	0.0171818	0.854362
c61347_g1	-2.96572	-0.924748	0.0172736	0.856947
c46820_g1	-2.58483	-0.236676	0.0172808	0.856947
c56820_g4	-0.810535	2.5856	0.0173266	0.85786
c55031_g1	-0.849239	1.57056	0.0173305	0.85786
c63228_g3	-1.68193	0.0724135	0.0174279	0.858982
c58691_g1	-2.84002	-0.983229	0.0174384	0.858982
c58737_g8	-1.74707	0.329264	0.0174473	0.858982
c59080_g2	-0.992991	1.46759	0.0175138	0.861482
c42879_g1	-1.01385	1.11065	0.0175574	0.862092
c55336_g2	-1.01083	1.18965	0.0175817	0.862092
c46049_g1	-1.05741	1.20769	0.0176142	0.862092
c50371_g1	-0.989863	1.30625	0.0176207	0.862092
c63323_g1	-0.521777	6.12908	0.0177147	0.862802
c57348_g2	-0.814951	2.12513	0.0178215	0.866493
c53763_g2	-2.20541	-0.565308	0.0178716	0.866867
c48638_g1	-2.95941	-0.927272	0.0179042	0.866867
c44355_g1	-3.19322	-0.816545	0.0179083	0.866867
c58769_g6	-0.947045	1.43669	0.0179567	0.867677
c47050_g2	-3.18573	-0.816941	0.0179802	0.868043
c56086_g1	-0.928119	1.92938	0.0180277	0.869267
c52331_g1	-0.674042	2.77421	0.0180532	0.869267
c33299_g1	-0.633718	3.66268	0.0182075	0.873795
c28462_g1	-2.57845	1.33071	0.018227	0.873795
c47072_g4	-1.54058	0.0127103	0.0184602	0.880859
c53923_g1	-2.24187	1.2157	0.0185192	0.880859
c57596_g2	-0.701399	2.80399	0.0185316	0.880859
c53385_g6	-1.06715	1.38555	0.0185363	0.880859
c58454_g1	-0.61753	5.0151	0.0185365	0.880859
c8330_g1	-4.25244	-1.26041	0.0185773	0.880859
c53617_g2	-4.25244	-1.26041	0.0185835	0.880859
c54737_g1	-2.00794	-0.659906	0.0186296	0.88228
c38859_g1	-0.712077	7.04615	0.0186775	0.883782
c63042_g3	-0.624213	3.29275	0.018724	0.885217
c48827_g5	-5.3038	-0.678504	0.0189	0.890464
c61418_g4	-2.01199	-0.388941	0.0189461	0.891099
c60570_g2	-1.18892	0.739959	0.0189898	0.891945
c61032_g5	-0.788113	2.21592	0.0189966	0.891945
c47042_g1	-1.25686	0.802489	0.0190532	0.893068
c58316_g7	-0.610477	3.37999	0.0191397	0.894826
c62249_g4	-1.17819	2.35803	0.0194145	0.903323
c3657_g1	-4.49719	-1.17691	0.0194496	0.903323
c61102_g1	-0.701352	2.50152	0.0194593	0.903323
c58622_g2	-1.03847	1.12485	0.0194606	0.903323
c23520_g1	-2.95177	-0.929611	0.0195244	0.904317
c50757_g2	-1.31002	0.554331	0.019619	0.905619
c62881_g2	-0.9205	6.45573	0.0197342	0.905619
c52002_g1	-0.617754	4.22126	0.0199093	0.908477
c56453_g2	-0.533484	5.4603	0.0199295	0.908477
c57163_g9	-1.2116	0.601377	0.0199514	0.908719
c63289_g2	-0.662888	3.72971	0.0199759	0.909076
c57895_g5	-2.08004	-0.618336	0.0200733	0.911236
c57801_g8	-0.705373	3.6481	0.0201016	0.911766
c54926_g1	-2.09699	-0.327916	0.0202111	0.914462
c55480_g2	-0.647788	3.93184	0.0203337	0.91925
c53186_g3	-0.785275	4.12757	0.0203907	0.921062
c60049_g1	-0.826016	1.68056	0.0206072	0.927017
c54326_g1	-0.666344	4.13036	0.0207898	0.931465
c56106_g1	-1.49984	1.12625	0.0207948	0.931465
c61391_g2	-1.43629	0.561485	0.0208388	0.931465
c4402_g1	-1.45512	0.737135	0.0208435	0.931465
c59038_g6	-1.14468	0.827422	0.0208637	0.931465
c55518_g1	-1.08919	0.720852	0.020869	0.931465
c63737_g5	-0.73626	4.61546	0.0208837	0.931465
c60855_g3	-0.978957	0.948144	0.0209102	0.931465
c62458_g5	-0.888241	1.35747	0.0209856	0.934064
c86483_g1	-4.4197	-1.19198	0.0210542	0.936355
c59953_g3	-1.46541	0.0714561	0.021234	0.941033
c62392_g7	-2.03121	-0.37007	0.021349	0.943335
c47406_g1	-2.97123	-0.927537	0.0214365	0.946439
c61954_g1	-0.855318	2.18065	0.02148	0.946497
c31032_g1	-2.85341	-0.980684	0.0215423	0.946497
c57902_g1	-0.603461	6.14383	0.0215588	0.946497
c63474_g2	-0.669459	3.50264	0.0218356	0.95163
c86460_g1	-4.42204	-1.19077	0.0218457	0.95163
c14365_g1	-4.42204	-1.19077	0.0218474	0.95163
c56868_g2	-4.42204	-1.19077	0.0218496	0.95163
c54760_g1	-0.820032	1.98519	0.0219454	0.953526
c57397_g1	-1.87563	-0.468307	0.0219667	0.953698
c39674_g1	-3.06245	-0.911724	0.022	0.954387
c22722_g1	-1.34837	0.227164	0.0220866	0.955919
c57923_g11	-1.4872	0.331237	0.0220877	0.955919
c57227_g1	-0.588182	4.03553	0.0222548	0.957271
c62389_g1	-2.93983	-0.932129	0.0222589	0.957271
c59617_g1	-0.654184	5.6235	0.0223922	0.95849
c57283_g2	-1.55444	0.74058	0.0224397	0.959342
c58518_g2	-1.35202	0.319296	0.0224552	0.959342
c58242_g4	-0.834952	1.80072	0.022479	0.959342
c59245_g4	-1.07922	0.87842	0.0224998	0.959342
c57630_g1	-0.6221	6.20664	0.0227477	0.966149
c58436_g2	-1.14842	1.52765	0.0229937	0.973429
c69894_g1	-1.80452	-0.321587	0.0230194	0.973429
c63929_g2	-0.612696	6.41792	0.0230258	0.973429
c48693_g1	-1.09406	1.03991	0.0230784	0.973701
c54112_g1	-1.08319	1.42279	0.0230855	0.973701
c58935_g7	-0.898341	2.81632	0.0231322	0.973864
c40605_g1	-0.918806	1.26187	0.0231415	0.973864
c57816_g4	-0.864643	1.45281	0.0231428	0.973864
c57505_g3	-0.561369	4.2605	0.0231886	0.975041
c56729_g1	-1.02369	0.812793	0.0232287	0.975233
c61338_g4	-0.704737	2.33018	0.0232562	0.975233
c54971_g2	-1.88387	-0.254716	0.0232572	0.975233
c54711_g2	-1.77842	-0.33139	0.0232644	0.975233
c57482_g2	-1.27216	0.378367	0.0233069	0.976073
c57566_g1	-1.02054	1.29607	0.0233369	0.976073
c61935_g3	-0.742472	2.09351	0.0235044	0.980043
c55878_g3	-0.629348	4.32078	0.0235561	0.981065
c64082_g1	-0.729861	5.08354	0.0235677	0.981065
c55617_g1	-1.38302	1.58145	0.0235883	0.981065
c62367_g5	-0.679925	4.05249	0.0236849	0.983822
c52813_g1	-0.546646	7.28101	0.0237854	0.985754
c60917_g1	-0.638005	3.49064	0.0238081	0.985946
c59794_g1	-0.806102	2.0786	0.0238743	0.986469
c62432_g2	-0.745948	3.9012	0.0238747	0.986469
c54129_g1	-0.643135	5.6815	0.024066	0.987865
c60549_g3	-0.638306	3.26358	0.0241222	0.988268
c63238_g5	-2.40266	-0.745408	0.0241428	0.988268
c56947_g12	-0.579327	3.96911	0.0241506	0.988268
c50163_g2	-1.76792	-0.145441	0.024171	0.988268
c78576_g1	-0.670006	2.59973	0.0242186	0.989474
c62049_g3	-1.30749	0.519583	0.0243377	0.99212
c57113_g5	-1.74828	-0.340998	0.0244023	0.993252
c61182_g1	-0.792585	2.96528	0.0244123	0.993252
c61878_g3	-1.05346	0.799349	0.0245129	0.993631
c47890_g1	-2.32586	-0.807556	0.0245172	0.993631
c60540_g1	-1.46586	0.0599546	0.02452	0.993631
c57866_g1	-0.834252	2.21423	0.024608	0.995725
c48491_g1	-0.603914	3.16338	0.0247027	0.998818
c62505_g8	-4.01862	-0.120706	0.0247557	0.999431
c41264_g1	-1.88188	0.169312	0.024798	0.999431
c58389_g2	-0.905283	1.6932	0.024819	0.999431
c55747_g1	-1.10915	1.6728	0.024906	1
c26238_g1	-4.61872	-1.11352	0.0249143	1
c60139_g2	-2.62499	-0.391689	0.0249665	1
c35140_g1	-4.53002	-1.12587	0.0251458	1
c62889_g1	-0.613604	3.55446	0.0252316	1
c52417_g1	-1.72037	-0.566826	0.0252385	1
c56545_g1	-1.27024	1.09507	0.0252609	1
c61616_g2	-0.774987	2.02622	0.0252904	1
c61531_g6	-4.24859	-1.26164	0.0253823	1
c8286_g1	-4.24859	-1.26164	0.0253853	1
c66157_g1	-4.24859	-1.26164	0.0253859	1
c45733_g2	-4.24859	-1.26164	0.0253869	1
c46645_g4	-4.24859	-1.26164	0.02539	1
c56071_g3	-1.3868	0.289759	0.0254462	1
c29647_g1	-2.0924	-0.607105	0.0255845	1
c62573_g2	-0.98651	1.21111	0.0256002	1
c63386_g3	-0.739367	3.49403	0.0257121	1
c53343_g1	-3.30701	-0.724698	0.0257651	1
c53927_g1	-1.44693	-0.0409098	0.0258028	1
c26601_g1	-4.40581	-1.1932	0.0258399	1
c58798_g2	-0.56421	6.21254	0.0259754	1
c57023_g1	-0.981305	0.878216	0.0259866	1
c57801_g2	-0.510557	5.51839	0.0261121	1
c57378_g4	-0.857586	1.28785	0.0262037	1
c14453_g1	-2.29693	-0.489838	0.0263626	1
c56468_g1	-0.993185	1.34945	0.0263862	1
c60276_g1	-1.49944	0.778519	0.0263876	1
c46860_g1	-4.75304	-1.00148	0.0264332	1
c56785_g1	-1.09612	0.686563	0.0265192	1
c57994_g5	-0.573712	5.36206	0.0265945	1
c58556_g6	-1.06288	1.27166	0.0267487	1
c54586_g1	-0.667876	5.34792	0.026776	1
c48280_g1	-0.566371	6.12098	0.0268822	1
c59796_g6	-1.49848	4.47307	0.0269895	1
c59616_g1	-1.39622	0.331052	0.0272719	1
c48323_g1	-3.08323	-0.851114	0.0274005	1
c60493_g1	-0.701766	2.80209	0.0274581	1
c60401_g2	-0.584816	4.22298	0.0275098	1
c57188_g3	-1.47759	1.62762	0.0275376	1
c60903_g1	-0.867624	1.60785	0.0275404	1
c52479_g2	-2.49539	-0.742331	0.0275701	1
c55079_g1	-0.908245	1.24642	0.0275701	1
c57277_g3	-4.51008	-1.12827	0.0275878	1
c47482_g1	-4.51007	-1.12827	0.0275934	1
c49134_g1	-4.51007	-1.12827	0.0275938	1
c52722_g1	-4.84928	-0.942838	0.0276238	1
c62047_g1	-2.34325	0.144727	0.0276246	1
c53596_g1	-0.596112	3.39133	0.0277152	1
c6680_g1	-4.28861	-1.25411	0.027765	1
c34359_g1	-1.28541	-0.0608737	0.0277783	1
c37627_g1	-1.91469	-0.711377	0.0277794	1
c48493_g1	-4.42278	-1.1894	0.0278428	1
c36368_g2	-4.42278	-1.1894	0.0278441	1
c13887_g2	-4.42278	-1.1894	0.027855	1
c58324_g1	-1.00909	1.64612	0.0279528	1
c5950_g1	-4.26744	-1.25795	0.0279529	1
c55556_g2	-1.54954	-0.306737	0.0280129	1
c47269_g3	-2.43601	-0.751887	0.0281206	1
c59256_g2	-0.683289	2.49199	0.0283139	1
c58130_g3	-0.891409	1.52239	0.0283212	1
c57378_g5	-1.26708	0.422834	0.0283706	1
c57140_g3	-1.45304	0.0174815	0.0284664	1
c57568_g1	-2.2323	-0.527857	0.0284921	1
c51381_g3	-0.576184	5.79323	0.0286632	1
c58298_g6	-2.83674	-0.984413	0.0286723	1
c62293_g1	-0.737223	1.77561	0.0286812	1
c62375_g1	-2.54266	-0.702245	0.028691	1
c40827_g1	-2.04545	-0.644059	0.0287583	1
c49228_g1	-1.81218	-0.325576	0.0288116	1
c59287_g1	-1.24066	0.356933	0.0288925	1
c59819_g3	-0.792826	2.14693	0.0290331	1
c59030_g4	-1.56596	1.57665	0.0290757	1
c62933_g1	-0.971295	1.59718	0.0292432	1
c55982_g1	-0.65464	3.24381	0.0292684	1
c59007_g2	-0.865704	1.38695	0.0294499	1
c42646_g1	-0.606078	2.90264	0.029465	1
c60967_g1	-0.570515	3.69049	0.0295163	1
c48741_g1	-0.774471	5.35985	0.0295296	1
c50730_g1	-2.97966	-0.92655	0.0295583	1
c50903_g1	-0.50612	6.19542	0.0295744	1
c57394_g1	-0.753333	2.07281	0.0295913	1
c51263_g1	-4.53156	-1.12467	0.0296402	1
c21133_g1	-0.56585	5.68519	0.0296578	1
c55477_g1	-0.843939	2.25795	0.029686	1
c49233_g1	-2.11986	-0.302203	0.0298833	1
c62731_g4	-1.68495	-0.596138	0.0299575	1
c60048_g4	-0.710344	2.01861	0.030042	1
c60318_g1	-0.975595	1.03211	0.030145	1
c55753_g1	-0.816404	1.80197	0.0302259	1
c48018_g1	-3.12399	-0.823369	0.0302669	1
c61421_g3	-2.38201	-0.444785	0.0303489	1
c61093_g1	-0.803828	3.11356	0.0305703	1
c60662_g3	-1.10153	0.95479	0.0306445	1
c59288_g1	-0.808907	4.93515	0.0306526	1
c58026_g2	-2.43075	-0.758224	0.0306566	1
c61211_g5	-0.553729	4.12763	0.0307117	1
c58374_g1	-0.664591	2.65522	0.0308073	1
c63127_g1	-0.505174	6.15119	0.0309308	1
c62908_g1	-0.744343	2.11363	0.030948	1
c54208_g1	-0.578832	6.62754	0.0309933	1
c58972_g4	-1.24029	0.36627	0.0311195	1
c57403_g3	-1.69198	-0.372358	0.0311535	1
c55767_g1	-0.687082	2.51385	0.0313308	1
c46336_g2	-2.07754	-0.615485	0.031362	1
c62812_g1	-0.598927	5.05475	0.0313843	1
c59307_g6	-0.514757	5.78017	0.0314208	1
c51273_g5	-2.29966	-0.810765	0.0315019	1
c50512_g2	-2.83747	-0.988587	0.0316006	1
c62554_g2	-0.713722	1.81919	0.0316474	1
c47249_g1	-2.10511	-0.339465	0.0319596	1
c57496_g3	-0.542572	3.8786	0.03196	1
c54507_g1	-0.543527	5.59484	0.0319999	1
c68877_g1	-0.493293	5.92172	0.0320021	1
c40284_g1	-1.61885	0.0683708	0.0320242	1
c60743_g1	-1.29164	1.27631	0.032044	1
c51336_g1	-1.53157	-0.472071	0.0321337	1
c57915_g3	-0.746234	1.95789	0.0321528	1
c60403_g1	-0.606691	3.3228	0.0321885	1
c55708_g1	-2.37814	-0.763448	0.0321909	1
c54099_g1	-1.4106	-0.228667	0.0323592	1
c63372_g3	-0.657727	3.42065	0.0326146	1
c63963_g1	-0.550776	3.63016	0.0326545	1
c59405_g1	-0.552967	5.68051	0.0329081	1
c62326_g4	-2.28971	-0.815554	0.0330854	1
c55634_g3	-1.48084	0.105832	0.0332433	1
c37683_g1	-0.971297	1.62813	0.0332707	1
c50694_g1	-2.71057	-1.04724	0.0334383	1
c57155_g3	-1.23386	0.426032	0.0334476	1
c57706_g4	-0.608601	4.92584	0.0336901	1
c62971_g1	-0.478542	5.7434	0.033736	1
c43440_g1	-1.15408	0.401237	0.0338523	1
c48174_g1	-1.86414	-0.747507	0.0338932	1
c54148_g2	-1.63632	-0.611645	0.0339799	1
c50373_g1	-0.595405	4.82659	0.0339906	1
c55817_g1	-1.80559	-0.755905	0.0342499	1
c46110_g1	-0.613877	2.51421	0.0342505	1
c54397_g1	-2.03275	-0.342009	0.0342669	1
c63378_g2	-4.04487	-1.33661	0.0343597	1
c50054_g2	-4.04488	-1.33661	0.0343671	1
c63099_g2	-4.04488	-1.33661	0.0343683	1
c44026_g1	-4.04488	-1.33661	0.0343688	1
c63754_g1	-0.576633	5.77308	0.0344736	1
c48826_g2	-1.20217	0.244715	0.0346823	1
c58571_g1	-0.618582	2.46597	0.0347904	1
c52159_g3	-0.883288	2.56505	0.0348144	1
c37927_g1	-4.03703	-1.34171	0.0348415	1
c47425_g1	-4.03703	-1.34171	0.0348474	1
c51449_g2	-4.03703	-1.34171	0.034848	1
c52733_g2	-4.03702	-1.34171	0.0348504	1
c46459_g1	-4.03702	-1.34171	0.0348539	1
c50290_g1	-4.03702	-1.34171	0.0348542	1
c56935_g6	-4.49036	-1.12947	0.0348957	1
c61039_g2	-4.32023	-1.2515	0.0349274	1
c62105_g3	-0.514659	3.91822	0.034976	1
c62142_g1	-0.999929	1.51641	0.0349815	1
c58515_g1	-0.652411	2.71186	0.035004	1
c59977_g2	-1.36363	0.378452	0.035034	1
c56177_g1	-1.09242	0.857233	0.0350485	1
c62461_g3	-1.24325	0.261524	0.0350687	1
c57839_g1	-0.69307	2.70498	0.0350711	1
c49109_g1	-1.62753	-0.608592	0.0351957	1
c49643_g1	-0.656894	3.42627	0.0352351	1
c4733_g1	-1.69353	-0.807513	0.0352674	1
c58026_g3	-1.50563	0.110657	0.035316	1
c86274_g1	-0.578622	5.33821	0.0353517	1
c57185_g3	-1.67303	-0.22372	0.0353667	1
c55962_g4	-0.782589	1.88451	0.0353717	1
c36779_g1	-0.633401	3.58696	0.0354201	1
c56319_g7	-1.08061	0.721042	0.0356057	1
c50382_g1	-1.01538	1.55927	0.0356133	1
c60682_g1	-0.562722	3.72206	0.0356165	1
c44449_g1	-0.518438	5.68728	0.0357122	1
c58588_g11	-1.02601	1.37783	0.0358071	1
c59675_g4	-1.34531	0.252741	0.0358272	1
c59733_g1	-0.698154	3.57766	0.0360712	1
c57877_g2	-0.641107	2.25149	0.0360728	1
c53092_g1	-1.13197	0.174184	0.0362482	1
c57015_g5	-1.16783	0.478128	0.0363571	1
c60298_g2	-3.04765	-0.864502	0.036387	1
c56588_g1	-1.54051	-0.312738	0.0364029	1
c59869_g4	-0.588596	3.20002	0.0364689	1
c61084_g5	-1.12075	1.18156	0.0365373	1
c61841_g1	-0.646022	4.76193	0.0365842	1
c52336_g2	-1.50837	0.258271	0.0366123	1
c62065_g1	-0.500362	6.55716	0.0366458	1
c63370_g1	-0.766156	2.49914	0.0366558	1
c56899_g1	-0.584625	4.98442	0.0366778	1
c52899_g1	-1.94794	-0.407656	0.0366898	1
c61012_g1	-0.485366	4.99339	0.0366937	1
c62096_g1	-0.825187	1.54518	0.0367206	1
c58258_g6	-1.33063	0.428839	0.0367446	1
c59652_g2	-0.747779	2.73779	0.0367603	1
c59359_g1	-0.657158	2.38116	0.0367957	1
c60907_g6	-1.95746	-0.217264	0.036797	1
c49068_g1	-0.560077	5.19821	0.0368646	1
c57124_g4	-1.18617	0.426513	0.0368858	1
c46155_g2	-4.03777	-1.34047	0.0369758	1
c61780_g2	-4.03777	-1.34047	0.0369762	1
c35318_g2	-4.03777	-1.34047	0.0369801	1
c52931_g2	-4.03777	-1.34047	0.0369817	1
c26246_g1	-4.03777	-1.34047	0.0369819	1
c88416_g1	-4.03776	-1.34047	0.0369838	1
c23082_g1	-4.03776	-1.34047	0.0369939	1
c61841_g2	-0.526242	5.95523	0.0370021	1
c62226_g2	-1.27742	0.300754	0.0370319	1
c55068_g1	-0.855427	1.14197	0.0370693	1
c48131_g1	-2.72714	-1.04468	0.0372126	1
c62298_g1	-0.524083	5.67169	0.0372781	1
c46319_g1	-1.88807	-0.715654	0.0373577	1
c62282_g1	-4.24297	-1.26424	0.0374088	1
c44166_g2	-4.24297	-1.26424	0.0374095	1
c35567_g2	-4.24297	-1.26424	0.0374101	1
c28734_g1	-4.24296	-1.26424	0.0374161	1
c57646_g6	-4.24296	-1.26424	0.0374164	1
c59234_g3	-4.3823	-1.19441	0.0377737	1
c27438_g1	-4.38229	-1.19441	0.0377778	1
c61994_g5	-0.514963	3.97327	0.0379354	1
c61852_g2	-2.49228	-0.698292	0.0379929	1
c56183_g2	-0.805763	1.32331	0.0379938	1
c57991_g1	-0.606665	3.73753	0.0380334	1
c62020_g1	-1.53029	0.558675	0.0381301	1
c65036_g1	-4.24284	-1.26178	0.0383859	1
c58591_g1	-0.586499	3.70718	0.0384076	1
c51665_g1	-1.19938	0.128094	0.0385032	1
c58707_g1	-2.9324	-0.970828	0.0385242	1
c72849_g1	-2.1933	-0.864292	0.0385275	1
c50811_g1	-2.1933	-0.864292	0.0385279	1
c46941_g3	-2.61345	-0.625883	0.0385652	1
c50502_g1	-2.29115	-0.135004	0.0386613	1
c59020_g5	-0.676034	2.18143	0.038687	1
c52387_g2	-0.654749	8.13193	0.0387245	1
c82800_g1	-2.29548	-0.174467	0.0387531	1
c58621_g3	-0.545861	6.68684	0.0387652	1
c56917_g8	-1.24225	0.93908	0.0387665	1
c57479_g3	-1.0517	1.28969	0.0388654	1
c61766_g5	-0.753483	2.10092	0.0389246	1
c61305_g3	-0.844498	1.58628	0.0389642	1
c50617_g1	-0.604045	4.14713	0.0390214	1
c63820_g1	-0.487396	4.71559	0.0390655	1
c61094_g2	-1.36942	0.0224893	0.0391398	1
c59338_g1	-0.616468	4.32683	0.0392209	1
c56986_g2	-1.78244	-0.765407	0.0392235	1
c59318_g1	-1.73023	-0.350585	0.0392824	1
c62392_g5	-1.06916	1.45318	0.0394606	1
c57801_g7	-0.535648	3.59979	0.0395177	1
c49020_g1	-4.04521	-1.33785	0.039659	1
c54131_g1	-4.04521	-1.33785	0.0396599	1
c55376_g3	-4.04522	-1.33785	0.0396686	1
c59400_g4	-1.13773	0.363778	0.0398925	1
c51969_g4	-4.35847	-1.19698	0.0399186	1
c57232_g6	-1.05764	0.827755	0.0400494	1
c58300_g3	-0.610597	4.56968	0.0400762	1
c55214_g1	-0.556318	4.50846	0.0401429	1
c57816_g1	-0.535532	3.85837	0.0402612	1
c41279_g1	-0.890263	1.75479	0.0403502	1
c50523_g1	-0.516683	4.96281	0.0404199	1
c59523_g2	-1.06166	1.25541	0.0405784	1
c62725_g2	-4.23492	-1.26546	0.0408075	1
c37661_g1	-4.23492	-1.26546	0.0408079	1
c57802_g5	-0.552442	3.54889	0.0408241	1
c50936_g3	-4.23487	-1.26546	0.0408446	1
c49019_g1	-4.23487	-1.26546	0.0408453	1
c59701_g2	-4.23487	-1.26546	0.0408459	1
c52850_g1	-0.597467	4.63098	0.0409582	1
c60416_g2	-0.620886	2.44331	0.0409931	1
c63189_g1	-1.15289	5.14107	0.0410853	1
c51078_g1	-0.453045	6.28322	0.0413022	1
c27127_g1	-1.48205	-0.202832	0.0413675	1
c50190_g1	-1.36196	0.131256	0.0414131	1
c54096_g1	-0.622068	3.10695	0.0414222	1
c64065_g1	-0.596851	4.59981	0.0415014	1
c56989_g1	-0.484364	5.07194	0.0415389	1
c58611_g1	-0.702751	5.27697	0.0415543	1
c65439_g1	-1.34158	0.00175282	0.0416606	1
c71325_g1	-4.41231	-1.24518	0.0416931	1
c57503_g5	-1.63458	0.0480902	0.0416962	1
c39719_g1	-1.53184	-0.313776	0.0419803	1
c62098_g3	-1.30606	0.20525	0.0421208	1
c26979_g1	-1.51498	-0.477529	0.0421464	1
c50210_g1	-4.37246	-1.19456	0.0421905	1
c54040_g1	-1.15202	1.28398	0.0422372	1
c58483_g2	-0.822022	3.04365	0.0422388	1
c38370_g1	-1.18662	0.673311	0.0422806	1
c62790_g1	-0.820008	1.44621	0.0424111	1
c50339_g1	-0.580677	3.43497	0.0424869	1
c52354_g1	-1.60422	-0.420673	0.0425535	1
c48962_g1	-0.620869	2.65289	0.0425757	1
c59410_g2	-1.18249	0.139485	0.0426006	1
c47337_g3	-4.05679	-1.33537	0.0426588	1
c43339_g1	-4.05679	-1.33537	0.0426659	1
c46139_g3	-4.0568	-1.33537	0.0426728	1
c43323_g1	-4.05681	-1.33537	0.0426842	1
c33090_g1	-4.05682	-1.33537	0.0426923	1
c50544_g1	-4.05685	-1.33537	0.0427217	1
c59568_g8	-0.669689	2.12758	0.042773	1
c47130_g1	-2.69489	-1.04917	0.0430637	1
c35012_g1	-0.742537	1.77224	0.0431646	1
c49063_g1	-2.46206	-0.718845	0.0434016	1
c59712_g1	-0.634693	2.25431	0.043402	1
c62787_g3	-0.614007	2.62176	0.043407	1
c44362_g1	-0.893878	0.973467	0.0435283	1
c62114_g1	-0.815226	1.88452	0.0435548	1
c56897_g5	-4.28142	-1.25781	0.0436752	1
c8265_g1	-4.28143	-1.25781	0.0436862	1
c39919_g1	-0.530553	6.1771	0.0437066	1
c57350_g7	-4.24196	-1.26301	0.0437171	1
c30165_g1	-4.24195	-1.26301	0.0437187	1
c45600_g1	-1.06501	0.648199	0.0437562	1
c53381_g1	-1.65905	-0.171386	0.0437992	1
c58102_g7	-0.639924	2.76792	0.043828	1
c40500_g1	-1.28151	0.282822	0.0438332	1
c62754_g1	-0.482252	5.32519	0.0438611	1
c63983_g1	-0.634081	2.16083	0.0439109	1
c56288_g2	-0.520833	5.33115	0.0440828	1
c60168_g3	-0.531228	4.08182	0.0440975	1
c44883_g1	-2.26257	-0.806561	0.0441959	1
c57946_g2	-0.53868	4.89345	0.0441992	1
c54886_g1	-0.551377	5.13143	0.0442011	1
c53839_g1	-1.07053	0.471955	0.0442209	1
c49174_g1	-1.02696	0.697691	0.0443105	1
c62633_g1	-0.577172	5.69065	0.0443408	1
c59599_g1	-0.787354	1.67371	0.0444083	1
c62555_g1	-0.667738	2.30449	0.0444743	1
c62111_g2	-0.47483	6.15458	0.0445266	1
c60364_g4	-0.723637	1.94339	0.0445454	1
c61066_g1	-0.518079	4.75514	0.044579	1
c60700_g3	-0.510053	4.89861	0.0445873	1
c51048_g1	-1.48233	0.100646	0.0446101	1
c54332_g2	-1.03385	0.442344	0.0446331	1
c58216_g2	-0.725985	2.02927	0.0447292	1
c63170_g3	-0.745799	1.62137	0.0447332	1
c58878_g8	-0.737297	1.68822	0.0448118	1
c55619_g1	-0.727035	1.60933	0.044833	1
c43446_g1	-2.04944	-0.644752	0.0448362	1
c40626_g1	-4.5069	-1.12692	0.0448408	1
c53967_g1	-0.745636	2.41051	0.0449821	1
c62075_g4	-0.676973	2.43923	0.0449831	1
c18493_g1	-2.84685	-0.988413	0.0450682	1
c57185_g4	-1.01485	0.750347	0.0451625	1
c61379_g3	-0.516768	3.86638	0.0451964	1
c46823_g1	-2.72169	-1.04422	0.0453413	1
c52655_g1	-0.577818	3.79054	0.0453722	1
c57088_g1	-0.812657	1.51129	0.0454047	1
c58721_g1	-0.468615	4.68404	0.0454171	1
c55544_g8	-1.03229	0.598009	0.0454508	1
c62686_g1	-0.579017	5.14313	0.0455217	1
c58967_g1	-0.565285	4.81513	0.0455398	1
c58849_g1	-1.12111	0.758609	0.0455799	1
c54069_g1	-0.560854	2.92116	0.0456133	1
c58373_g1	-1.90393	-0.717206	0.0456142	1
c63533_g1	-0.46279	6.99724	0.0458246	1
c61634_g1	-0.572324	4.50139	0.045911	1
c34514_g1	-1.97525	-0.653318	0.0460797	1
c60177_g2	-2.08539	-0.400353	0.0461498	1
c63283_g3	-1.14385	1.20623	0.0462675	1
c60966_g1	-0.961961	4.58336	0.0464466	1
c7380_g1	-2.51813	-0.0663391	0.0466211	1
c57529_g2	-1.40508	0.128893	0.0466393	1
c56772_g1	-0.981067	1.39653	0.0466767	1
c61929_g1	-2.73457	-1.04604	0.0466948	1
c61981_g3	-1.58804	-0.424799	0.0467413	1
c60194_g3	-0.590126	2.58728	0.0470001	1
c60753_g3	-0.723526	1.717	0.0470075	1
c60112_g4	-0.732548	1.94918	0.0470649	1
c55448_g5	-4.23738	-1.26287	0.0471636	1
c59217_g1	-0.954546	1.11182	0.0472971	1
c51485_g1	-2.52868	-1.11876	0.0473151	1
c62394_g3	-1.01663	0.466093	0.0473575	1
c61205_g1	-0.564509	2.99359	0.0473676	1
c59873_g2	-0.714865	1.64942	0.047368	1
c62288_g1	-0.867096	1.09165	0.0473912	1
c63174_g1	-0.599704	2.53261	0.0474162	1
c29675_g1	-2.5245	-1.11709	0.0474716	1
c10588_g1	-2.5245	-1.11709	0.0474725	1
c58572_g2	-0.616784	3.71444	0.0474977	1
c62531_g3	-1.18824	0.22081	0.0475527	1
c73720_g1	-2.0187	-0.637648	0.0476287	1
c57756_g2	-0.599327	3.24956	0.0476664	1
c59023_g1	-1.59618	-0.647114	0.0478555	1
c58010_g4	-1.72088	-0.548194	0.0478776	1
c59705_g2	-0.572242	4.35952	0.0479807	1
c58348_g1	-0.614182	2.25591	0.0481813	1
c50304_g1	-0.811208	2.38454	0.0482325	1
c50860_g1	-0.94248	1.72199	0.0482374	1
c49633_g1	-1.02093	0.751662	0.0483659	1
c27864_g1	-0.456475	5.57192	0.0483866	1
c58382_g1	-0.947276	0.804253	0.0483886	1
c59743_g6	-0.604662	2.6977	0.0484704	1
c61191_g7	-4.07804	-1.33275	0.0485171	1
c76274_g1	-4.07805	-1.33275	0.0485207	1
c58486_g4	-0.610039	2.52646	0.0486301	1
c44824_g1	-2.09901	-0.0431164	0.0486422	1
c63466_g1	-0.601643	4.39417	0.0487242	1
c53174_g1	-0.917982	0.927527	0.0487696	1
c62423_g1	-0.523998	7.80144	0.0487821	1
c48043_g3	-1.61603	-0.616967	0.0487972	1
c64133_g1	-0.52618	4.59486	0.0488859	1
c28776_g1	-1.25127	0.193186	0.0489565	1
c61200_g5	-1.77051	-0.359988	0.0489972	1
c61672_g1	-0.721856	3.10957	0.0490917	1
c53100_g2	-0.556769	5.09311	0.0491218	1
c52451_g1	-0.564451	5.39634	0.0491289	1
c56784_g4	-0.863595	0.993831	0.0491328	1
c59714_g1	-0.48228	4.35071	0.0492141	1
c58450_g3	-0.82341	1.33074	0.0493301	1
c56779_g4	-0.797802	1.59362	0.0493512	1
c62468_g4	-4.08652	-1.3315	0.0494185	1
c28921_g1	-2.77591	-1.03972	0.0494202	1
c58209_g1	-0.528191	3.24331	0.0494465	1
c62680_g3	-0.994559	1.27181	0.0495683	1
c57946_g1	-0.719811	2.35636	0.0495905	1
c328_g1	-1.53	-0.657414	0.049643	1
c52021_g1	-0.545748	3.56352	0.0496554	1
c56637_g1	-2.27665	-0.823058	0.0496826	1
c57044_g1	-1.0068	0.532463	0.0497326	1
c57966_g1	-1.12199	0.917374	0.0497877	1
c60267_g2	-0.48928	5.08748	0.0498295	1
c59106_g1	-1.94554	-0.656463	0.0498969	1
c35566_g2	-2.69158	-1.05218	0.0499302	1

## Sheet: S9
	logFC	logCPM	PValue	FDR
c55017_g1	9.80831	2.92529	1.16587e-30	6.38276e-26
c55017_g3	4.23663	2.87232	6.17914e-21	1.69145e-16
c62252_g7	7.87237	1.08748	5.46762e-18	7.4834e-14
c82578_g1	8.57482	1.75493	4.7913e-17	5.24619e-13
c59194_g3	8.00481	1.18258	8.07297e-17	7.36618e-13
c51354_g1	7.7324	0.956783	3.76226e-16	2.57466e-12
c73201_g1	6.14151	1.9443	3.61614e-14	1.97973e-10
c12257_g1	7.40782	0.689618	8.55086e-14	3.90112e-10
c61115_g2	2.45535	5.3135	2.51161e-13	1.05772e-09
c40128_g1	3.28645	1.95724	8.17545e-13	3.19701e-09
c63225_g2	1.98813	5.32092	8.74915e-12	2.81759e-08
c58961_g1	2.37565	3.12733	1.30712e-11	3.97562e-08
c57491_g12	4.38997	0.856082	2.53541e-11	7.30557e-08
c56992_g10	1.7421	4.24224	6.71818e-11	1.839e-07
c61491_g3	2.25219	2.74371	7.78394e-11	2.02927e-07
c62718_g1	1.71345	6.05236	9.89746e-11	2.46298e-07
c55579_g1	4.19687	0.981194	1.80319e-10	4.29214e-07
c61858_g4	1.79503	3.32744	2.2909e-10	5.22583e-07
c52105_g3	3.34904	4.29592	5.91348e-10	1.29498e-06
c62120_g3	2.24499	5.03417	1.14171e-09	2.40404e-06
c50011_g1	3.7798	0.940076	1.68269e-09	3.41193e-06
c59175_g2	2.01002	7.06692	2.06084e-09	4.02945e-06
c55591_g2	3.07187	1.06549	4.47841e-09	7.66185e-06
c60813_g3	2.97368	1.57458	1.13484e-08	1.77551e-05
c64037_g1	1.67252	6.57854	1.13509e-08	1.77551e-05
c63656_g2	3.45792	0.63097	2.71354e-08	4.12662e-05
c55500_g2	1.71599	3.68254	2.92433e-08	4.32698e-05
c58057_g1	1.34155	6.24681	3.62413e-08	5.10805e-05
c59876_g2	1.79429	5.58399	3.63881e-08	5.10805e-05
c56429_g5	2.52816	1.59141	8.71049e-08	0.000108177
c56919_g1	1.25179	5.22691	8.89173e-08	0.000108177
c60914_g1	6.65804	0.130537	1.36956e-07	0.000162999
c58204_g4	1.96215	1.94495	2.11949e-07	0.000227521
c57176_g1	2.28904	2.43892	2.34932e-07	0.000240452
c58862_g6	3.20619	1.21892	2.34977e-07	0.000240452
c56800_g4	1.74818	3.2142	2.49135e-07	0.000247989
c60934_g2	3.42076	1.32206	3.05069e-07	0.000298186
c55561_g1	1.62825	3.96252	5.57875e-07	0.000517661
c54700_g1	1.17688	7.44785	6.76597e-07	0.00060724
c61620_g1	1.3927	3.3531	8.01962e-07	0.000708145
c60933_g1	1.47112	3.62554	9.71816e-07	0.000831312
c60906_g1	2.39765	1.07947	1.23942e-06	0.0010281
c61546_g1	1.18563	6.00086	1.45047e-06	0.00116778
c56216_g1	1.33041	3.13698	1.5203e-06	0.00118902
c63105_g1	1.29646	4.20979	1.8612e-06	0.00139583
c55383_g2	2.2719	1.2559	2.19555e-06	0.00158157
c50951_g1	1.56349	3.09692	2.43363e-06	0.00170813
c57889_g4	2.59655	3.23555	2.46998e-06	0.0017117
c61829_g2	1.91685	1.62842	2.61323e-06	0.00178833
c61059_g4	1.98692	2.89919	2.96081e-06	0.00195295
c53132_g1	2.85926	1.20342	3.52292e-06	0.00229606
c56615_g5	1.67399	2.17382	3.64703e-06	0.0023431
c54808_g1	0.97123	8.15877	5.48335e-06	0.00322793
c14624_g1	6.23704	-0.176737	7.52616e-06	0.00416197
c61323_g8	1.54707	2.54045	8.0751e-06	0.00442087
c58670_g2	2.57011	1.08824	9.54332e-06	0.00517295
c82342_g1	1.79749	1.70245	9.89123e-06	0.00525743
c56562_g1	2.27477	2.32521	1.09899e-05	0.00573014
c77406_g1	2.90052	9.64845	1.31507e-05	0.00661561
c53149_g2	1.67802	4.42856	1.32295e-05	0.00661561
c58878_g5	1.6918	4.11647	1.32924e-05	0.00661561
c63665_g3	0.956857	6.49401	1.38891e-05	0.00678915
c58862_g1	1.6542	1.95701	1.67549e-05	0.00797635
c63838_g1	1.85327	4.1192	1.99412e-05	0.0093036
c56385_g2	1.33901	3.28081	2.04744e-05	0.00941942
c25283_g1	3.28639	0.00563564	2.21522e-05	0.010043
c52110_g3	2.61935	0.536356	2.21968e-05	0.010043
c60039_g4	1.67586	2.05414	2.31613e-05	0.0103935
c50770_g1	5.69798	-0.586754	2.34755e-05	0.0104489
c43279_g1	1.43	14.1952	2.42334e-05	0.0106992
c58981_g5	1.18855	4.5775	2.72104e-05	0.011548
c57783_g3	1.63769	2.35894	2.8136e-05	0.0118489
c61023_g2	1.32087	3.02195	3.21374e-05	0.013329
c59175_g1	1.98989	1.18651	3.33803e-05	0.0137404
c51754_g1	1.60034	4.04025	3.50714e-05	0.0143288
c50214_g1	1.22708	5.56617	5.42328e-05	0.0210573
c57623_g1	2.14455	1.98575	5.61011e-05	0.0214781
c55561_g3	1.19257	4.57217	5.70769e-05	0.0216999
c61520_g1	0.917964	4.90635	6.16623e-05	0.0232815
c53086_g2	1.03786	3.71082	6.62547e-05	0.0246751
c56352_g2	1.38132	2.17134	6.79625e-05	0.0251401
c61512_g2	1.69731	1.83173	7.45255e-05	0.0273246
c61576_g1	1.11207	3.26164	7.4866e-05	0.0273246
c60473_g2	1.69615	1.15505	8.29676e-05	0.0291168
c64170_g3	1.41212	6.00981	9.38168e-05	0.0323031
c60331_g1	1.51241	2.0146	9.48666e-05	0.0324604
c60928_g8	1.67945	2.24098	9.58916e-05	0.0326073
c51796_g1	1.82123	9.43092	0.000101627	0.0341337
c39832_g1	2.20559	0.99267	0.000113102	0.0370662
c51927_g1	1.38676	2.01403	0.000113744	0.0370662
c64161_g5	1.00192	5.89099	0.00011831	0.0375438
c34664_g1	2.28252	0.994924	0.000118414	0.0375438
c51353_g1	2.27066	0.891583	0.000118638	0.0375438
c48057_g1	4.46518	0.994631	0.000119701	0.0376625
c43279_g2	1.53461	8.59847	0.000121763	0.037669
c50073_g1	1.28038	2.35688	0.000121786	0.037669
c69061_g1	4.40783	5.49153	0.000131398	0.0401879
c59662_g8	1.07548	3.37564	0.000133798	0.0406947
c51874_g2	1.03889	4.33344	0.000146997	0.0439762
c58655_g1	2.37478	0.268036	0.000162383	0.0477955
c59420_g1	1.00341	4.37711	0.000167642	0.0488186
c2170_g1	1.0496	5.15209	0.000170727	0.049454
c60430_g2	1.83168	2.08856	0.000175223	0.0504892
c62732_g6	1.16677	2.32519	0.000176389	0.0505591
c63357_g3	2.34122	0.357456	0.000179828	0.0507524
c57432_g1	1.02168	3.76371	0.000180247	0.0507524
c57932_g1	1.2378	3.84831	0.000181284	0.0507524
c14112_g1	1.31631	5.78687	0.000181472	0.0507524
c63830_g1	1.04814	5.37079	0.000181699	0.0507524
c62621_g1	1.1988	5.5772	0.000191637	0.0521969
c61794_g5	3.94022	0.941253	0.000194031	0.0525548
c60928_g6	2.02161	1.89036	0.000199007	0.0534072
c58499_g2	1.18031	3.6895	0.000202711	0.0541357
c60642_g5	2.56215	0.0340957	0.000222631	0.0580399
c62026_g1	0.928561	5.7895	0.000229922	0.0593752
c56590_g1	1.3221	2.01025	0.000234992	0.0601173
c61913_g4	3.09373	0.112949	0.00024173	0.0612685
c60993_g2	2.03036	1.37926	0.000264844	0.0660572
c14112_g2	1.11654	15.4727	0.000289186	0.0709958
c45969_g1	2.4479	-0.0548608	0.000299834	0.0732047
c63067_g1	1.76751	0.820132	0.000302195	0.0732047
c53333_g1	1.9757	1.28225	0.000314626	0.0758802
c50178_g1	2.04685	5.55041	0.00032007	0.0768546
c54631_g1	3.79253	3.15571	0.000325255	0.0777586
c63676_g3	1.38551	1.48901	0.00034509	0.0814337
c61365_g5	0.979027	5.224	0.000347799	0.0817209
c63454_g1	1.28184	5.27489	0.000365679	0.0837649
c57851_g5	1.44567	1.44012	0.000405598	0.0917573
c59147_g1	0.986348	3.60886	0.000415786	0.0932912
c55965_g1	2.12657	0.631378	0.000420834	0.0940384
c51231_g1	1.6141	0.77763	0.0004382	0.097126
c55992_g2	1.14398	4.87392	0.000441529	0.0974693
c58103_g2	1.02566	4.63143	0.000447098	0.097909
c49661_g1	1.45225	2.92907	0.000450729	0.098311
c54455_g5	5.21529	-0.858902	0.000475811	0.102714
c59278_g4	1.05165	2.8979	0.000477625	0.102714
c62775_g1	0.905433	3.66073	0.000490473	0.104482
c58155_g1	0.91644	4.85577	0.00049429	0.104887
c21073_g1	2.85769	1.32153	0.000507213	0.105279
c41952_g1	2.20546	0.545882	0.000508461	0.105279
c21339_g2	5.2011	-0.865652	0.000509598	0.105279
c55355_g1	0.908	5.95236	0.000541869	0.110281
c49504_g1	3.07826	-0.107625	0.000549543	0.111429
c48616_g1	1.19988	3.67696	0.000561976	0.113529
c87552_g1	2.05542	0.685076	0.000584931	0.117301
c59800_g1	2.85007	-0.294172	0.000598157	0.119516
c56715_g1	1.11409	2.13175	0.000603283	0.120101
c40034_g1	1.96082	2.04311	0.000607783	0.120559
c53916_g1	1.2435	2.88206	0.000623055	0.122699
c60430_g5	1.32658	2.58345	0.000656765	0.126605
c60948_g1	1.40724	2.7577	0.000661135	0.126961
c41989_g1	2.66918	-0.101554	0.000663247	0.126961
c55299_g1	0.931474	4.26727	0.000670235	0.127852
c61901_g2	1.45169	1.49958	0.000672815	0.127898
c31457_g1	1.60132	1.04699	0.000686855	0.129085
c62780_g1	0.874244	7.50975	0.000689057	0.129085
c58129_g3	1.03789	5.52842	0.00069085	0.129085
c60209_g1	1.73864	0.709002	0.000697506	0.129228
c59490_g3	1.37728	1.99504	0.000698787	0.129228
c43860_g1	1.97926	0.398665	0.000737105	0.134514
c61251_g6	1.17531	1.92792	0.000748013	0.136051
c59323_g4	1.83349	1.1897	0.000777215	0.140106
c50214_g2	1.26008	1.95409	0.000780544	0.140106
c59468_g1	1.19696	2.0838	0.000793367	0.141873
c58081_g2	1.11802	2.36596	0.000795569	0.141873
c56957_g1	2.89205	1.59933	0.000819807	0.144315
c62918_g1	2.44839	-0.0585574	0.000828306	0.145344
c60240_g4	1.06828	3.28222	0.000842601	0.14691
c63297_g4	1.06111	4.17621	0.000859279	0.149343
c62866_g2	1.2413	1.93247	0.000900066	0.154956
c50793_g1	1.15096	7.48487	0.000929506	0.157601
c61077_g5	3.67405	-0.644896	0.000929823	0.157601
c61999_g2	2.66	-0.395961	0.00101479	0.170419
c58633_g4	1.0215	2.56479	0.00106397	0.177049
c28654_g1	2.49972	4.17736	0.00108954	0.179666
c61787_g1	1.01739	2.76316	0.00110668	0.1814
c61326_g2	0.777777	11.1105	0.00112248	0.182894
c60594_g6	0.813719	4.19043	0.00113432	0.184274
c58269_g1	2.08153	1.1069	0.0011643	0.18803
c58741_g1	0.854919	7.41508	0.00119143	0.190722
c62487_g4	1.28432	2.12475	0.00121431	0.193818
c41998_g1	5.17306	-0.873978	0.00121982	0.194132
c58829_g4	1.04885	4.15432	0.0012335	0.195193
c62316_g1	0.821549	9.83409	0.00123361	0.195193
c63066_g1	0.7722	4.53256	0.00124211	0.19597
c53141_g3	1.62991	0.661796	0.001262	0.197748
c29885_g1	3.82533	-0.530928	0.00128464	0.200372
c48025_g1	3.34862	1.6514	0.00129441	0.201321
c56252_g1	1.03772	2.28877	0.00130688	0.201579
c61887_g3	0.776314	4.25724	0.00131448	0.201579
c59786_g4	0.831769	4.88064	0.00135696	0.206935
c61468_g8	1.80401	0.624499	0.00138661	0.210869
c63676_g2	1.66171	0.673096	0.00141514	0.213569
c82167_g1	2.98079	1.1719	0.00141607	0.213569
c63772_g2	5.19847	-0.901998	0.00142955	0.21501
c55504_g1	1.60309	0.995794	0.00145946	0.218907
c59792_g1	1.87832	0.0903968	0.00148658	0.221759
c60126_g1	0.834921	3.88829	0.00149807	0.222262
c44637_g1	2.74301	-0.0584207	0.00152942	0.2263
c55689_g1	1.49657	1.17146	0.00154608	0.227535
c53877_g1	0.752687	6.40742	0.00155153	0.227726
c45703_g1	1.08908	1.81793	0.00158836	0.232508
c60339_g3	1.25789	1.8073	0.00171872	0.246967
c55531_g1	5.6747	-0.632423	0.00172394	0.24707
c39991_g1	5.36486	-0.723011	0.00176771	0.250717
c54670_g1	0.851504	3.8575	0.00177373	0.25092
c61115_g3	0.804279	6.27232	0.00181334	0.255863
c56479_g7	4.98828	-0.978161	0.00187234	0.262981
c60039_g2	2.60244	-0.434064	0.00187628	0.262981
c44374_g1	1.84519	0.418266	0.00187908	0.262981
c40504_g2	0.81132	9.29218	0.00189136	0.262981
c1720_g1	2.0236	-0.116274	0.00189864	0.262981
c56892_g6	1.56087	0.806406	0.00190223	0.262981
c59184_g1	1.29236	1.79104	0.00190517	0.262981
c61173_g1	1.20519	1.55492	0.00191182	0.262981
c59847_g3	1.18331	1.63078	0.0019744	0.266238
c51388_g1	3.46574	-0.758335	0.00198198	0.266603
c54238_g2	5.0645	-0.932441	0.00199155	0.267234
c55177_g2	1.48644	2.70066	0.00200691	0.268637
c42463_g1	1.96654	0.282774	0.00204127	0.271258
c52962_g1	3.453	-0.753572	0.00204136	0.271258
c56608_g1	1.24778	2.36042	0.00205804	0.272154
c59860_g1	0.775534	7.39114	0.00207898	0.273958
c51641_g2	1.45456	1.25	0.0020817	0.273958
c51035_g1	1.52484	0.641657	0.00213713	0.278575
c63168_g3	0.720863	9.58484	0.00215289	0.279954
c45676_g1	0.905044	5.29773	0.00217971	0.281445
c63938_g4	1.59638	0.552123	0.00219647	0.282391
c58659_g2	1.36792	4.51043	0.00227452	0.290264
c50147_g1	1.70661	0.679162	0.0023391	0.296432
c58319_g1	0.769862	3.99791	0.0023448	0.296469
c63411_g2	0.959056	2.68549	0.00235816	0.296656
c44790_g1	2.70605	0.808143	0.0023917	0.29963
c63407_g1	1.29205	1.61583	0.00245182	0.304606
c48178_g1	0.807609	4.05368	0.00246304	0.304606
c63616_g3	1.74824	0.999995	0.00247037	0.304606
c61858_g2	1.99788	-0.00819139	0.00256071	0.312229
c59302_g1	0.882595	4.69445	0.00256711	0.312315
c47174_g1	1.03712	2.21464	0.00258816	0.313483
c60600_g1	1.10504	1.76855	0.0026345	0.31769
c35804_g1	0.87242	3.41023	0.00266003	0.318853
c61997_g3	0.80782	3.58938	0.00268111	0.319788
c59414_g2	1.05478	1.69107	0.0026906	0.320222
c60482_g1	0.788052	4.18729	0.0027284	0.323567
c9511_g1	1.15887	1.52412	0.00274394	0.324454
c53902_g1	1.59056	0.343308	0.00275371	0.324908
c54934_g2	1.11315	1.86763	0.00276409	0.325431
c53954_g1	0.869847	2.83094	0.00279222	0.326258
c58646_g7	0.861685	4.42839	0.00279495	0.326258
c60928_g2	1.70041	0.811661	0.00284924	0.331184
c61743_g4	1.06417	1.80697	0.00285688	0.331368
c30777_g1	1.82998	0.0569286	0.00293565	0.335738
c50027_g1	1.205	1.28833	0.00294144	0.335738
c46837_g1	2.01901	0.193839	0.00294472	0.335738
c62620_g2	1.81002	0.0438278	0.00294517	0.335738
c59173_g5	1.73658	2.12027	0.0030036	0.339048
c58624_g3	2.23809	1.34769	0.00311162	0.349081
c52234_g1	0.922079	2.84778	0.00311877	0.349168
c63962_g4	0.715146	7.65918	0.00321673	0.358668
c56295_g1	0.736235	7.51803	0.00324004	0.360534
c60512_g1	0.886289	2.76297	0.00325148	0.361073
c57988_g1	2.54797	1.21687	0.00326207	0.361289
c48796_g1	4.8196	-1.05546	0.00329374	0.362634
c51234_g1	2.13827	-0.251778	0.00329866	0.362634
c50634_g1	5.74016	-0.511835	0.00333499	0.365893
c57622_g1	1.47743	1.93537	0.0033587	0.367403
c48312_g1	1.59813	0.44997	0.00338356	0.36827
c62755_g7	0.77503	3.83187	0.00342274	0.371795
c62387_g6	4.84738	-1.04532	0.00344917	0.372144
c6465_g1	4.84738	-1.04532	0.00344971	0.372144
c63295_g4	4.84738	-1.04532	0.00345062	0.372144
c62926_g3	0.697498	4.12696	0.00346179	0.372144
c59210_g3	1.16403	1.48237	0.0034628	0.372144
c60703_g1	1.31211	2.14975	0.00349311	0.373601
c62582_g4	0.964797	3.39922	0.00349396	0.373601
c58258_g9	0.668871	5.74573	0.0035211	0.375769
c5640_g1	5.0493	-0.972961	0.0035384	0.37644
c35049_g1	4.94384	-0.99341	0.00354974	0.37644
c62244_g1	0.767925	6.60732	0.00355599	0.37644
c59083_g6	1.06386	2.21178	0.00356176	0.37644
c62377_g3	2.33036	-0.32138	0.00358877	0.377553
c41550_g1	2.4314	-0.545395	0.00366115	0.382801
c55061_g1	0.818066	3.53079	0.00366855	0.382801
c59775_g5	0.857672	2.8026	0.00371307	0.386463
c53554_g1	0.813074	6.90658	0.00375691	0.389545
c60070_g3	1.17341	1.29511	0.00381176	0.39226
c7193_g1	2.1708	-0.0238258	0.0038236	0.39274
c55544_g12	1.62128	0.612497	0.00386542	0.396292
c56539_g4	1.22695	1.22985	0.00389819	0.398842
c59259_g4	1.40196	0.794957	0.00390486	0.398842
c47393_g1	2.70111	-0.0806749	0.00394608	0.402302
c44401_g1	1.57487	0.512581	0.00397169	0.403656
c53379_g1	1.40398	0.977312	0.00402596	0.407795
c44340_g2	2.6115	-0.417599	0.00403109	0.407795
c62536_g3	2.45032	0.490577	0.00404725	0.407795
c56956_g2	3.45622	-0.761479	0.00408391	0.40949
c58774_g2	0.983883	4.79944	0.00409356	0.409707
c59597_g1	5.06145	-0.927591	0.00417281	0.414593
c57391_g1	0.732789	3.66028	0.00419538	0.414593
c59176_g3	1.01329	1.74833	0.00429139	0.422266
c62057_g1	1.76186	2.73814	0.00432154	0.423999
c51804_g1	2.59619	-0.187756	0.00438717	0.4289
c55709_g2	2.78534	-0.645999	0.0044077	0.429636
c77551_g1	2.65887	0.37227	0.00442102	0.429781
c53365_g1	3.59592	-0.324536	0.00444903	0.431099
c59651_g1	1.35534	0.685683	0.00447042	0.432406
c58337_g1	1.74863	0.248772	0.00448137	0.432701
c53656_g1	2.4861	0.164012	0.00453817	0.435879
c56641_g1	0.749334	3.49587	0.00455677	0.436465
c77695_g1	2.51624	-0.466533	0.00456679	0.436465
c55017_g5	2.24122	0.0184558	0.00464127	0.441138
c34140_g1	2.30173	1.21985	0.00466073	0.441761
c21407_g1	2.31975	-0.323243	0.00467203	0.441761
c10200_g1	5.59966	-0.603924	0.00468133	0.441877
c58556_g3	1.48197	1.43669	0.00472371	0.44511
c59815_g1	1.09605	1.60569	0.00479005	0.450586
c57527_g3	1.33346	2.90621	0.00481911	0.452542
c55504_g8	1.16162	1.46372	0.00486719	0.453539
c61310_g5	1.09748	1.72017	0.00491007	0.455291
c55383_g1	1.78167	0.822492	0.00491491	0.455291
c51050_g1	0.91313	2.21038	0.00492823	0.455753
c59811_g1	0.858416	3.40246	0.00497595	0.457801
c47657_g2	5.0105	-0.937282	0.00499632	0.457801
c49629_g6	1.3554	1.51776	0.00500055	0.457801
c63315_g2	0.868063	2.53153	0.0050318	0.459893
c34703_g1	1.73897	0.513514	0.00506765	0.461628
c63728_g4	4.6958	-1.11359	0.00511786	0.463159
c59168_g7	4.6958	-1.11359	0.0051183	0.463159
c55018_g9	0.90277	4.78064	0.00524108	0.470383
c20349_g1	3.03609	1.32347	0.0053556	0.475979
c60156_g1	0.742472	3.21735	0.00549836	0.485514
c41648_g1	4.7005	-1.11192	0.005517	0.486376
c37569_g1	4.68104	-1.12046	0.00556101	0.487753
c56615_g7	2.36855	-0.562008	0.00556709	0.487753
c62058_g3	1.16955	3.90103	0.00557794	0.487753
c63835_g1	0.845142	9.32598	0.00561281	0.487753
c58129_g4	1.0443	2.38911	0.00563979	0.489191
c62147_g1	0.774595	2.88943	0.00564723	0.489191
c58430_g1	1.97876	-0.160991	0.00568493	0.490874
c58409_g1	2.13488	-0.0311004	0.00569018	0.490874
c60818_g1	0.916957	2.93729	0.00580778	0.497614
c55855_g1	1.07335	1.93159	0.00581979	0.497614
c58354_g7	0.743784	4.25916	0.00582627	0.497614
c54992_g1	0.850684	2.31095	0.00586274	0.498396
c936_g1	4.67461	-1.12213	0.00594141	0.502743
c50270_g2	3.25829	-0.855256	0.00599371	0.504829
c63923_g3	0.972768	2.86424	0.00602373	0.506577
c58792_g3	2.05917	-0.0836222	0.00607101	0.509739
c55476_g4	1.73731	0.00903275	0.00610474	0.509739
c53148_g1	0.75111	3.17914	0.0062513	0.518504
c57392_g4	1.23301	2.73309	0.00628879	0.518504
c54002_g3	1.70774	0.439103	0.00629816	0.518504
c32391_g1	0.630715	4.81168	0.00632143	0.519639
c56393_g5	1.10158	1.29161	0.00637973	0.522186
c50572_g3	1.94991	0.156438	0.00638103	0.522186
c61043_g3	4.69352	-1.11526	0.00643673	0.525174
c51807_g2	2.5748	-0.416951	0.00647735	0.527702
c55990_g2	1.96974	-0.171586	0.00648776	0.527764
c59456_g2	0.773953	3.77279	0.00651748	0.528355
c34901_g1	4.9807	-1.02822	0.00652397	0.528355
c62386_g5	1.0055	1.54206	0.00655376	0.529983
c58282_g1	1.28577	3.1023	0.00664795	0.536016
c51356_g1	1.04074	1.94526	0.00676091	0.544323
c50176_g1	1.82243	0.0436397	0.00679972	0.545842
c51354_g2	4.72965	-1.10501	0.00681422	0.546205
c60965_g4	2.23988	-0.377233	0.00692836	0.554249
c58935_g4	0.763695	3.16968	0.00693483	0.554249
c55971_g1	0.624942	4.98296	0.00700989	0.558618
c52445_g1	2.61584	-0.398913	0.00713081	0.566605
c47350_g1	1.61352	2.66321	0.00718983	0.570234
c57335_g7	1.26792	0.984162	0.00733958	0.577853
c20279_g1	2.30882	-0.301449	0.0073732	0.57831
c61396_g1	1.0406	4.9089	0.00741649	0.580873
c58204_g1	0.672962	9.40256	0.00743015	0.581112
c39845_g2	0.934743	2.40328	0.00750896	0.583178
c52126_g1	0.865294	7.44324	0.007522	0.583178
c35995_g1	1.45315	0.633096	0.0075532	0.583178
c58126_g1	0.669445	8.26217	0.00756821	0.583178
c62217_g1	2.67522	-0.702764	0.00757635	0.583178
c28785_g1	1.83092	0.108731	0.00757917	0.583178
c12232_g1	1.4706	0.467512	0.0075844	0.583178
c47831_g1	1.72064	-0.138078	0.00760398	0.583737
c34719_g1	1.60169	0.462426	0.00761299	0.583737
c57075_g1	0.725369	3.90255	0.00765917	0.586456
c56032_g1	1.14328	1.03997	0.00775726	0.592311
c61724_g1	0.663146	4.33582	0.0078846	0.599526
c68939_g1	0.767584	3.79516	0.0079145	0.600131
c43235_g1	2.19897	-0.648078	0.0079279	0.600259
c63867_g1	0.7113	3.15508	0.00793811	0.600259
c60171_g6	3.26967	-0.852029	0.00798965	0.600444
c56837_g1	0.742005	2.90226	0.00799734	0.600444
c52138_g1	4.90955	-1.08943	0.00800045	0.600444
c58460_g3	1.23043	1.13196	0.00805922	0.602757
c48961_g1	0.866943	2.13795	0.00811714	0.604343
c32881_g1	1.72475	-0.0138303	0.00812443	0.604343
c62313_g1	1.28222	1.5248	0.00812458	0.604343
c64161_g8	0.991616	1.7198	0.00821237	0.610044
c40109_g1	2.79226	-0.65534	0.00822893	0.610446
c60002_g1	1.103	1.49017	0.00832369	0.612905
c41065_g1	1.18401	1.03207	0.00832488	0.612905
c63560_g1	0.828211	2.51518	0.00832924	0.612905
c55596_g2	0.91755	1.92173	0.00847541	0.621988
c1260_g1	4.59259	-1.17315	0.00852219	0.623304
c41761_g1	4.5926	-1.17315	0.00852261	0.623304
c58255_g3	0.698606	7.28179	0.00859125	0.626557
c52983_g1	0.651249	5.0196	0.00869412	0.632748
c59654_g1	1.01601	4.88199	0.00873194	0.633175
c60602_g1	1.23087	5.88877	0.0087567	0.633769
c38735_g1	1.00751	1.46389	0.00876327	0.633769
c51281_g2	1.63747	0.181365	0.00882653	0.636277
c54919_g1	1.97352	-0.193686	0.00885118	0.636277
c60664_g7	3.26811	-0.863645	0.00886166	0.636277
c53903_g1	3.26202	-0.862483	0.00889134	0.637139
c61665_g1	0.726998	2.91346	0.00893721	0.638754
c21201_g1	1.01178	2.16897	0.00896287	0.639753
c63816_g3	0.737046	3.62382	0.00907961	0.643888
c58724_g1	0.790822	3.51038	0.00910911	0.644356
c50510_g1	3.24314	-0.858801	0.00911047	0.644356
c62835_g2	0.582489	6.32712	0.00918997	0.646688
c44007_g1	1.8972	-0.183686	0.00921705	0.647761
c56437_g2	0.796186	4.70618	0.00926199	0.649632
c54495_g4	0.958491	2.73096	0.00927392	0.649632
c62241_g6	1.16069	1.28547	0.00927926	0.649632
c58089_g1	0.619866	4.71373	0.00942976	0.655918
c53584_g3	2.95404	-0.532462	0.00943042	0.655918
c46325_g2	1.22231	0.991148	0.00944094	0.655918
c61807_g1	0.573387	6.58459	0.00949404	0.657105
c51957_g5	0.907761	7.45076	0.00953758	0.658904
c58918_g1	0.597901	4.85569	0.0095441	0.658904
c53557_g1	1.18747	1.20963	0.00961038	0.661249
c58512_g2	0.635992	4.51905	0.00963846	0.661249
c58684_g1	0.703531	2.9966	0.00965982	0.661885
c45919_g1	0.817829	3.39004	0.00972455	0.662991
c58935_g1	1.35185	0.821329	0.00973651	0.662991
c63062_g1	0.727715	5.43239	0.00980325	0.665879
c32827_g1	1.03888	1.19538	0.00988643	0.668971
c62726_g1	0.577821	7.25866	0.00989591	0.668971
c61704_g5	1.00404	1.58312	0.00989765	0.668971
c51768_g2	1.59466	0.0519385	0.00999297	0.672095
c61227_g2	0.775615	4.79275	0.010015	0.672752
c54736_g1	1.36005	0.655696	0.0100715	0.674187
c58279_g1	1.30229	1.0638	0.0102481	0.680398
c38868_g1	2.03423	-0.502153	0.0102515	0.680398
c58736_g4	1.10245	0.896597	0.0103488	0.682206
c62294_g3	4.5228	-1.1887	0.0104651	0.686146
c26305_g1	4.99512	-0.983083	0.0104884	0.686854
c58950_g2	0.948425	2.06879	0.0105105	0.687479
c51697_g1	1.33088	0.441418	0.0105337	0.68817
c51657_g1	2.20214	-0.369829	0.0106701	0.693739
c40300_g1	0.896076	1.84807	0.0106977	0.693739
c54364_g1	0.951187	2.23642	0.0107047	0.693739
c21096_g1	4.53606	-1.18348	0.010716	0.693739
c16777_g2	4.53607	-1.18348	0.0107203	0.693739
c47799_g1	0.990803	2.65062	0.0109278	0.704817
c50911_g1	2.15315	0.938043	0.0109374	0.704817
c57735_g6	1.5883	1.62818	0.0109446	0.704817
c51902_g2	1.49621	0.185286	0.0109913	0.706127
c63690_g1	0.790771	6.57725	0.0110266	0.706127
c52105_g1	4.59276	-1.17654	0.0110905	0.70931
c61284_g7	1.22485	0.871569	0.0111242	0.709667
c49995_g1	0.698492	3.00895	0.0112662	0.714177
c61927_g2	0.93004	2.55733	0.0113114	0.714177
c53808_g1	1.6219	-0.0706295	0.0113127	0.714177
c60757_g1	0.710306	7.9074	0.0113244	0.714177
c60234_g6	1.41269	0.624283	0.0113607	0.714177
c58185_g6	0.816324	2.08307	0.0113753	0.714177
c38670_g1	1.43163	0.273944	0.011397	0.714427
c56250_g1	3.2312	-0.875178	0.0114054	0.714427
c60377_g4	1.33476	5.03378	0.0115277	0.720439
c63551_g2	3.4288	-0.802087	0.0115694	0.722142
c51144_g1	1.02386	1.33634	0.0116113	0.723146
c56539_g9	0.785055	3.61971	0.0116238	0.723146
c53765_g3	1.01071	1.52807	0.0117485	0.728421
c63259_g9	0.5615	9.82463	0.011768	0.728801
c59499_g3	1.54105	0.0158303	0.011827	0.729979
c54331_g1	0.874852	2.57445	0.0118645	0.730646
c12719_g1	1.69812	0.5706	0.0118848	0.731074
c57792_g4	1.234	0.976368	0.0119572	0.734701
c49081_g1	4.54975	-1.1801	0.011976	0.735032
c29609_g1	3.14994	-0.910348	0.0121459	0.740479
c58522_g2	1.85066	-0.0849829	0.0122698	0.745544
c58129_g1	2.59567	-0.751706	0.0123162	0.746703
c13535_g1	4.50717	-1.19207	0.0123801	0.749747
c59496_g1	0.882825	5.51254	0.012407	0.750104
c73036_g1	1.12021	1.84911	0.0124191	0.750104
c57880_g5	2.09615	-0.698205	0.0125889	0.75318
c57529_g7	1.57035	0.173284	0.0126018	0.75318
c60414_g2	1.20195	1.9897	0.0127117	0.758092
c44925_g2	5.14706	-0.828891	0.0127581	0.760033
c61449_g1	0.795347	6.91228	0.0128179	0.761131
c54311_g2	0.536253	7.09521	0.0128183	0.761131
c42554_g1	1.24231	0.646856	0.0128598	0.761942
c60221_g1	0.856633	4.74314	0.012925	0.764154
c59009_g3	0.927721	1.62266	0.0130524	0.770023
c60080_g1	0.581841	6.40747	0.0130821	0.770942
c61412_g1	1.15534	1.90172	0.0131707	0.774499
c61162_g6	0.78288	2.01096	0.0132324	0.77646
c57632_g6	0.62602	7.1999	0.0133521	0.778815
c61062_g1	0.808008	3.82376	0.0133579	0.778815
c54839_g3	0.870967	2.1357	0.0134059	0.779557
c63815_g1	0.842821	2.84152	0.0134165	0.779557
c62832_g2	0.766787	10.1802	0.0134471	0.779557
c56794_g1	0.625909	3.98194	0.0134561	0.779557
c45488_g1	2.17394	-0.685992	0.0135235	0.780985
c50171_g1	1.171	0.830651	0.0136278	0.784523
c52934_g3	2.10357	-0.696641	0.0139507	0.79717
c57297_g5	1.01785	1.54794	0.0140676	0.798918
c50808_g1	0.66028	4.43963	0.0141546	0.802195
c63809_g2	0.67474	7.61276	0.0143376	0.807801
c63028_g1	1.35639	1.02949	0.014342	0.807801
c61894_g4	0.682204	2.88333	0.0144242	0.809932
c37677_g1	1.75879	0.173723	0.0145909	0.817611
c58244_g2	0.840563	1.89064	0.0146366	0.819036
c62537_g1	1.05839	9.05934	0.0146945	0.819596
c63199_g1	0.600778	4.67779	0.014711	0.819596
c10320_g1	2.08514	-0.708658	0.0148008	0.819596
c58935_g6	2.61333	-0.749692	0.0148328	0.819596
c41784_g2	1.70186	0.118505	0.0148612	0.819596
c54671_g1	0.95548	2.06108	0.0148704	0.819596
c59895_g2	1.21846	1.17748	0.0148846	0.819596
c47613_g1	0.623566	4.47986	0.0148909	0.819596
c43629_g1	1.52548	0.106498	0.0148999	0.819596
c62726_g2	0.669692	8.21748	0.0149251	0.819596
c49667_g1	0.720427	3.89494	0.0149752	0.819596
c62238_g2	4.5226	-1.18702	0.0149791	0.819596
c51165_g1	1.69126	-0.0554	0.0149793	0.819596
c56820_g6	1.54303	0.0135234	0.0149909	0.819596
c55714_g1	1.20706	0.521273	0.0150027	0.819596
c38794_g1	1.4515	0.522045	0.0150487	0.820271
c56282_g2	1.06836	0.993417	0.0152407	0.8275
c64108_g2	0.838222	9.82977	0.0153122	0.829175
c57491_g5	1.96419	0.0566286	0.0153568	0.829928
c63247_g2	0.589256	5.44503	0.0154154	0.831477
c48602_g1	1.48375	-0.0130883	0.0154986	0.833501
c47039_g1	1.7953	-0.0836598	0.0155543	0.834864
c59497_g2	0.693141	3.32106	0.0156077	0.834864
c39129_g1	0.703838	3.00235	0.0156283	0.834864
c62254_g5	0.599521	5.97537	0.0156308	0.834864
c58197_g1	0.658456	3.5663	0.0156655	0.834864
c8478_g1	1.94541	-0.550063	0.0156752	0.834864
c56891_g1	0.897385	9.11406	0.0157469	0.834864
c62858_g1	1.08447	0.911603	0.0157772	0.834864
c58617_g2	0.750803	2.8972	0.0157826	0.834864
c8356_g1	4.68341	-1.16787	0.0157936	0.834864
c52099_g1	1.4197	0.240076	0.0158024	0.834864
c37401_g1	1.77828	-0.271461	0.0159022	0.838439
c58424_g1	0.734503	2.80803	0.0159609	0.838439
c55245_g3	2.37447	-0.533583	0.0159941	0.838439
c59082_g1	0.923094	2.15202	0.0160363	0.838439
c58306_g4	2.57072	-0.761522	0.0160569	0.838439
c14168_g1	0.818035	3.74059	0.0161389	0.838439
c62605_g1	1.1557	1.04025	0.0161592	0.838439
c54557_g1	0.769879	7.08016	0.0161679	0.838439
c29996_g1	0.758756	3.61957	0.0161724	0.838439
c60634_g9	1.47875	0.931915	0.0162029	0.839115
c45838_g1	4.5364	-1.18516	0.0162744	0.840657
c37385_g1	4.5364	-1.18516	0.0162766	0.840657
c58362_g1	2.45937	-0.415446	0.0163411	0.840915
c58354_g9	0.73412	3.93735	0.016352	0.840915
c56033_g6	2.11679	0.107427	0.0164127	0.840915
c49276_g1	1.00171	6.45278	0.0164334	0.840915
c63299_g5	0.669002	4.00175	0.0164782	0.840915
c53310_g5	4.42717	-1.24657	0.0164835	0.840915
c40128_g2	1.23276	0.618655	0.0165133	0.840915
c50112_g1	2.06427	-0.304786	0.0165293	0.840915
c62313_g2	2.08949	-0.457095	0.0165427	0.840915
c57607_g8	1.00475	3.43329	0.0165848	0.841873
c48698_g1	0.971722	1.72588	0.0165923	0.841873
c54398_g1	1.5024	0.196784	0.0166352	0.84213
c52472_g1	2.11407	-0.493587	0.0166397	0.84213
c82340_g1	1.16683	1.87214	0.0166702	0.84213
c62008_g2	0.717652	2.44112	0.0167525	0.844523
c62693_g1	0.658345	5.8161	0.0168119	0.846733
c47409_g1	3.00011	-0.985026	0.0168425	0.847498
c57883_g1	1.91374	-0.177675	0.0169156	0.850248
c59314_g1	0.604895	4.73745	0.0170057	0.852674
c63569_g1	0.78717	3.05457	0.0170077	0.852674
c46159_g1	1.91997	-0.372982	0.017037	0.8531
c62135_g2	0.571032	8.57218	0.0170983	0.854045
c60341_g5	3.36158	-0.772043	0.0171092	0.854045
c58429_g1	1.35811	0.482479	0.0171142	0.854045
c59579_g1	0.789351	2.14347	0.0171404	0.854045
c48936_g1	1.12113	3.18465	0.0171598	0.854045
c34695_g1	1.11301	0.922552	0.0171598	0.854045
c58756_g2	0.900237	1.81976	0.0172228	0.855625
c59743_g4	1.16564	0.786787	0.0173708	0.858467
c51735_g1	0.592544	6.31276	0.0173811	0.858467
c53731_g1	1.12637	0.972552	0.0173898	0.858467
c60569_g1	0.733729	5.30065	0.0175939	0.862092
c59192_g2	0.630221	6.7502	0.017618	0.862092
c57036_g1	1.55898	-0.0904161	0.0176808	0.862802
c61874_g5	1.21628	1.50921	0.0177074	0.862802
c52612_g2	4.3426	-1.26222	0.0177283	0.862802
c34861_g1	4.3426	-1.26222	0.0177283	0.862802
c54048_g5	4.3426	-1.26222	0.0177298	0.862802
c45413_g1	3.62035	-0.821569	0.0178675	0.866867
c61513_g3	2.98554	-0.993002	0.0179021	0.866867
c56499_g3	1.58836	0.176675	0.0179449	0.867677
c54862_g2	1.69918	0.116678	0.0180445	0.869267
c20517_g1	5.22939	-0.733823	0.0181309	0.872243
c63294_g1	0.608299	6.94373	0.0181601	0.87288
c56100_g5	1.08776	0.999701	0.0182206	0.873795
c55020_g9	1.78822	-0.0850288	0.0183762	0.880177
c50486_g1	0.713213	6.52475	0.018445	0.880859
c2024_g1	0.598253	6.12026	0.0184677	0.880859
c61023_g1	1.64695	-0.0359064	0.018527	0.880859
c59761_g6	1.96367	-0.325378	0.0185316	0.880859
c51460_g1	1.36637	0.131629	0.0185704	0.880859
c61251_g1	0.947366	2.34846	0.018748	0.885586
c57804_g4	2.98881	-0.99137	0.0188283	0.888612
c58749_g1	1.15515	0.652068	0.0188918	0.890464
c52167_g1	0.688343	5.28044	0.018929	0.891064
c39483_g1	1.58402	0.0526264	0.019035	0.89298
c50572_g1	2.43763	-0.482417	0.0190889	0.893978
c64054_g1	1.04662	0.892417	0.0191113	0.89426
c47960_g1	4.57744	-1.1784	0.0191984	0.896532
c56499_g2	1.80581	-0.156755	0.0192089	0.896532
c42248_g1	1.12966	0.869366	0.0193163	0.900773
c60012_g1	0.661139	3.44094	0.0194034	0.903323
c63892_g1	1.47843	0.190148	0.0194725	0.903323
c29680_g1	0.672269	2.81692	0.0194864	0.903323
c61908_g7	0.777627	2.21752	0.019571	0.905619
c59505_g1	0.575691	6.67115	0.0196043	0.905619
c55544_g3	2.0197	0.175686	0.019606	0.905619
c61870_g3	0.685339	3.25706	0.0196476	0.905619
c50606_g1	0.743405	2.2598	0.0196676	0.905619
c62972_g3	0.557859	7.77519	0.019716	0.905619
c55333_g2	4.35811	-1.25527	0.0197378	0.905619
c54815_g6	4.35812	-1.25527	0.0197428	0.905619
c57384_g8	4.33566	-1.26392	0.0197614	0.905619
c58445_g2	4.33565	-1.26392	0.0197661	0.905619
c36902_g1	4.33565	-1.26392	0.0197676	0.905619
c52508_g1	1.03647	0.755857	0.0197856	0.905686
c61459_g1	2.47649	-0.799257	0.0198867	0.908477
c44307_g1	0.78575	2.37216	0.0199135	0.908477
c52586_g1	2.67311	-0.737531	0.0199175	0.908477
c40077_g1	1.26511	0.671298	0.0200247	0.91054
c53679_g2	2.04923	-0.74418	0.0200716	0.911236
c57427_g8	1.53037	-0.104967	0.0201665	0.913909
c58791_g2	1.01919	1.12494	0.0201822	0.913909
c57279_g2	4.47804	-1.19375	0.0204186	0.921563
c59219_g2	0.850268	1.60175	0.0204976	0.924367
c58185_g8	4.36529	-1.25356	0.0205529	0.925571
c41479_g1	4.36531	-1.25356	0.0205581	0.925571
c61298_g1	0.915943	1.73265	0.0206265	0.927124
c59624_g4	0.956558	1.22346	0.0206514	0.927485
c46236_g1	1.38002	0.277432	0.020708	0.929261
c60047_g3	0.858377	5.08668	0.0209005	0.931465
c51874_g1	1.56404	-0.086316	0.0210882	0.937107
c45414_g1	1.64173	-0.0632061	0.0211178	0.937663
c46128_g1	2.01015	-0.500556	0.0211702	0.939227
c59316_g1	0.581971	4.97216	0.0212554	0.941033
c57561_g6	1.42017	0.0591519	0.0212782	0.941033
c48357_g1	0.899441	1.43229	0.0212797	0.941033
c31606_g1	0.962119	1.12981	0.0214868	0.946497
c61288_g10	1.63968	-0.337399	0.0214909	0.946497
c59503_g9	0.545352	4.48298	0.0215235	0.946497
c51609_g1	0.685101	3.32665	0.0215586	0.946497
c55834_g1	0.663362	5.20614	0.0215881	0.946634
c53402_g1	0.826315	4.27617	0.0215965	0.946634
c63352_g4	0.522973	5.92223	0.0216948	0.950182
c38980_g1	1.76989	-0.275728	0.0217285	0.950896
c53706_g2	1.5961	0.0471386	0.0217953	0.95163
c63079_g1	0.761243	2.21347	0.0218154	0.95163
c61770_g4	1.58088	-0.224398	0.0218736	0.95192
c56481_g1	1.12515	1.32584	0.0219079	0.952655
c57607_g3	1.08659	3.36923	0.0220214	0.954557
c60689_g2	1.2077	0.444175	0.0221343	0.957073
c50289_g1	0.635985	5.1277	0.0221494	0.957073
c57941_g1	0.936	1.14696	0.0221995	0.957271
c44892_g1	4.34361	-1.26052	0.0222497	0.957271
c38527_g2	4.34361	-1.26052	0.0222522	0.957271
c49212_g1	4.34361	-1.26052	0.0222524	0.957271
c55065_g1	1.15348	0.919346	0.0222848	0.95744
c57575_g5	1.0719	0.901915	0.0223027	0.95744
c57758_g2	1.4754	0.0645965	0.0223153	0.95744
c38400_g1	2.57153	3.9564	0.0223643	0.95849
c60928_g4	0.912797	4.03192	0.022385	0.95849
c58744_g5	1.12105	0.932877	0.0224876	0.959342
c58949_g1	1.0905	0.907886	0.0225393	0.960078
c57572_g1	0.963403	1.22102	0.0225521	0.960078
c31061_g1	4.62388	-1.12546	0.0226599	0.963918
c46813_g1	2.06581	-0.742597	0.0227111	0.965347
c46369_g1	1.09515	0.900179	0.0228169	0.968337
c59514_g1	0.988143	1.20916	0.022889	0.970647
c43134_g1	1.28518	1.79579	0.0229553	0.972703
c38585_g1	1.27288	0.436085	0.0230621	0.973701
c29700_g1	1.48219	0.226617	0.0233417	0.976073
c49777_g2	1.81073	-0.405277	0.0233557	0.976073
c59987_g4	2.47476	-0.808045	0.023502	0.980043
c43265_g1	0.585628	4.32557	0.0235033	0.980043
c49213_g1	2.1637	-0.729566	0.0236006	0.981065
c58244_g4	0.832048	1.48628	0.0237535	0.985261
c61563_g2	2.99075	-0.989738	0.0237555	0.985261
c73893_g1	0.894979	1.27408	0.0238649	0.986469
c51184_g1	1.99316	-0.516608	0.0239426	0.987355
c61491_g1	1.06745	2.46163	0.0239491	0.987355
c61385_g2	1.2949	0.607936	0.0239503	0.987355
c58544_g3	0.974757	1.06247	0.0239778	0.987744
c54222_g2	0.647282	7.94422	0.0240478	0.987865
c48840_g1	1.87041	-0.138145	0.0240509	0.987865
c61572_g1	0.789837	3.68357	0.0240701	0.987865
c47499_g1	1.43563	0.379737	0.0240709	0.987865
c61518_g1	0.928945	3.34191	0.0241615	0.988268
c57999_g1	2.50102	-0.172115	0.0242833	0.991377
c59547_g1	0.748713	2.25365	0.0243111	0.991772
c59310_g1	1.9928	3.00629	0.0244199	0.993252
c52681_g1	0.713045	2.33416	0.0244502	0.993631
c46018_g1	0.766456	1.96404	0.0245156	0.993631
c57457_g7	1.13819	1.132	0.0245982	0.995725
c58240_g8	1.15163	1.83397	0.0248035	0.999431
c46888_g1	2.83135	0.442728	0.0248044	0.999431
c17734_g1	4.52686	-1.18533	0.0248274	0.999431
c61725_g2	0.527478	5.32473	0.0249419	1
c59090_g4	0.628234	2.88767	0.0249697	1
c56498_g5	1.1324	0.749677	0.0250021	1
c81657_g1	4.71088	-1.16957	0.0250093	1
c40762_g2	1.68583	-0.129044	0.0250114	1
c42887_g1	1.19613	0.688273	0.0251429	1
c7592_g1	0.722305	3.7366	0.0252015	1
c52560_g1	0.619529	2.90055	0.0252397	1
c54307_g1	2.46179	3.43986	0.0253113	1
c59728_g4	1.03067	0.735093	0.0253616	1
c56780_g6	1.70859	0.394538	0.0254478	1
c56641_g2	0.524803	5.46393	0.0255247	1
c49446_g1	1.11258	0.695936	0.0255949	1
c61596_g5	1.27692	0.286269	0.0256759	1
c58240_g9	0.827754	5.09561	0.0258381	1
c40349_g4	2.71063	-0.0488564	0.0258564	1
c66586_g1	1.39918	0.332913	0.02589	1
c50181_g1	4.36345	-1.25697	0.0259348	1
c69794_g1	4.36345	-1.25697	0.0259374	1
c43087_g1	2.26729	-0.63367	0.0259487	1
c54684_g1	0.720184	5.33454	0.0263632	1
c57527_g2	1.30261	0.282964	0.0264233	1
c62093_g4	0.644778	2.65359	0.0265997	1
c55701_g1	0.567576	3.93064	0.0267606	1
c59748_g1	0.761532	3.906	0.0268572	1
c34467_g1	3.15255	-0.965955	0.0269084	1
c60595_g1	0.547225	3.87275	0.0269893	1
c56192_g1	1.38152	0.33779	0.0270096	1
c29394_g1	1.54508	-0.258459	0.0270219	1
c61326_g7	2.78195	-0.693037	0.0270337	1
c49366_g1	0.822862	1.60809	0.0270994	1
c57253_g1	0.723902	2.97799	0.0272784	1
c62877_g5	2.11218	-0.690622	0.0273946	1
c63741_g1	0.61711	3.81165	0.0274651	1
c52322_g1	0.607324	5.93005	0.0275752	1
c51201_g1	2.39923	-0.845278	0.0277026	1
c56547_g2	0.613566	3.21163	0.0277922	1
c61064_g2	0.613496	4.86065	0.0278137	1
c60912_g2	0.578467	5.14496	0.0278416	1
c28829_g1	3.2274	-0.867616	0.0278793	1
c79125_g1	1.63378	-0.171259	0.0279326	1
c8628_g1	0.631266	2.67226	0.0279789	1
c44679_g1	0.763046	3.13764	0.0280123	1
c62168_g1	0.594926	5.43734	0.0280836	1
c60804_g5	1.69201	-0.468773	0.02812	1
c61600_g8	0.742873	5.06951	0.0281955	1
c63201_g1	0.579253	4.36977	0.028236	1
c58094_g1	2.72608	-0.620305	0.0283205	1
c63574_g11	0.955466	2.03632	0.0283723	1
c58704_g1	1.11203	0.536874	0.0285171	1
c56408_g1	1.32333	0.0116289	0.028547	1
c641_g1	1.96226	-0.14857	0.0285565	1
c60427_g2	0.745236	1.85774	0.0286243	1
c60358_g2	1.27546	0.250301	0.0286289	1
c62572_g1	0.48817	8.78461	0.0286383	1
c77546_g1	1.19625	0.977309	0.0287426	1
c57778_g1	0.714278	2.07724	0.0287523	1
c61550_g4	0.573871	3.42131	0.0289456	1
c62735_g1	1.81854	-0.398591	0.0289497	1
c44060_g1	1.7933	-0.411768	0.0289693	1
c53370_g1	0.969724	1.77567	0.0290893	1
c63943_g1	0.788581	3.73659	0.0291469	1
c54954_g1	4.72015	-1.06205	0.0292164	1
c53768_g1	0.905277	1.89049	0.0292673	1
c63647_g4	1.89137	-0.338688	0.0292851	1
c59243_g2	2.86724	-1.04656	0.0293508	1
c49529_g1	1.50598	0.0211833	0.0295134	1
c61685_g4	0.761672	2.25438	0.0295398	1
c60021_g2	0.672996	4.87562	0.0296436	1
c52067_g1	2.08054	-0.290319	0.0296821	1
c53232_g2	0.547344	4.9183	0.0296875	1
c58035_g4	0.893799	1.72284	0.0297121	1
c58900_g1	0.516711	4.35986	0.0297622	1
c58567_g3	2.04172	-0.487245	0.0297896	1
c58480_g2	0.743384	2.47298	0.0297997	1
c57805_g2	4.31136	-1.26562	0.0299688	1
c37491_g1	4.31136	-1.26562	0.0299731	1
c69152_g1	4.31135	-1.26562	0.0299772	1
c31462_g2	4.31135	-1.26562	0.0299791	1
c54669_g1	1.28388	0.0915709	0.0300117	1
c68802_g1	0.684685	2.66048	0.0300587	1
c57843_g1	1.18146	0.362931	0.030092	1
c52600_g1	0.60797	2.90114	0.0302458	1
c60840_g2	3.55226	-0.703599	0.0302543	1
c56958_g2	0.730335	1.91993	0.0303951	1
c60121_g4	0.898613	3.5161	0.0304716	1
c57333_g7	1.66952	-0.100843	0.0304754	1
c56343_g4	2.34206	-0.862061	0.0304888	1
c55091_g1	1.45641	0.0884968	0.0306298	1
c55634_g5	1.17414	0.374338	0.0306306	1
c50783_g1	0.550181	8.1634	0.0308809	1
c58204_g2	0.787485	1.70098	0.0309168	1
c58025_g1	0.860723	5.66002	0.0309847	1
c52628_g1	1.4555	0.0905493	0.030998	1
c61761_g7	3.03893	-0.93203	0.0311102	1
c57340_g2	1.05306	4.43997	0.0311364	1
c54815_g4	1.89856	-0.558525	0.0312372	1
c50495_g1	1.44231	-0.287144	0.0314105	1
c60531_g5	1.15	0.606338	0.0315003	1
c47748_g1	4.97999	-0.929494	0.0315384	1
c20776_g1	4.97999	-0.929494	0.0315414	1
c37525_g1	1.64551	-0.32146	0.0317474	1
c62457_g1	0.648033	6.04605	0.0317514	1
c55317_g1	0.770745	6.08933	0.031772	1
c54015_g6	0.952161	1.03805	0.0317877	1
c58590_g2	0.520812	7.99354	0.0318026	1
c59225_g4	0.680249	2.63096	0.0318305	1
c48663_g1	1.15729	0.357755	0.0318567	1
c58965_g2	1.44063	0.248575	0.031979	1
c63730_g3	1.56812	-0.374633	0.0320336	1
c54182_g1	0.782348	1.93314	0.0321013	1
c60243_g1	0.658284	2.67411	0.0321635	1
c60399_g1	0.573441	4.41274	0.0321886	1
c61028_g7	1.12421	0.704363	0.0322011	1
c39158_g1	1.98414	-0.122795	0.0322102	1
c56630_g1	0.969482	2.49086	0.0322879	1
c58285_g2	0.546459	4.22372	0.032295	1
c18462_g2	5.07937	-1.14336	0.0323113	1
c68913_g1	0.751053	1.93458	0.0323188	1
c62069_g7	0.59584	3.37001	0.032571	1
c61293_g1	4.70271	-1.23079	0.0326114	1
c54805_g2	4.13382	-1.33974	0.032737	1
c62891_g1	0.898956	1.38545	0.0327434	1
c54455_g6	4.13381	-1.33974	0.0327443	1
c52485_g1	4.13381	-1.33974	0.0327493	1
c7968_g1	4.1338	-1.33974	0.0327507	1
c47767_g1	0.512432	4.30765	0.0327546	1
c63515_g1	0.476065	6.46461	0.032774	1
c56733_g3	2.98633	-0.988299	0.0328208	1
c58388_g1	0.574585	4.06194	0.0328858	1
c44656_g1	2.46835	-0.222874	0.0329071	1
c60573_g4	2.53087	-0.769728	0.0329169	1
c62222_g1	0.510863	8.95268	0.0330257	1
c51371_g2	2.84128	-1.04492	0.0331566	1
c54485_g1	1.16055	0.79905	0.0332056	1
c58163_g6	2.09076	-0.693027	0.0333188	1
c60234_g4	0.501101	6.07067	0.033349	1
c53884_g1	1.47068	7.00677	0.0335031	1
c62328_g6	0.907978	4.89028	0.033505	1
c37572_g1	2.08675	-0.568118	0.0336144	1
c51774_g1	0.883249	1.64972	0.0337047	1
c63901_g1	0.482488	5.23996	0.0337167	1
c59879_g1	1.2746	0.215045	0.0337778	1
c38579_g1	1.77138	1.60047	0.0339014	1
c63096_g1	0.490159	6.90391	0.0340155	1
c48450_g1	0.973877	1.07409	0.034018	1
c59732_g1	1.11045	0.703352	0.0340626	1
c59244_g10	2.84252	-1.05221	0.0341288	1
c62045_g3	0.472744	6.87226	0.0341317	1
c50350_g1	0.983588	1.01797	0.0342159	1
c50792_g1	4.5966	-1.12399	0.0343578	1
c55802_g5	2.16233	-0.655744	0.0344958	1
c54978_g1	0.528703	6.22565	0.0345545	1
c52576_g1	0.99725	0.776299	0.0345661	1
c63121_g2	2.0775	-0.690975	0.0345788	1
c36491_g1	4.13531	-1.33802	0.0345839	1
c39767_g1	4.13531	-1.33802	0.0345877	1
c63213_g3	4.13531	-1.33802	0.0345897	1
c48414_g1	0.844118	1.78008	0.0345925	1
c72032_g1	4.13531	-1.33802	0.0345944	1
c59543_g1	0.717201	2.31747	0.03462	1
c50795_g1	1.90697	-0.546918	0.0348469	1
c57253_g2	0.794907	3.53516	0.0348885	1
c9233_g1	5.38725	-1.05788	0.0348887	1
c59886_g1	0.742931	6.5322	0.0349395	1
c56389_g2	1.5482	-0.0857801	0.0349473	1
c60485_g2	0.754102	2.42569	0.0349711	1
c31576_g1	0.678492	5.64045	0.0350158	1
c56545_g3	1.82915	-0.38268	0.0351458	1
c69609_g1	1.13623	1.21133	0.0351918	1
c47706_g1	4.35056	-1.25881	0.0352014	1
c44147_g1	4.35056	-1.25881	0.0352063	1
c59709_g3	1.69674	-0.492793	0.0353234	1
c58003_g2	1.51382	-0.266611	0.0354052	1
c58907_g1	0.577213	6.1808	0.0355104	1
c56228_g1	0.69501	2.13148	0.0357348	1
c69812_g1	0.796506	1.75492	0.0357665	1
c62995_g1	0.515366	3.78231	0.0358265	1
c48749_g1	3.31626	-0.858822	0.0358494	1
c37798_g1	1.25911	0.0741668	0.0360964	1
c53876_g3	0.887392	2.96179	0.036132	1
c59191_g1	1.01425	0.904946	0.0361771	1
c8542_g1	3.15829	-0.827225	0.0361964	1
c61690_g1	0.567415	3.26426	0.036381	1
c52012_g1	1.76265	-0.352217	0.0363811	1
c61277_g2	0.482105	5.61122	0.0364475	1
c57200_g2	2.35413	-0.869663	0.0364691	1
c82411_g1	2.35414	-0.869663	0.0364756	1
c61822_g1	0.530515	9.71222	0.0365052	1
c48848_g1	0.562635	9.417	0.0365849	1
c46396_g1	1.00545	0.872854	0.0366056	1
c60429_g2	1.0017	0.488211	0.0366152	1
c49811_g1	1.6078	-0.182062	0.0366404	1
c53297_g2	2.87706	-1.04371	0.0366692	1
c60744_g1	0.729985	1.91566	0.0366819	1
c40762_g1	1.92932	-0.541683	0.0369334	1
c62015_g5	1.62103	-0.101896	0.0369679	1
c51828_g1	1.53797	-0.273392	0.0371017	1
c60849_g5	1.01288	1.11891	0.037125	1
c60806_g5	0.589414	3.75453	0.0371382	1
c55544_g4	2.18273	-0.649136	0.0371533	1
c52539_g1	2.85786	-1.03994	0.0372107	1
c58732_g1	1.00037	1.79141	0.0372638	1
c61798_g1	0.80855	3.18992	0.0373422	1
c54764_g2	4.27836	-1.32226	0.0373824	1
c63296_g1	1.94985	-0.763501	0.037416	1
c40834_g1	0.781152	4.07177	0.0374917	1
c54392_g2	0.642532	2.73678	0.037606	1
c32454_g1	1.60716	-0.511227	0.0376555	1
c58060_g1	0.606011	2.7254	0.0377813	1
c53726_g1	1.68936	-0.477223	0.0378264	1
c59212_g1	0.722201	1.86573	0.0380472	1
c57512_g8	0.868245	3.27543	0.0380688	1
c58124_g7	2.60826	-0.710554	0.0380758	1
c59860_g8	0.67008	2.4467	0.0381431	1
c54290_g1	0.835281	2.18228	0.0381505	1
c61060_g3	0.696746	2.61983	0.0382673	1
c63225_g1	0.566316	3.76962	0.0382771	1
c46204_g1	4.15777	-1.33102	0.0384414	1
c42030_g1	4.15778	-1.33102	0.0384426	1
c48923_g2	4.15779	-1.33102	0.0384473	1
c35611_g1	4.1578	-1.33102	0.0384504	1
c61010_g3	1.93915	-0.766637	0.0384666	1
c52789_g1	0.828194	2.94586	0.0384772	1
c61361_g1	0.630287	10.5364	0.0384802	1
c38339_g1	1.38712	0.0617747	0.0386588	1
c56932_g1	1.08554	4.02553	0.0387417	1
c59319_g5	1.17762	0.197413	0.0388104	1
c26324_g1	0.727262	2.47077	0.0388748	1
c26725_g1	2.76177	-1.10459	0.0389218	1
c48239_g1	0.65018	2.22092	0.03893	1
c63501_g1	0.54151	3.6757	0.0389778	1
c61704_g2	2.755	-1.10338	0.0390748	1
c58188_g5	0.822479	1.56428	0.0391433	1
c43294_g1	0.928815	1.07245	0.0391563	1
c49404_g1	0.73382	1.54982	0.0391805	1
c53248_g1	1.18254	0.39196	0.0391824	1
c61752_g3	0.520434	4.38267	0.0392595	1
c56478_g5	1.70093	-0.286354	0.0392973	1
c12068_g1	3.17352	-0.877086	0.0393226	1
c58427_g1	0.470729	6.6582	0.0394218	1
c63347_g2	0.532553	5.78428	0.0396363	1
c45817_g1	0.632581	2.4023	0.0398801	1
c43037_g1	1.18131	0.271929	0.0400214	1
c55993_g1	0.611625	3.27151	0.0400517	1
c60302_g5	0.815342	1.41767	0.0400912	1
c86304_g1	0.660165	5.00473	0.0401757	1
c45244_g1	4.57584	-1.24128	0.0402222	1
c10767_g1	4.86156	-0.990403	0.0402272	1
c56725_g1	0.494208	4.53322	0.0402669	1
c54190_g1	0.576989	3.10163	0.0402996	1
c60059_g1	0.981286	0.645017	0.040317	1
c56267_g1	0.834565	1.8243	0.0403493	1
c56956_g3	1.0129	0.671017	0.0403596	1
c51177_g1	0.686528	2.01841	0.0403723	1
c44806_g2	2.15176	-0.62844	0.0404361	1
c55017_g8	0.777212	1.51956	0.0404533	1
c54950_g1	0.661179	2.43572	0.0405196	1
c58744_g4	0.662984	2.05153	0.0405265	1
c55289_g1	0.924685	0.87163	0.0406178	1
c59901_g3	1.53766	-0.400405	0.040676	1
c56280_g1	0.928554	0.888681	0.0407526	1
c51109_g1	0.70742	3.49963	0.0407551	1
c26514_g1	1.3057	0.701175	0.0408222	1
c57379_g3	1.40515	-0.302781	0.0408899	1
c73280_g1	1.34357	-0.093491	0.0409111	1
c44578_g2	2.37269	-0.86485	0.0409207	1
c50231_g1	0.673712	3.00524	0.0409241	1
c55586_g4	0.668531	4.56081	0.0409663	1
c44044_g1	1.70885	-0.303199	0.0409792	1
c45427_g1	1.19658	0.410872	0.0411364	1
c63407_g2	1.53411	-0.411471	0.0411373	1
c59866_g1	0.642573	4.69569	0.0411526	1
c54676_g1	0.920548	0.898511	0.0411632	1
c63249_g3	1.93244	-0.798981	0.0411789	1
c63075_g1	0.557988	3.3015	0.0413717	1
c53347_g1	0.69557	2.20254	0.0414002	1
c48261_g1	1.43716	-0.295499	0.0414359	1
c59535_g1	0.967985	0.762461	0.0416011	1
c51214_g1	0.986641	0.910484	0.0417141	1
c59300_g1	0.711662	2.34024	0.0418195	1
c52285_g3	3.04173	-0.935994	0.041836	1
c36575_g1	1.49236	-0.285213	0.0420615	1
c2877_g1	1.01344	0.650163	0.0421166	1
c59426_g2	0.836273	1.09834	0.0421732	1
c58643_g5	0.567342	2.76259	0.0421989	1
c53464_g1	0.486759	6.8313	0.042206	1
c1453_g1	1.16853	0.71939	0.0422944	1
c56128_g6	0.663976	4.71842	0.0423086	1
c53973_g1	0.732102	2.42306	0.0423397	1
c55818_g1	1.01587	1.36738	0.0424076	1
c60844_g1	0.757517	2.11139	0.042492	1
c58824_g1	0.605714	2.32775	0.0425654	1
c59561_g1	0.664218	8.86933	0.0426115	1
c48537_g1	1.28954	-0.113626	0.042633	1
c55418_g1	0.860604	2.45297	0.0426826	1
c42366_g1	1.2825	-0.112706	0.0427276	1
c28832_g1	0.968146	0.588934	0.0427975	1
c60290_g1	0.66014	2.46473	0.0428792	1
c60972_g1	0.560983	4.44003	0.0430535	1
c50637_g1	1.88505	-0.207555	0.0430711	1
c39811_g1	4.39941	-1.20062	0.0430973	1
c53542_g4	1.41972	-0.296418	0.0431032	1
c59344_g3	1.41972	-0.296418	0.0431107	1
c43682_g1	1.72181	-0.439078	0.0431207	1
c63410_g6	0.93361	1.26842	0.0432288	1
c56249_g2	1.29532	0.646319	0.0433037	1
c42822_g1	2.467	-0.511527	0.0433059	1
c62762_g2	0.481358	6.78761	0.0433127	1
c61365_g4	0.730787	1.98389	0.0433406	1
c61655_g1	0.954976	1.63273	0.0433412	1
c31556_g1	4.11959	-1.34146	0.0433624	1
c49442_g1	4.11958	-1.34146	0.0433672	1
c55827_g4	4.11958	-1.34146	0.043368	1
c56831_g6	4.11958	-1.34146	0.0433703	1
c7413_g1	4.11958	-1.34146	0.0433727	1
c62240_g2	0.661938	2.064	0.043474	1
c53874_g10	1.77767	-0.856531	0.0435001	1
c49291_g1	0.965499	1.03926	0.0435401	1
c64005_g2	0.446875	5.92026	0.0437844	1
c62152_g7	1.70958	-0.454305	0.0437938	1
c48274_g2	4.16296	-1.33275	0.0438441	1
c6655_g2	4.16297	-1.33275	0.0438457	1
c84631_g1	4.16297	-1.33275	0.043849	1
c61644_g2	0.567911	3.20911	0.0439457	1
c53930_g1	0.848665	2.1272	0.0439554	1
c53542_g1	1.51979	-0.237339	0.044078	1
c60112_g11	0.78211	1.53479	0.0443576	1
c69511_g1	0.599671	3.08469	0.0444214	1
c57700_g1	1.58888	0.224662	0.0444405	1
c35493_g1	0.576172	5.39238	0.0444642	1
c58830_g4	1.13652	0.647363	0.044693	1
c56342_g1	0.778652	2.08082	0.0448394	1
c58848_g2	0.453309	6.59019	0.0448535	1
c45952_g1	1.20153	0.146853	0.0449653	1
c59699_g4	0.50051	4.47586	0.0450041	1
c61806_g3	1.5233	-0.553122	0.0450122	1
c62220_g1	0.597386	2.46726	0.0450529	1
c64125_g1	0.544622	4.57453	0.0451212	1
c57491_g2	1.27142	-0.00625636	0.0451273	1
c40218_g2	1.09967	0.598246	0.0452992	1
c63743_g1	0.478416	4.30123	0.0453521	1
c58453_g2	0.651873	7.73036	0.045385	1
c63386_g4	0.823226	1.18661	0.0454019	1
c58885_g3	1.2934	0.363202	0.0454366	1
c46913_g1	1.00341	2.86438	0.0454922	1
c50930_g1	1.87985	-0.809948	0.0455097	1
c57575_g4	0.922585	1.20594	0.0455467	1
c57295_g2	1.13196	0.262952	0.0456929	1
c61642_g3	0.4482	8.57703	0.045697	1
c52558_g1	1.8149	-0.389179	0.0459329	1
c63726_g4	0.593965	3.26433	0.0459857	1
c53481_g2	1.12666	0.241626	0.0460807	1
c62640_g5	0.784775	1.46383	0.046156	1
c56830_g2	0.655724	2.71189	0.0462445	1
c53584_g2	0.957475	1.65112	0.0463609	1
c58242_g2	1.05812	0.530394	0.0464211	1
c39167_g2	1.15981	0.253053	0.0464233	1
c39030_g1	1.50432	-0.125288	0.0464501	1
c64080_g1	0.442617	7.11978	0.0465466	1
c56534_g2	0.548021	3.61197	0.0466311	1
c53507_g1	1.66205	-0.0185756	0.0466723	1
c40467_g1	4.18685	-1.32929	0.0467868	1
c59929_g1	4.18685	-1.32929	0.0467868	1
c45426_g1	4.18686	-1.32929	0.046791	1
c78912_g1	4.18688	-1.32929	0.0467996	1
c56534_g1	0.622385	2.63246	0.0469476	1
c53736_g1	1.41054	-0.302385	0.0470112	1
c49946_g1	0.631267	2.5236	0.0470348	1
c56421_g7	1.51047	-0.55705	0.0470373	1
c59591_g1	0.823877	1.60337	0.0470449	1
c35161_g1	2.0453	-0.572077	0.0473185	1
c62372_g1	0.624917	3.62074	0.0475607	1
c31245_g1	1.86936	-0.148363	0.0475852	1
c51195_g2	0.927456	0.792957	0.0476008	1
c88004_g1	4.59218	-1.12232	0.0477124	1
c57485_g1	0.835973	0.967517	0.0477327	1
c55825_g3	1.31387	0.408754	0.0477516	1
c3841_g1	0.492113	4.42547	0.0479091	1
c57530_g1	1.53377	-0.556656	0.0479553	1
c50721_g1	4.46471	-1.31346	0.0480448	1
c61009_g6	0.641893	4.26972	0.0481696	1
c50119_g1	1.52992	-0.242878	0.0482312	1
c63237_g4	0.519124	5.89531	0.0482604	1
c63540_g1	0.536953	3.26671	0.0483034	1
c56323_g4	0.861989	1.48386	0.0483108	1
c57046_g5	0.840386	1.13595	0.0483856	1
c50877_g1	0.968736	0.777124	0.0484032	1
c62494_g2	1.13035	0.909122	0.0484097	1
c61200_g3	0.777714	1.57686	0.0484721	1
c63125_g2	1.12408	0.192573	0.048473	1
c56054_g3	1.59857	-0.517312	0.0484765	1
c50455_g1	0.829453	1.1896	0.0485426	1
c49691_g1	0.877711	1.30341	0.048628	1
c58152_g1	0.793238	1.33048	0.0486589	1
c51624_g1	1.57686	0.410272	0.0487665	1
c63570_g2	1.19501	2.40381	0.0488629	1
c60801_g3	0.778729	2.10928	0.0488796	1
c61996_g3	0.51283	5.14466	0.0489332	1
c56068_g2	1.04498	0.621128	0.0490307	1
c59721_g3	1.15034	0.759827	0.0490608	1
c55277_g1	1.2601	0.615399	0.0490815	1
c43043_g1	1.10236	0.405385	0.0492417	1
c61474_g2	1.47422	-0.423736	0.0493676	1
c44545_g1	2.35666	-0.858399	0.0493956	1
c44205_g1	2.69187	-1.10817	0.0494156	1
c53282_g2	2.21616	-0.919999	0.0494182	1
c62640_g1	2.69187	-1.10817	0.049423	1
c55896_g1	0.574613	4.77245	0.0494931	1
c55392_g1	4.14527	-1.3363	0.0495178	1
c28031_g1	4.14527	-1.3363	0.0495187	1
c47043_g1	4.14527	-1.3363	0.0495204	1
c54051_g1	1.02137	0.810832	0.0496036	1
c48847_g1	0.79806	2.20449	0.049633	1
c53886_g1	1.27075	0.152001	0.0496392	1
c53815_g2	1.60052	-0.706016	0.0499298	1
c48775_g1	1.49576	-0.128791	0.0499497	1
c54847_g1	0.787549	1.36919	0.0499691	1

## Sheet: S10
	logFC	logCPM	PValue	FDR
c55579_g1	4.40583	1.16556	7.76039e-15	4.40612e-10
c43279_g2	1.56103	8.58259	5.97809e-11	1.13139e-06
c12257_g1	6.88823	0.210473	8.25363e-11	1.17154e-06
c49276_g1	1.735	6.94756	2.34719e-07	0.00111055
c55168_g1	5.23812	5.85696	5.22092e-07	0.00197619
c43279_g1	1.43784	14.1642	4.12747e-06	0.0123242
c52069_g1	8.52117	1.64863	1.05769e-05	0.0272965
c50844_g1	5.69202	3.77169	1.60961e-05	0.0351067
c57622_g1	1.57195	2.04124	1.66948e-05	0.0351067
c54178_g1	5.57741	3.86252	1.82183e-05	0.0369422
c61620_g1	1.1576	3.16316	2.6061e-05	0.0490961
c77406_g1	1.18945	8.24656	5.06006e-05	0.0820844
c59503_g9	0.92671	4.68457	6.1166e-05	0.09386
c52031_g3	5.62606	2.91829	0.000114523	0.156129
c55233_g1	6.99986	2.70967	0.000116361	0.156129
c49890_g1	5.05132	2.50557	0.00012077	0.156129
c50335_g1	2.47991	0.292537	0.000126233	0.156129
c42906_g4	4.26207	-0.336992	0.000128071	0.156129
c14112_g2	1.26442	15.5388	0.000132064	0.156129
c54239_g2	2.40715	0.103745	0.00018031	0.196874
c82342_g1	1.46098	1.44169	0.000185265	0.198468
c48952_g1	4.65346	1.83602	0.000194196	0.200471
c63422_g2	1.04965	5.72776	0.000230651	0.233852
c52400_g1	1.5111	1.43844	0.000293157	0.272862
c56504_g5	0.904361	4.30758	0.000332571	0.29972
c61297_g4	2.31509	0.0406492	0.000343394	0.304638
c55561_g1	0.925395	3.45029	0.000368599	0.321968
c54350_g1	1.63179	3.82976	0.000387771	0.327926
c47964_g1	7.19446	2.92774	0.000392746	0.327926
c28654_g1	1.35082	3.31937	0.00052456	0.413652
c38527_g2	5.1589	-0.954624	0.000613257	0.476971
c60234_g6	1.58842	0.729031	0.000877807	0.627557
c61755_g7	1.48379	0.975368	0.00089054	0.627557
c52110_g3	2.07711	0.178148	0.000895295	0.627557
c11332_g1	2.93619	-0.606837	0.00112425	0.741703
c58362_g1	2.97472	0.0110605	0.00134025	0.836211
c61145_g2	1.35595	1.53021	0.00152359	0.930163
c41569_g1	1.86537	0.0353595	0.00172024	1
c49349_g1	2.1811	0.083288	0.00177838	1
c58670_g2	1.62573	0.462468	0.00179901	1
c63081_g7	1.05152	2.14645	0.0019034	1
c39650_g1	2.12065	-0.0778129	0.00190757	1
c57361_g2	1.04956	1.91188	0.00191718	1
c50171_g1	1.35981	0.916551	0.00199513	1
c62454_g3	0.830214	6.27189	0.00202827	1
c61807_g1	0.665113	6.60396	0.00210093	1
c63622_g4	1.20592	1.73864	0.0022149	1
c42646_g1	0.763793	3.54552	0.00222154	1
c48663_g1	1.56647	0.567655	0.00228291	1
c49491_g1	5.07611	-1.00904	0.00230138	1
c51866_g1	1.32147	1.13824	0.00231867	1
c51265_g1	0.817603	2.84409	0.00236295	1
c50503_g1	1.11198	1.92129	0.00237174	1
c50517_g1	2.2901	-0.179755	0.00238734	1
c63867_g1	0.789613	3.16863	0.00242099	1
c57687_g1	0.922431	3.02556	0.00243644	1
c52347_g1	1.18672	1.32061	0.00243767	1
c62883_g1	4.93503	-1.07333	0.00246844	1
c55951_g1	1.18682	1.53196	0.00251414	1
c42846_g1	0.903252	4.156	0.00253883	1
c74697_g1	6.70887	-0.0522322	0.00259509	1
c56434_g1	0.706428	8.69546	0.00266187	1
c58081_g2	1.1175	2.33529	0.00266408	1
c50073_g1	0.946232	2.11225	0.00267314	1
c5192_g1	1.68986	1.75663	0.00276054	1
c7592_g1	0.959256	3.85399	0.00280438	1
c52490_g1	1.96867	-0.0279239	0.00288033	1
c70825_g1	4.78248	-1.14275	0.00293821	1
c52903_g1	1.59765	1.25604	0.00297443	1
c60499_g4	0.810491	7.20876	0.00301362	1
c44315_g1	3.76131	1.76355	0.00306017	1
c61474_g2	1.93817	-0.212697	0.00306771	1
c59212_g1	0.953796	1.97652	0.00314527	1
c48553_g1	4.77676	-1.14511	0.00316069	1
c79310_g1	4.77676	-1.14511	0.0031607	1
c57706_g2	1.3289	0.872768	0.00317369	1
c83152_g1	3.47705	-0.797021	0.00327507	1
c52858_g1	1.46077	0.56633	0.00350642	1
c8756_g1	2.48449	-0.509757	0.00362411	1
c73099_g1	1.0283	4.75341	0.00397629	1
c54178_g2	2.30836	1.48277	0.00401383	1
c53135_g1	0.995793	1.76408	0.00402973	1
c63574_g8	1.14749	1.20551	0.00407468	1
c34706_g1	1.19773	1.54487	0.00415651	1
c30082_g1	0.93527	2.17963	0.00419058	1
c53962_g1	0.745373	3.92143	0.0043253	1
c55500_g2	0.939171	3.11468	0.00439925	1
c28428_g1	6.36454	-0.306438	0.00457485	1
c58250_g3	1.7322	0.0892718	0.00468838	1
c49643_g1	0.829117	4.13263	0.00469796	1
c1224_g1	1.21709	0.946633	0.00478984	1
c59011_g4	4.89194	-1.08272	0.00494154	1
c51829_g1	3.31842	1.12558	0.00506164	1
c58470_g1	0.740287	3.17356	0.00510348	1
c36967_g1	1.46102	0.438654	0.00520509	1
c59129_g2	3.27623	-0.903339	0.00549162	1
c62615_g1	0.664751	4.10223	0.00557691	1
c39338_g1	2.68818	-0.745446	0.00565845	1
c56634_g1	1.00614	1.84137	0.00600307	1
c58414_g2	0.667383	7.33515	0.00604107	1
c43860_g1	1.66484	0.170682	0.00612872	1
c53113_g2	0.831236	3.48471	0.00623301	1
c57915_g1	1.04517	1.28209	0.00631755	1
c58614_g1	0.808502	3.22561	0.00635211	1
c59360_g6	1.33528	0.348232	0.00642722	1
c53356_g2	1.41478	0.645691	0.0064771	1
c47217_g2	2.5678	-0.506856	0.00664833	1
c61720_g2	0.744336	3.19918	0.00671515	1
c59479_g1	0.971784	2.59446	0.00718513	1
c57802_g1	1.19315	1.00912	0.00727643	1
c45375_g1	1.61698	0.636074	0.00746444	1
c49962_g1	0.951068	1.73243	0.00747113	1
c57564_g2	0.83518	2.00635	0.00751453	1
c48936_g1	1.0201	3.11458	0.00756369	1
c60059_g1	1.25138	0.772421	0.00756513	1
c49182_g1	3.15625	-0.951297	0.0076016	1
c49806_g1	4.61899	-1.21431	0.00762683	1
c53604_g1	0.790622	2.21718	0.00763391	1
c62110_g7	0.764602	3.31919	0.00777462	1
c53405_g1	2.58143	-0.79977	0.00778529	1
c55029_g1	1.63028	0.0540996	0.00792642	1
c29577_g1	2.34482	-0.593377	0.00808415	1
c56368_g1	0.864397	2.28571	0.00836111	1
c58935_g4	0.715863	3.10962	0.00837999	1
c57998_g3	0.684258	3.33743	0.00843781	1
c63923_g3	0.734468	2.67957	0.00854391	1
c58348_g1	0.792267	2.91116	0.00861611	1
c56358_g2	1.6345	0.0104924	0.0087548	1
c62920_g4	0.8507	2.09432	0.00875686	1
c58210_g1	1.45732	0.726363	0.00878425	1
c50306_g1	0.876723	2.28365	0.00911942	1
c58433_g2	0.757526	2.96054	0.00917243	1
c66428_g1	0.935925	1.94632	0.00930098	1
c40764_g1	1.02103	1.44387	0.00931366	1
c41518_g1	4.47206	-1.28109	0.00958983	1
c62990_g3	0.653253	4.94915	0.00963165	1
c56167_g1	1.35838	0.526048	0.00969921	1
c74804_g1	4.87044	-1.13144	0.00971685	1
c64170_g3	0.620897	5.45317	0.00975456	1
c52586_g1	2.57483	-0.799566	0.0100369	1
c59302_g1	0.848666	4.63829	0.0100624	1
c65739_g1	4.7627	-1.14565	0.0100991	1
c60025_g7	2.25484	-0.651592	0.0102403	1
c54753_g1	0.616475	4.07075	0.0103432	1
c8032_g1	4.47786	-1.2787	0.0107523	1
c58934_g5	0.835022	2.13712	0.01085	1
c62347_g2	1.561	-0.0221249	0.0108739	1
c34873_g4	5.83415	-0.660475	0.0110105	1
c54339_g1	1.44119	0.24617	0.0111597	1
c48948_g1	4.65468	-1.20679	0.0111772	1
c54808_g1	0.695677	7.94602	0.0112126	1
c45101_g1	1.09014	1.29692	0.0112199	1
c61583_g4	0.955708	1.42564	0.0112599	1
c62591_g4	0.874659	2.07853	0.0117179	1
c60256_g2	0.97572	1.67299	0.0117692	1
c31462_g2	4.60001	-1.21615	0.0117905	1
c27246_g1	4.47423	-1.28016	0.011804	1
c64988_g1	4.47423	-1.28016	0.0118054	1
c61689_g4	4.47423	-1.28016	0.0118058	1
c62733_g5	1.11289	0.851773	0.0118777	1
c52355_g1	0.680814	2.82862	0.0119871	1
c25140_g1	5.7519	-0.711112	0.012496	1
c57858_g2	0.72277	5.65956	0.0126424	1
c57405_g4	4.45841	-1.28441	0.0126503	1
c60589_g6	2.15274	-0.478799	0.0127793	1
c57991_g1	0.656924	4.32593	0.0128114	1
c58981_g5	0.67982	4.21356	0.0128644	1
c55139_g2	0.87468	2.92243	0.0130619	1
c48625_g2	1.92485	-0.388072	0.0132387	1
c60303_g1	0.714366	2.48679	0.0132457	1
c58048_g8	3.29704	-0.887791	0.0133317	1
c58490_g10	0.998457	1.41768	0.0135343	1
c59115_g5	1.91674	-0.386115	0.0136383	1
c63296_g1	2.3351	-0.612228	0.0136893	1
c58197_g1	0.783969	3.60798	0.0137304	1
c60577_g6	0.762502	2.42354	0.0140475	1
c47289_g1	0.821274	2.91943	0.0140725	1
c60647_g3	0.929031	1.84943	0.0143105	1
c57529_g2	1.23188	1.12456	0.0144148	1
c45152_g1	1.07546	6.60381	0.0146525	1
c62924_g1	0.781114	2.10947	0.0147159	1
c57749_g1	1.2618	0.396495	0.0147592	1
c60156_g1	0.695252	3.15667	0.0148312	1
c55087_g1	1.36833	0.179134	0.0148317	1
c43970_g1	0.791448	1.89583	0.0149255	1
c82097_g1	0.636095	4.11967	0.0149715	1
c58414_g7	0.621085	4.8621	0.0149851	1
c62147_g1	0.758154	2.84479	0.0149934	1
c77902_g1	4.47783	-1.27963	0.0150731	1
c62522_g2	1.2773	0.545993	0.0151056	1
c55999_g1	2.48788	-0.851297	0.015111	1
c54343_g2	0.882267	1.60541	0.0151671	1
c56827_g1	0.867389	1.74209	0.0154264	1
c46755_g1	1.27229	0.295572	0.0156046	1
c55192_g5	2.29561	-0.650158	0.015721	1
c60241_g4	0.582231	4.50177	0.0158831	1
c48239_g1	0.755201	2.24794	0.0159397	1
c51371_g1	3.04242	-1.00803	0.0159778	1
c62902_g3	3.02177	-1.0127	0.0160807	1
c60846_g5	1.06204	0.871682	0.0160913	1
c34873_g3	5.66477	-0.763491	0.0161362	1
c52278_g1	0.873327	2.12816	0.0162344	1
c60358_g2	1.61543	0.435664	0.0162619	1
c55570_g1	2.26824	-0.646828	0.016319	1
c62806_g2	0.726959	2.21853	0.0163672	1
c63567_g3	2.29168	-0.414139	0.0165367	1
c55523_g2	2.90607	-1.08021	0.0166664	1
c41390_g1	2.90297	-1.07909	0.0167778	1
c28434_g2	1.09146	0.974212	0.0167823	1
c61372_g2	0.729176	2.11955	0.0169847	1
c54381_g3	3.10449	-0.962345	0.0169859	1
c11512_g1	4.2652	-0.345495	0.0172338	1
c60743_g3	1.0991	0.625843	0.0172356	1
c57018_g5	2.06759	-0.501566	0.0174057	1
c34140_g1	1.42586	0.713652	0.0174817	1
c52883_g2	2.16575	-0.692883	0.0174834	1
c25322_g1	0.698958	2.5875	0.0176357	1
c59369_g3	0.67764	5.54414	0.0176764	1
c51384_g1	1.1267	1.07996	0.0177736	1
c43783_g1	0.753577	1.94148	0.0178731	1
c37985_g1	1.45871	-0.0780259	0.0178943	1
c61247_g3	0.987276	1.20293	0.0178967	1
c48923_g2	4.50935	-1.27443	0.0179017	1
c52044_g1	4.46046	-1.28256	0.0179531	1
c29394_g1	1.54336	-0.288985	0.018044	1
c60554_g5	0.612938	3.33853	0.0180931	1
c60398_g1	0.647924	2.65053	0.0183269	1
c48057_g1	2.53435	-0.475291	0.018357	1
c59725_g2	1.01811	1.21488	0.0183853	1
c46114_g1	0.593889	4.97641	0.0186079	1
c63940_g1	0.768709	2.00877	0.0186385	1
c57432_g1	0.734974	3.54967	0.0186396	1
c38798_g1	4.28913	-1.35478	0.0187943	1
c63295_g4	4.28913	-1.35478	0.0187965	1
c60000_g6	0.526648	6.31844	0.0189461	1
c56202_g5	0.686391	2.42511	0.0191124	1
c52704_g1	0.966915	1.04491	0.019222	1
c56263_g5	4.48067	-1.27923	0.0192619	1
c44809_g1	0.586516	5.18304	0.0193742	1
c31606_g1	0.940832	1.0881	0.0193831	1
c46198_g1	4.2913	-1.35385	0.0193832	1
c46688_g2	4.2913	-1.35385	0.0193843	1
c56742_g7	1.36817	0.423437	0.019386	1
c32122_g1	2.36834	-0.905254	0.0195539	1
c59369_g4	0.668677	2.56599	0.0195587	1
c50434_g1	2.36835	-0.905254	0.0195613	1
c51957_g5	0.793832	7.34201	0.0197265	1
c55289_g1	1.08076	0.929646	0.0197591	1
c60305_g2	0.952562	1.11585	0.0199768	1
c63632_g1	1.77131	0.182669	0.020048	1
c48698_g1	0.864414	1.62935	0.0200845	1
c61079_g2	0.831139	2.13262	0.0201692	1
c63366_g1	1.69092	-0.104751	0.0202613	1
c50436_g1	0.879718	1.35827	0.0203313	1
c58152_g1	0.894919	1.3599	0.0204777	1
c62833_g4	1.27845	0.231132	0.0205388	1
c58285_g2	0.61951	4.23307	0.0205412	1
c40059_g1	0.92694	1.13201	0.0206395	1
c56044_g1	2.25097	0.00710828	0.020703	1
c8094_g1	1.62171	-0.396664	0.0207145	1
c52229_g1	0.679878	3.76179	0.0207419	1
c58675_g7	1.63244	-0.209053	0.0207641	1
c57479_g6	1.33122	0.451496	0.0208502	1
c73280_g1	1.4263	-0.0762247	0.0208673	1
c49693_g1	2.89637	-1.07322	0.0209704	1
c10976_g1	1.04097	1.40319	0.0210284	1
c60931_g1	0.564442	3.95601	0.0211623	1
c58492_g6	1.05245	0.660738	0.0212316	1
c56450_g1	0.994463	1.13141	0.0212367	1
c25700_g1	4.28087	-1.35719	0.0212939	1
c48746_g2	4.28087	-1.35719	0.0212946	1
c53753_g1	0.653939	2.70154	0.0212987	1
c53182_g2	1.76092	-0.471193	0.0215014	1
c61095_g1	0.504624	5.37924	0.0215555	1
c26725_g1	2.91673	-1.0784	0.0216959	1
c58935_g3	0.652505	2.93239	0.021734	1
c57706_g5	2.3801	-0.901192	0.0219323	1
c60994_g7	0.807967	2.9931	0.0219471	1
c60988_g1	0.797048	2.19667	0.0221992	1
c63583_g2	0.691623	2.58814	0.0223652	1
c63131_g2	0.704197	2.16599	0.0224131	1
c50488_g1	1.13114	1.67683	0.0226465	1
c59999_g4	1.6017	-0.565199	0.0228877	1
c55511_g2	1.06042	0.728491	0.023027	1
c49621_g1	2.08535	-0.745594	0.0232069	1
c54416_g2	1.90128	-0.613271	0.023274	1
c55083_g4	1.37126	0.529595	0.0234877	1
c57996_g2	0.539063	4.58649	0.02374	1
c54396_g2	2.37602	-0.895433	0.0237759	1
c53375_g1	0.740409	2.0709	0.0238283	1
c58329_g1	2.21187	-0.696001	0.0238545	1
c35167_g1	2.02629	-0.554611	0.0240726	1
c53481_g2	1.24577	0.284852	0.0241776	1
c8813_g1	4.27351	-1.35813	0.0242879	1
c84631_g1	4.2735	-1.35813	0.0242885	1
c56778_g2	0.469065	7.68323	0.0243413	1
c61283_g4	1.65252	-0.343442	0.0243539	1
c58204_g4	0.888074	1.20635	0.0244925	1
c61681_g2	2.37215	-0.907226	0.0245767	1
c54768_g3	0.715272	2.35557	0.0248763	1
c51917_g1	1.02791	0.995703	0.0249843	1
c50224_g1	1.29592	0.546926	0.0249944	1
c57371_g2	0.68963	2.11785	0.0250725	1
c59401_g1	0.502499	6.24562	0.0250923	1
c53080_g1	0.937767	1.26689	0.025169	1
c60093_g2	0.693428	2.40615	0.0253158	1
c35350_g2	2.93821	-1.07461	0.0253471	1
c49036_g1	0.876091	1.57673	0.0255219	1
c60980_g3	0.490208	5.23399	0.0255767	1
c51417_g1	2.08396	-0.749237	0.0256079	1
c58394_g1	0.564715	4.68127	0.0256656	1
c50951_g1	0.761561	2.53614	0.0256901	1
c54609_g1	0.572267	3.7534	0.0261041	1
c65094_g1	4.28382	-1.35572	0.0261207	1
c57163_g8	2.35472	-0.90734	0.0261213	1
c5646_g1	4.28382	-1.35572	0.0261217	1
c34955_g1	4.28382	-1.35572	0.026122	1
c60634_g9	1.08209	0.719342	0.0261326	1
c64262_g1	4.4287	-1.28627	0.0261638	1
c16182_g1	4.4287	-1.28627	0.026164	1
c60575_g6	0.752488	2.3321	0.0261835	1
c54569_g1	1.3274	0.316169	0.0262206	1
c54938_g1	0.655817	2.59366	0.0262843	1
c58935_g6	2.57076	-0.805698	0.026332	1
c53697_g6	1.15057	0.747407	0.0263576	1
c79446_g1	4.31092	-1.35049	0.0264358	1
c3899_g1	4.31092	-1.35049	0.0264388	1
c60113_g2	4.31092	-1.35049	0.0264397	1
c58791_g1	1.188	0.438714	0.0267258	1
c14112_g1	0.781563	5.39545	0.0268348	1
c63737_g3	0.691099	2.35823	0.0269447	1
c61263_g2	1.12532	0.925522	0.0269798	1
c61720_g1	0.477101	8.38582	0.0270007	1
c61970_g1	0.954484	1.07551	0.0270349	1
c57859_g2	0.92029	1.37157	0.0270706	1
c51890_g2	1.54392	-0.13877	0.0271001	1
c58368_g2	0.684963	2.13128	0.0272218	1
c58246_g2	1.23717	2.16472	0.0272494	1
c55353_g1	0.656124	3.91769	0.0274007	1
c54881_g1	0.67956	2.65812	0.0274432	1
c56202_g4	0.635967	3.53525	0.0274727	1
c58624_g2	0.820108	4.59445	0.0276884	1
c51650_g2	0.594752	6.86605	0.0276898	1
c28192_g1	0.608559	3.64676	0.0277289	1
c59361_g1	0.679646	4.01169	0.0278047	1
c73713_g1	2.47362	-0.856194	0.0278396	1
c60579_g1	1.15834	0.644881	0.0278557	1
c39129_g1	0.660495	2.94418	0.027923	1
c62815_g1	0.541104	5.76282	0.0279834	1
c62239_g1	0.651101	3.67746	0.0280191	1
c61402_g2	1.12843	0.225489	0.0280902	1
c61308_g3	1.60967	-0.104588	0.0282627	1
c64161_g4	0.552194	4.15584	0.0283412	1
c59987_g4	2.52802	-0.839987	0.0285238	1
c58822_g2	0.637051	2.77696	0.0285958	1
c50693_g2	1.04524	0.849242	0.0286309	1
c19234_g2	4.0465	-0.56637	0.028745	1
c54467_g12	0.517559	4.3999	0.0290035	1
c47675_g1	2.75531	-1.1464	0.0292612	1
c63460_g1	1.24953	0.62763	0.0295128	1
c54051_g1	0.994561	0.761928	0.0295433	1
c39898_g1	1.58119	-0.389359	0.0295554	1
c32881_g1	1.57831	-0.124144	0.0295656	1
c60047_g7	0.743005	2.36919	0.0297797	1
c54205_g1	0.570547	4.76222	0.0297806	1
c61546_g3	1.92481	-0.353529	0.0299202	1
c56908_g1	1.22911	0.206399	0.0299389	1
c38639_g1	1.01015	0.855783	0.0301011	1
c50344_g1	1.10228	0.377628	0.0301657	1
c49657_g2	0.842812	2.36328	0.0301664	1
c50166_g1	0.73663	2.14664	0.0302099	1
c53574_g3	4.53229	-1.2735	0.0302325	1
c60000_g1	0.501226	4.52251	0.0302602	1
c43523_g1	2.35014	-0.90234	0.0303918	1
c30706_g1	4.47475	-1.28056	0.0304176	1
c49445_g2	1.08882	0.45375	0.0305934	1
c56817_g1	0.859527	1.1709	0.0306122	1
c86726_g1	3.16414	-1.00473	0.0306862	1
c62130_g3	0.682582	2.21568	0.0307613	1
c18080_g1	4.51155	-1.2759	0.0308158	1
c49446_g1	1.11665	0.681047	0.0308647	1
c63257_g3	1.39919	-0.00257539	0.0308656	1
c2170_g1	0.705111	4.89571	0.0310053	1
c61247_g1	0.811185	1.94392	0.0310499	1
c57488_g3	1.05435	0.727423	0.031092	1
c51173_g2	0.842756	1.69456	0.0311016	1
c21073_g1	1.64078	0.405923	0.0312807	1
c58631_g2	1.46824	0.162682	0.0312867	1
c57046_g8	1.12406	0.226313	0.0313153	1
c37510_g1	2.7584	-1.14291	0.0313536	1
c59775_g4	2.7584	-1.14291	0.0313552	1
c52636_g1	1.11698	0.453912	0.0313602	1
c65720_g1	0.759812	1.79875	0.0316109	1
c51023_g1	1.75641	-0.47307	0.0316733	1
c57427_g6	1.01785	1.15774	0.0317539	1
c44786_g1	2.34902	-0.908221	0.0317539	1
c53903_g2	1.58152	-0.247899	0.0318702	1
c63708_g2	0.646031	2.40886	0.0320215	1
c61239_g4	0.899833	1.56304	0.0320731	1
c57384_g1	2.24232	-0.686302	0.0322539	1
c60414_g6	4.32799	-1.34901	0.0322883	1
c57404_g1	0.663842	2.19534	0.0324671	1
c63480_g2	0.586511	2.87885	0.0325059	1
c59493_g1	0.791333	1.48153	0.0325649	1
c62148_g3	0.909882	1.24285	0.0325813	1
c57777_g5	1.21786	0.341617	0.0328095	1
c56160_g1	0.55156	5.67546	0.0331938	1
c59744_g5	0.951858	0.911734	0.0332503	1
c54575_g3	1.8307	-0.438276	0.0332591	1
c59699_g4	0.592	4.49551	0.0332917	1
c57179_g6	0.536244	3.72465	0.0335534	1
c50488_g2	1.73227	0.41845	0.0336343	1
c60323_g2	0.609892	2.80774	0.0337149	1
c63890_g2	0.655022	3.32241	0.0337701	1
c49940_g1	1.41188	-0.207051	0.0339179	1
c44596_g1	0.645234	2.38978	0.0340199	1
c43650_g1	1.05232	0.488919	0.0342645	1
c49373_g1	1.81785	-0.650834	0.0344235	1
c55575_g2	0.610095	2.7652	0.0344515	1
c77876_g1	4.08111	-1.43153	0.0345694	1
c52033_g2	4.08111	-1.43153	0.0345707	1
c67765_g1	4.08112	-1.43153	0.0345746	1
c53203_g1	4.08112	-1.43153	0.0345748	1
c64769_g1	4.08112	-1.43153	0.0345764	1
c86693_g1	4.08112	-1.43153	0.0345788	1
c62982_g2	4.08112	-1.43153	0.0345809	1
c56199_g8	4.08112	-1.43153	0.0345843	1
c61471_g5	1.40983	-0.357797	0.034653	1
c18489_g1	4.53566	-1.2739	0.0347475	1
c60159_g6	0.744018	2.6082	0.0348306	1
c57930_g2	2.24463	-0.962974	0.0349442	1
c55248_g2	0.777787	1.64327	0.034945	1
c51623_g1	1.52628	-0.286424	0.0349965	1
c63938_g4	1.3679	0.376126	0.035147	1
c58481_g1	0.638262	2.43459	0.0352477	1
c61963_g1	0.599779	2.38069	0.0353878	1
c52781_g1	0.573982	2.72413	0.0354492	1
c53393_g2	0.729995	2.23994	0.0355489	1
c48848_g1	0.542352	9.36826	0.0355892	1
c40698_g1	1.1924	0.527377	0.0355914	1
c24011_g1	2.7545	-1.13608	0.0355979	1
c63327_g3	0.718245	1.86154	0.0357015	1
c60933_g1	0.589348	3.01726	0.0358908	1
c63812_g1	0.679823	2.13111	0.0358949	1
c55083_g2	0.565085	3.9229	0.0360929	1
c58054_g2	1.59363	-0.383976	0.0361805	1
c51863_g1	4.44411	-1.28388	0.0361975	1
c53028_g1	0.70655	1.97559	0.0363412	1
c62577_g1	0.502434	4.46159	0.0363655	1
c56787_g2	0.525005	4.31158	0.0363748	1
c60101_g3	0.952526	0.941149	0.0364752	1
c63731_g5	0.784903	1.67527	0.0366745	1
c53979_g1	0.584852	2.89153	0.0367996	1
c47912_g1	1.09924	0.314292	0.0368892	1
c61342_g1	0.572628	3.37295	0.036952	1
c52744_g2	2.05527	-0.749294	0.036993	1
c40047_g1	1.67477	-0.36747	0.0370163	1
c49964_g1	4.25507	-1.35907	0.037054	1
c57491_g3	4.25507	-1.35907	0.0370565	1
c58912_g3	0.951096	0.767552	0.0371092	1
c28114_g2	4.07319	-1.4349	0.0372274	1
c52142_g1	4.07319	-1.4349	0.037229	1
c9622_g1	4.07319	-1.4349	0.0372296	1
c57606_g1	4.07319	-1.4349	0.0372322	1
c46081_g1	4.07319	-1.4349	0.0372338	1
c58244_g2	0.794472	1.83155	0.0375488	1
c58646_g14	0.836355	1.43565	0.037634	1
c45650_g1	1.89322	-0.617143	0.0376586	1
c48010_g1	2.34388	-0.90018	0.0376926	1
c63429_g1	0.632245	2.37698	0.0377603	1
c59557_g1	0.536423	3.9182	0.0378281	1
c61999_g2	1.96992	-0.803252	0.0378562	1
c56793_g1	0.526653	3.55101	0.0378894	1
c26990_g1	2.75756	-1.14344	0.0380233	1
c49191_g1	2.76444	-1.14458	0.0380787	1
c62184_g2	1.24338	-0.0827272	0.0380924	1
c56490_g1	0.527012	4.26332	0.038149	1
c61952_g3	1.04372	0.478543	0.0382683	1
c61799_g7	0.917294	1.56991	0.0383099	1
c46157_g1	1.1616	0.260059	0.0383741	1
c60151_g4	4.0751	-1.43396	0.0384326	1
c33152_g1	4.0751	-1.43396	0.0384355	1
c51253_g1	4.07509	-1.43396	0.0384399	1
c54394_g3	0.663954	2.06424	0.0384653	1
c58603_g2	2.24301	-0.955766	0.0384824	1
c48062_g1	2.73631	-1.1399	0.0386045	1
c51104_g1	0.912859	0.849763	0.0387185	1
c41572_g1	1.43696	-0.312494	0.0388522	1
c56787_g1	0.531883	3.58937	0.0389309	1
c59264_g8	2.74218	-1.14967	0.0390332	1
c45707_g1	2.74218	-1.14967	0.0390382	1
c62041_g4	1.75933	-0.464395	0.0390809	1
c64108_g2	0.743493	9.73307	0.039082	1
c57274_g2	0.574231	4.11273	0.0391966	1
c56647_g1	0.844449	1.11824	0.0392722	1
c62622_g3	0.837359	1.0811	0.0393099	1
c58185_g6	0.648783	1.954	0.0393801	1
c45719_g1	1.25096	0.143307	0.0393889	1
c52263_g1	0.885743	1.21932	0.0393905	1
c50977_g1	0.657586	2.25775	0.0395329	1
c50707_g1	0.958376	1.23706	0.0395343	1
c63587_g6	0.728843	1.69158	0.039593	1
c62710_g2	0.703104	2.5427	0.0397754	1
c39479_g1	4.28196	-1.35532	0.0397933	1
c61175_g1	1.05588	0.357654	0.039884	1
c27244_g1	1.22613	0.181137	0.0399083	1
c57901_g4	1.02755	0.718179	0.0399105	1
c42509_g1	0.562567	3.45492	0.0401156	1
c60012_g1	0.529109	3.33169	0.0401729	1
c49150_g1	0.969021	1.73574	0.0402927	1
c50827_g4	1.51322	-0.612579	0.0403769	1
c53051_g2	0.594928	3.63757	0.0404017	1
c20277_g1	0.833697	1.09857	0.0404771	1
c55965_g1	1.48378	0.151531	0.0405691	1
c58862_g6	1.86732	0.233945	0.0405768	1
c73494_g1	4.07986	-1.43248	0.0406785	1
c33225_g1	4.07986	-1.43248	0.0406832	1
c46638_g1	4.07986	-1.43248	0.0406874	1
c37765_g1	4.07986	-1.43248	0.0406888	1
c60128_g5	4.07986	-1.43248	0.0406893	1
c59560_g4	0.59944	2.77665	0.0407459	1
c51414_g1	2.24843	-0.962086	0.0408263	1
c27810_g1	2.24843	-0.962086	0.0408315	1
c79321_g1	1.506	-0.321051	0.0408583	1
c56582_g1	0.45461	6.42544	0.0409259	1
c42366_g1	1.30626	-0.136809	0.0410482	1
c49876_g1	2.48808	-0.803821	0.0411849	1
c47144_g1	4.42192	-1.2868	0.0412	1
c49538_g1	2.20299	-0.955823	0.041244	1
c47898_g1	2.21767	-0.951719	0.0414699	1
c54977_g1	1.47475	-0.312717	0.0415227	1
c57508_g3	0.816605	1.58558	0.041524	1
c62918_g1	1.7303	-0.517498	0.041961	1
c58504_g2	1.61721	-0.244791	0.0420098	1
c37152_g1	1.35766	0.118813	0.0420229	1
c45418_g1	0.931744	0.841149	0.0421827	1
c49777_g2	1.77849	-0.441009	0.0424038	1
c54917_g1	1.21981	0.240655	0.04255	1
c59721_g6	1.53051	-0.429227	0.0426362	1
c54982_g1	1.35473	0.309197	0.0426833	1
c58419_g3	0.791911	1.29621	0.0428638	1
c59901_g3	1.63775	-0.367281	0.0428912	1
c57768_g3	0.735003	1.69165	0.0430866	1
c60968_g1	0.71479	1.68587	0.0431037	1
c16720_g1	0.679108	1.7873	0.0431675	1
c47279_g1	4.08867	-1.43058	0.0431851	1
c58855_g2	4.08867	-1.43058	0.0431858	1
c52752_g3	4.08867	-1.43058	0.0431871	1
c51988_g2	1.84026	-0.462252	0.0432084	1
c48987_g2	0.561884	2.99051	0.0432437	1
c61885_g1	0.743252	5.74408	0.0432738	1
c51133_g3	1.52284	-0.312203	0.0434012	1
c61214_g1	0.556578	2.779	0.0434138	1
c63752_g2	0.861676	0.972179	0.0434921	1
c62333_g6	2.26199	-0.950769	0.0436605	1
c62075_g1	4.41258	-1.28773	0.04368	1
c28625_g1	2.20805	-0.961609	0.0438915	1
c62024_g4	0.817867	1.38608	0.0439263	1
c51094_g1	1.36027	0.0121296	0.0440103	1
c47294_g3	2.00707	-0.790509	0.0440628	1
c32832_g1	4.24345	-1.3596	0.0442668	1
c25758_g1	4.24345	-1.3596	0.0442705	1
c69585_g1	1.31106	-0.134752	0.0442725	1
c60899_g2	1.05857	0.337773	0.0442733	1
c52929_g1	0.942923	1.21388	0.0444512	1
c45221_g1	0.504338	8.4473	0.0446644	1
c52126_g1	0.607355	7.24664	0.0448832	1
c62111_g6	0.696335	1.98529	0.0449319	1
c45427_g1	1.12937	0.340122	0.045001	1
c50844_g2	4.42597	-1.28588	0.0450863	1
c56885_g7	4.42597	-1.28588	0.0450897	1
c61027_g6	1.8908	-0.428457	0.0450969	1
c60787_g5	0.493075	3.86681	0.0451213	1
c46906_g1	1.78489	-0.647953	0.0451442	1
c63229_g1	0.652405	2.10732	0.0453074	1
c54519_g1	0.743764	1.58295	0.0455271	1
c63528_g1	0.909928	0.738056	0.0455359	1
c53645_g1	0.722525	3.33306	0.0455692	1
c58677_g2	1.24269	0.0328429	0.045747	1
c63741_g3	0.789098	1.48731	0.0458488	1
c82629_g1	0.505846	3.39713	0.0459734	1
c56073_g1	0.489325	5.0943	0.0460752	1
c58258_g9	0.515127	5.61796	0.0462192	1
c46484_g1	0.708779	2.25428	0.0462729	1
c69492_g1	2.77677	-1.14017	0.0463859	1
c43407_g1	1.45051	-0.0577935	0.0464469	1
c54301_g1	1.028	0.55896	0.0465528	1
c54212_g1	0.917211	1.48891	0.0465771	1
c69061_g1	0.7219	2.48643	0.0466102	1
c48255_g2	1.09243	0.197659	0.0466875	1
c55515_g3	1.46975	-0.146902	0.0467904	1
c45107_g1	4.09939	-1.4291	0.0468863	1
c49442_g1	4.09939	-1.4291	0.0468885	1
c36600_g1	1.74319	-0.701673	0.0469432	1
c62180_g4	1.67	-0.522106	0.0470378	1
c57191_g6	0.590925	2.58608	0.0470814	1
c64066_g1	0.465919	5.21092	0.0472262	1
c59743_g6	0.520776	3.18892	0.0472459	1
c61817_g7	0.924007	0.720833	0.0473164	1
c53698_g1	2.23596	-0.965283	0.0473168	1
c57527_g1	4.37372	-1.34565	0.04745	1
c58258_g10	1.06183	0.427479	0.0476118	1
c34361_g1	4.10551	-1.42815	0.0476823	1
c52037_g2	4.10552	-1.42815	0.0476882	1
c56799_g1	4.35878	-1.34713	0.0477426	1
c43769_g1	4.35879	-1.34713	0.0477504	1
c86304_g1	0.589642	4.93004	0.0477649	1
c56243_g2	1.151	0.182109	0.0478742	1
c48130_g1	1.09695	0.292312	0.0481499	1
c55736_g1	0.524488	9.35786	0.0481525	1
c88772_g1	4.33482	-1.34995	0.0482016	1
c58862_g1	0.811621	1.38733	0.0483027	1
c58010_g6	0.690454	3.70068	0.0483306	1
c14549_g1	0.977788	0.444159	0.0483502	1
c63420_g3	0.492458	4.07806	0.0484821	1
c63108_g3	1.55287	-0.294409	0.0486521	1
c56049_g1	0.495891	4.20162	0.0487477	1
c57200_g2	2.2933	-0.955353	0.0487801	1
c63511_g7	2.7348	-1.15058	0.0488425	1
c51632_g1	4.56157	-1.21798	0.0490026	1
c7359_g1	0.698719	1.74142	0.0490311	1
c61308_g7	1.70479	-0.702124	0.0490852	1
c43466_g1	2.05923	-0.75161	0.0493437	1
c55954_g1	1.28933	0.0697998	0.0493823	1
c55979_g4	2.58162	-1.20761	0.049589	1
c57787_g2	1.18519	-0.111437	0.0495936	1
c51874_g1	1.35042	-0.238186	0.0498988	1
c73036_g1	0.804808	1.62357	0.0499373	1

## Sheet: S11
	logFC	logCPM	PValue	FDR
c60254_g1	-1.75962	4.76325	4.83096e-13	1.37144e-08
c50001_g1	-3.78896	1.35384	1.25509e-08	0.000142521
c49407_g1	-5.48986	3.98115	2.43825e-08	0.000230728
c56807_g1	-5.36749	1.67863	2.88194e-08	0.000233754
c58325_g1	-2.44944	1.15775	4.27338e-08	0.000303287
c59133_g1	-1.39057	4.54247	7.48015e-08	0.000471889
c60334_g12	-1.25938	4.17836	1.74252e-07	0.00098935
c59476_g9	-2.14751	1.50848	2.29278e-07	0.00111055
c57898_g1	-6.51189	2.26932	2.82054e-07	0.00123186
c57227_g2	-1.25534	4.35227	4.98255e-07	0.00197619
c61538_g7	-3.19154	4.08391	6.44319e-07	0.00228641
c56560_g4	-3.51004	1.30407	1.7745e-06	0.00592651
c56454_g1	-4.65476	1.4005	2.5728e-06	0.00811532
c59686_g1	-2.29677	5.4249	4.34126e-06	0.0123242
c56560_g1	-5.17772	0.378805	7.17102e-06	0.019388
c47906_g1	-7.40339	0.639875	1.21738e-05	0.029042
c56463_g1	-2.93402	1.45593	1.22762e-05	0.029042
c61894_g3	-1.91117	2.4059	1.48296e-05	0.0336791
c56560_g7	-3.19952	0.197088	2.11112e-05	0.041332
c59476_g4	-1.37001	2.04592	2.68062e-05	0.0490961
c61538_g8	-2.47226	2.34965	2.78286e-05	0.0493757
c60048_g3	-2.19116	1.25966	4.02899e-05	0.0693194
c35099_g3	-4.42889	1.53456	4.15743e-05	0.0694254
c55106_g1	-3.44972	1.95906	5.913e-05	0.0932562
c43492_g1	-3.75952	0.629399	9.02287e-05	0.134814
c28462_g1	-5.96215	1.08131	9.28803e-05	0.135217
c57207_g2	-2.30947	5.30725	0.000100502	0.142655
c48827_g4	-8.20447	1.42004	0.000121707	0.156129
c61093_g1	-1.11253	2.96575	0.000130317	0.156129
c58611_g1	-1.11729	5.09512	0.000134744	0.156129
c56807_g3	-6.64407	0.0340223	0.000141022	0.160137
c60966_g1	-1.64616	4.34571	0.00016272	0.181152
c61069_g2	-2.1616	0.367916	0.000189042	0.198763
c39674_g2	-3.20411	-0.0889045	0.000238154	0.237222
c52424_g2	-2.46012	3.88309	0.000264018	0.25845
c53358_g1	-2.07469	1.72278	0.00027926	0.268738
c60738_g1	-2.4215	4.02423	0.000286807	0.271401
c78125_g1	-1.76125	1.05667	0.000313975	0.287525
c48827_g2	-7.40341	0.729128	0.000383458	0.327926
c58211_g6	-0.960238	3.17897	0.000437206	0.359757
c61501_g1	-1.61233	1.0013	0.000465708	0.377735
c51811_g2	-2.07639	0.163098	0.000514807	0.411678
c52959_g1	-2.63173	0.190289	0.000628416	0.482156
c47441_g1	-2.62849	0.157189	0.000643265	0.486969
c51137_g2	-2.3223	0.0358949	0.000690522	0.515866
c62485_g1	-1.98456	3.68431	0.000745851	0.549964
c40310_g1	-6.24394	-0.420647	0.00087684	0.627557
c62014_g1	-1.0751	2.9165	0.00107108	0.738513
c57010_g3	-1.32538	1.70763	0.0010796	0.738513
c62881_g2	-1.26059	6.30923	0.00109948	0.741703
c47269_g3	-5.18621	-0.953872	0.00113198	0.741703
c35099_g1	-3.58131	3.60485	0.00113652	0.741703
c35099_g2	-3.9662	3.43489	0.00115328	0.744085
c44122_g1	-1.08553	1.92634	0.00121587	0.775656
c61704_g1	-3.38729	2.40974	0.00125631	0.792553
c62194_g4	-1.45412	3.57688	0.00142137	0.877189
c54989_g1	-3.0142	0.390762	0.00159366	0.962586
c57545_g2	-4.92479	-1.08151	0.0018126	1
c53065_g2	-2.59602	3.46735	0.00184339	1
c38400_g1	-2.53479	1.42877	0.00186223	1
c57164_g2	-0.946185	2.2893	0.00189007	1
c41450_g1	-1.95418	-0.0727986	0.00192028	1
c58823_g1	-1.99462	0.115181	0.00195747	1
c59441_g1	-2.37611	-0.159222	0.0021784	1
c63035_g1	-1.1261	4.28258	0.00229448	1
c60324_g1	-0.91367	3.43366	0.00233088	1
c72849_g1	-4.94453	-1.0756	0.00248393	1
c46996_g1	-2.14486	1.92672	0.0027475	1
c47350_g1	-2.41098	0.969914	0.00278382	1
c62543_g1	-0.860669	4.80751	0.00280129	1
c53067_g2	-1.42077	0.610803	0.00303843	1
c62652_g1	-0.652972	6.70378	0.00343188	1
c34808_g1	-4.67925	0.0553824	0.00354664	1
c40310_g3	-5.70842	-0.757782	0.00359766	1
c55681_g1	-0.770925	3.66228	0.00385199	1
c59905_g1	-1.5845	0.583797	0.00400966	1
c70742_g1	-5.12826	-0.964452	0.00402728	1
c63691_g2	-3.99446	-0.574478	0.00415924	1
c56995_g2	-3.39933	-0.32493	0.00417319	1
c50730_g1	-4.9286	-1.07927	0.00418531	1
c43743_g1	-1.15952	1.3605	0.004277	1
c52155_g2	-1.33066	2.12157	0.00433842	1
c61506_g1	-1.78563	2.70902	0.00449831	1
c63336_g1	-1.64428	1.9191	0.00459606	1
c61929_g2	-1.69439	2.28607	0.00478802	1
c59206_g1	-1.00276	1.87287	0.00482831	1
c56259_g3	-1.68607	0.270452	0.00492857	1
c62343_g1	-1.06314	4.57209	0.00494975	1
c60928_g8	-1.63374	0.708074	0.00502211	1
c60050_g1	-1.3838	1.27623	0.00504087	1
c63526_g2	-0.716601	3.49736	0.00514481	1
c61190_g1	-1.4292	0.536937	0.00516809	1
c61432_g3	-1.90625	1.07891	0.00522049	1
c59647_g1	-1.22996	4.20759	0.00528671	1
c57544_g2	-1.09478	3.20364	0.00542347	1
c63807_g1	-0.748001	6.4721	0.00546672	1
c58582_g1	-0.732401	3.01049	0.00568346	1
c59250_g1	-1.08457	1.38021	0.005742	1
c86360_g1	-1.05442	3.07804	0.00595688	1
c33862_g1	-4.84997	-1.13343	0.00604984	1
c62440_g1	-1.53651	0.445213	0.00620936	1
c51238_g1	-2.01164	-0.350067	0.00623157	1
c59446_g3	-1.91594	-0.0635472	0.00626783	1
c56175_g1	-1.66693	0.0410958	0.00628683	1
c62814_g4	-1.42985	0.471201	0.00636198	1
c50956_g1	-3.12507	-0.250845	0.00637022	1
c74464_g1	-1.94111	-0.40342	0.00637966	1
c46878_g2	-1.39848	0.530577	0.00643276	1
c49820_g1	-2.00536	-0.353281	0.00646836	1
c62944_g5	-0.903262	2.15726	0.00661291	1
c62372_g1	-0.765301	2.9204	0.00682285	1
c62187_g4	-2.34734	-0.109599	0.00685606	1
c46286_g1	-4.90261	-1.08278	0.00709366	1
c60911_g1	-0.956103	2.96085	0.00721873	1
c58251_g4	-0.787001	3.40909	0.00723456	1
c9669_g1	-5.26425	-0.901567	0.00727194	1
c51766_g1	-1.00781	1.5681	0.00733087	1
c55020_g6	-0.92109	1.7121	0.00741938	1
c59030_g4	-1.92965	1.4394	0.00744434	1
c59977_g3	-0.768608	3.32935	0.00766663	1
c45829_g1	-1.31163	4.88573	0.00767353	1
c49846_g1	-1.53356	0.470786	0.00778117	1
c60773_g8	-0.787272	2.46158	0.00784997	1
c52857_g1	-2.71873	-0.747695	0.00793462	1
c53479_g1	-1.17245	1.12538	0.00799776	1
c63523_g1	-1.85612	0.302199	0.00808086	1
c61299_g2	-0.799227	5.66495	0.00834594	1
c53189_g1	-1.58511	0.104023	0.00837441	1
c61148_g4	-0.69337	5.03407	0.00839504	1
c63864_g2	-4.68857	-1.20245	0.00846251	1
c59848_g5	-2.28464	-0.65224	0.00850432	1
c62401_g1	-0.77388	3.12351	0.00870391	1
c5643_g1	-1.1485	1.0634	0.00889962	1
c7380_g1	-3.49609	-0.224113	0.00900597	1
c62679_g1	-0.898785	4.71206	0.00909616	1
c54754_g2	-2.30937	-0.647576	0.00916912	1
c27065_g1	-1.59378	0.567331	0.00938082	1
c54803_g1	-0.918306	1.7058	0.00943986	1
c33267_g1	-1.35296	0.256318	0.00960831	1
c61279_g1	-2.1348	1.37258	0.00973296	1
c41907_g1	-4.9779	-1.02751	0.00976214	1
c59796_g6	-1.14162	4.53794	0.00977571	1
c62080_g1	-1.11564	0.905622	0.00983233	1
c61870_g9	-1.46059	0.708806	0.00984553	1
c60260_g1	-4.65782	-1.20945	0.0100141	1
c59310_g1	-1.60032	1.12839	0.0101085	1
c59127_g1	-0.767172	4.64868	0.0102845	1
c2024_g1	-0.665167	5.46234	0.010298	1
c54712_g1	-1.14986	1.27793	0.0103575	1
c59610_g5	-1.44818	0.321807	0.0103979	1
c59832_g2	-0.931273	1.76073	0.0106252	1
c53065_g1	-2.05201	2.27659	0.0106681	1
c39624_g1	-4.48648	-1.28181	0.0106827	1
c63243_g1	-0.80746	3.58183	0.0107211	1
c53969_g1	-1.63791	-0.116764	0.0107918	1
c47205_g1	-2.44157	0.880842	0.0111881	1
c55453_g2	-1.93721	0.0409156	0.0113519	1
c49072_g1	-3.81623	-0.60457	0.0113786	1
c53574_g2	-4.47445	-1.28539	0.0115568	1
c46556_g1	-5.05724	-1.0161	0.0116735	1
c61984_g4	-4.49319	-1.27951	0.011678	1
c10596_g1	-4.49319	-1.27951	0.0116788	1
c41062_g1	-4.49319	-1.27951	0.0116791	1
c62050_g1	-0.675822	2.95419	0.0120669	1
c60329_g1	-4.47629	-1.28424	0.0123563	1
c49713_g1	-2.49832	-0.257824	0.0124663	1
c63535_g1	-0.609911	4.74956	0.0125101	1
c54761_g2	-1.42983	0.129018	0.0126129	1
c34514_g1	-2.59474	-0.798165	0.0126238	1
c60236_g4	-0.863074	4.18991	0.0128757	1
c86485_g1	-0.703341	2.78424	0.0128974	1
c48827_g3	-5.51367	-0.6765	0.0129482	1
c57577_g1	-1.00578	3.18088	0.0129982	1
c39017_g2	-0.922194	2.07869	0.013001	1
c55452_g3	-0.725391	4.63368	0.0132493	1
c58626_g1	-0.950352	2.35059	0.0133735	1
c49153_g1	-2.50702	-0.846774	0.0133902	1
c63982_g1	-0.803107	3.94783	0.0134816	1
c58098_g5	-2.20123	-0.695768	0.0136736	1
c61403_g2	-0.713618	2.63102	0.0137506	1
c58359_g4	-2.28529	-0.365624	0.0137731	1
c48457_g1	-2.21742	1.18097	0.0140277	1
c51583_g2	-2.50565	-0.850347	0.0140775	1
c62711_g2	-0.820547	5.98189	0.0141891	1
c57510_g4	-1.22166	0.810404	0.0142917	1
c59215_g1	-0.963817	1.16163	0.0144182	1
c57403_g1	-1.1863	0.594033	0.01447	1
c58051_g1	-0.874355	1.96274	0.014471	1
c45122_g1	-2.18973	-0.286609	0.0145292	1
c62835_g1	-1.67344	-0.223156	0.0145404	1
c62263_g1	-0.986763	3.67501	0.0146129	1
c53395_g1	-1.95509	1.17488	0.0147975	1
c78084_g1	-3.10868	-1.00969	0.0150747	1
c20958_g1	-3.09279	-1.01118	0.0150787	1
c60121_g4	-1.10233	2.55683	0.0151119	1
c43182_g1	-1.6716	-0.208245	0.0151633	1
c48513_g1	-1.00909	1.27406	0.0154038	1
c59616_g1	-1.35628	0.272591	0.0154785	1
c53610_g1	-1.07991	0.666806	0.015521	1
c63438_g2	-0.56792	4.2644	0.0155602	1
c48246_g1	-2.17337	-0.448853	0.0156359	1
c48827_g5	-5.3599	-0.770135	0.015816	1
c27436_g1	-1.78187	-0.306502	0.0158647	1
c54777_g1	-0.565682	4.94565	0.0162284	1
c53566_g1	-2.54227	-0.843072	0.0163013	1
c48721_g1	-1.84913	-0.257141	0.0163203	1
c64142_g1	-0.876944	4.40771	0.0166794	1
c61091_g1	-0.931654	2.93087	0.016704	1
c57644_g4	-1.18662	0.53378	0.016779	1
c57655_g1	-0.718398	7.52256	0.0169657	1
c56017_g11	-0.581456	6.06765	0.0169765	1
c62015_g3	-2.93462	-1.07784	0.0169967	1
c60385_g5	-1.16837	1.32754	0.0170618	1
c42506_g1	-0.710547	2.57927	0.0170782	1
c39233_g3	-4.47458	-1.28309	0.0171548	1
c38852_g1	-4.47458	-1.28309	0.017158	1
c51733_g1	-2.91925	-1.07901	0.0171988	1
c62385_g2	-0.883645	1.63475	0.017233	1
c46253_g1	-1.29533	0.311245	0.0175815	1
c57939_g9	-0.73224	2.23454	0.0177714	1
c62061_g5	-1.25042	1.48335	0.0177746	1
c61835_g3	-0.859802	1.84895	0.0178158	1
c56354_g1	-0.837627	5.40373	0.0178224	1
c55389_g1	-2.22707	-0.684991	0.018254	1
c41999_g1	-4.30685	-1.35419	0.0187048	1
c57503_g1	-1.42711	0.0144637	0.0187459	1
c60387_g1	-0.785806	3.5513	0.0191729	1
c63121_g1	-0.710379	5.36513	0.0192236	1
c39833_g1	-2.92843	-1.08024	0.0193026	1
c20174_g1	-4.30986	-1.35303	0.0193854	1
c38104_g1	-4.30986	-1.35303	0.0193881	1
c53133_g1	-1.097	1.14744	0.0194657	1
c3657_g1	-4.55209	-1.27116	0.0194964	1
c47283_g3	-1.3601	0.3475	0.0195884	1
c56413_g7	-1.15338	1.67073	0.0196114	1
c60890_g1	-1.94836	-0.389137	0.0196277	1
c50837_g1	-1.21893	0.740561	0.0196961	1
c63320_g2	-0.80541	6.56034	0.0201467	1
c63554_g3	-0.761131	2.03355	0.02023	1
c60031_g1	-4.29704	-1.3578	0.0202346	1
c59811_g1	-0.846926	2.53931	0.0205598	1
c56585_g1	-0.946307	5.43704	0.0206101	1
c58589_g8	-1.70158	-0.356874	0.0207293	1
c57062_g4	-0.989628	1.43285	0.0208345	1
c62468_g5	-0.936842	3.0658	0.0211108	1
c29341_g1	-1.76581	0.0325008	0.0211546	1
c57635_g1	-0.698651	5.79594	0.0211676	1
c57163_g9	-1.19932	0.540809	0.0215526	1
c51598_g1	-1.8	-0.470752	0.0216153	1
c62755_g3	-0.682852	2.89572	0.0216994	1
c58883_g2	-1.33499	0.0695706	0.0218503	1
c57037_g8	-1.30416	0.882782	0.0219262	1
c54751_g1	-1.92759	-0.600892	0.0220088	1
c54665_g1	-2.95089	-1.0765	0.0221502	1
c38025_g4	-2.34808	-0.565266	0.0221748	1
c61972_g1	-1.17088	0.532519	0.0224114	1
c58313_g8	-1.8459	-0.267132	0.0224319	1
c63337_g4	-0.616767	3.13503	0.0226588	1
c51828_g1	-4.28909	-1.35896	0.0226703	1
c47269_g2	-4.28908	-1.35896	0.0226757	1
c41136_g1	-1.29203	3.34414	0.0227937	1
c57807_g4	-0.77776	3.12758	0.0228411	1
c62731_g4	-2.13409	-0.730914	0.0229493	1
c63228_g4	-0.525593	6.70725	0.0230557	1
c56807_g2	-4.98431	-1.02419	0.0235197	1
c47084_g1	-0.80564	2.18573	0.0235642	1
c60928_g6	-1.78699	0.181526	0.0240952	1
c62555_g1	-0.816376	2.2038	0.0245458	1
c1650_g1	-1.88703	-0.273961	0.0245592	1
c42140_g1	-4.43635	-1.28769	0.0247315	1
c48474_g1	-0.762673	4.31481	0.0251717	1
c53923_g1	-2.01369	1.18283	0.0252616	1
c58316_g2	-0.719501	4.73983	0.0252984	1
c54817_g1	-1.2065	0.494354	0.0254	1
c51774_g1	-1.01262	0.783069	0.0254266	1
c59141_g6	-4.57675	-1.22011	0.0254425	1
c55403_g5	-1.35509	0.078397	0.0256348	1
c56912_g3	-1.11806	0.361351	0.0256558	1
c59822_g6	-4.30291	-1.35536	0.0257412	1
c61772_g2	-1.37501	0.278052	0.0258296	1
c56992_g4	-1.36579	0.0871114	0.0258849	1
c56978_g4	-2.46166	-0.89071	0.0259707	1
c55518_g1	-1.0157	0.676282	0.026005	1
c61659_g5	-1.56338	-0.275275	0.0260672	1
c56006_g2	-1.26867	0.74656	0.0260755	1
c49424_g1	-3.20984	-0.918965	0.0262074	1
c61312_g1	-1.56609	-0.280374	0.0262806	1
c58486_g2	-2.41081	-0.901799	0.0262904	1
c26238_g1	-4.67403	-1.2073	0.0262972	1
c61715_g5	-0.814434	1.51735	0.0263731	1
c62799_g3	-0.707829	1.97826	0.026419	1
c60174_g1	-1.04859	3.28479	0.0264516	1
c37694_g1	-4.32854	-1.35058	0.0265205	1
c50304_g1	-0.898567	2.30573	0.0265615	1
c59356_g2	-0.847934	5.10556	0.0266015	1
c54735_g1	-1.87709	-0.0174627	0.0266593	1
c37791_g1	-2.59092	-0.805761	0.0267739	1
c53260_g1	-1.02511	0.636141	0.0269414	1
c53941_g1	-0.61183	2.89563	0.027407	1
c53336_g1	-1.91089	-0.605453	0.0277504	1
c51534_g6	-1.17898	0.551013	0.0277798	1
c57381_g2	-4.34305	-1.34825	0.0277857	1
c57071_g4	-4.34305	-1.34825	0.0277902	1
c62350_g1	-0.911222	2.39867	0.0278102	1
c5757_g1	-4.32176	-1.35187	0.0278662	1
c37556_g1	-0.723624	2.82595	0.0279634	1
c56828_g4	-1.98494	-0.585867	0.0281131	1
c57010_g1	-1.57979	-0.121738	0.0281535	1
c55177_g2	-1.05455	1.37904	0.0283209	1
c86546_g1	-2.10328	-0.751795	0.0285204	1
c61820_g1	-0.848021	2.44309	0.0287948	1
c56771_g1	-0.872388	1.43839	0.0288551	1
c48800_g1	-0.73314	4.07369	0.0288671	1
c60283_g9	-0.727499	1.94748	0.0290545	1
c44544_g1	-0.988197	2.82248	0.0290955	1
c55544_g12	-2.6204	-0.757897	0.0291465	1
c59698_g8	-0.728848	2.11349	0.0292698	1
c59946_g6	-0.69809	2.31318	0.0295997	1
c63465_g2	-0.642141	2.85124	0.0296653	1
c61027_g2	-0.653685	2.70937	0.0296704	1
c48636_g1	-2.79315	-1.14037	0.0297363	1
c53572_g1	-0.623237	2.37408	0.0300514	1
c60250_g4	-0.635514	5.31364	0.0302021	1
c61232_g2	-2.91058	-1.07774	0.0304319	1
c63841_g4	-0.649394	2.54799	0.0304476	1
c59521_g4	-1.00914	0.506082	0.0305615	1
c54160_g1	-0.551743	4.53912	0.030701	1
c32151_g4	-4.54962	-1.2736	0.0307867	1
c62613_g1	-1.49978	2.65692	0.0308086	1
c59986_g1	-0.504121	4.56829	0.031134	1
c61837_g1	-0.727999	2.75581	0.0312036	1
c61733_g3	-1.18674	0.409019	0.0314703	1
c59287_g2	-1.07474	0.775555	0.0314961	1
c44550_g1	-0.884109	4.16856	0.0315225	1
c28061_g1	-2.2757	-0.956887	0.0317091	1
c54148_g3	-1.42479	0.169399	0.0318255	1
c57640_g1	-1.01229	0.988909	0.0318472	1
c60863_g1	-0.6951	2.87992	0.0319838	1
c63157_g1	-0.829598	5.20656	0.0323728	1
c61878_g2	-1.05308	2.27338	0.0324682	1
c52921_g1	-1.33011	0.752146	0.0324811	1
c63872_g1	-0.661458	3.29179	0.0326684	1
c47573_g1	-0.763068	1.88736	0.032705	1
c84242_g1	-0.969934	0.882018	0.0329204	1
c46822_g1	-2.27964	-0.960304	0.032944	1
c62707_g2	-2.33485	-0.672285	0.0330059	1
c7844_g1	-3.31505	-0.813852	0.0333555	1
c34657_g1	-1.11818	0.580938	0.0334703	1
c53905_g1	-0.616424	3.91729	0.0336015	1
c61042_g1	-0.853711	3.72297	0.0337386	1
c60053_g8	-2.83568	-1.12976	0.0338396	1
c52924_g1	-1.15039	0.390034	0.0339558	1
c50804_g1	-1.80374	-0.4788	0.0340414	1
c37562_g1	-4.41638	-1.34346	0.0340914	1
c55794_g1	-0.785793	4.32894	0.0341731	1
c60531_g1	-0.99752	0.67242	0.0342075	1
c54408_g1	-2.77075	-1.14949	0.0342396	1
c29851_g1	-2.77075	-1.14949	0.0342413	1
c59332_g1	-0.721705	2.08385	0.0346221	1
c29961_g1	-1.37843	0.191663	0.0347193	1
c51323_g2	-1.01979	0.751762	0.0347563	1
c54015_g3	-2.27564	-0.954893	0.0347699	1
c53483_g1	-1.8301	-0.64581	0.0348953	1
c44782_g1	-1.57243	0.579602	0.0349156	1
c61067_g1	-0.704206	1.95259	0.0349291	1
c60046_g5	-2.28038	-0.958313	0.0350168	1
c51062_g1	-1.07782	0.668626	0.0350629	1
c62006_g4	-4.4612	-1.28411	0.0350665	1
c53016_g1	-1.96138	-0.5851	0.0350725	1
c61081_g1	-4.26577	-1.36012	0.0351723	1
c53040_g2	-4.26577	-1.36012	0.0351783	1
c50363_g3	-4.26576	-1.36012	0.0351796	1
c47198_g1	-1.16235	0.313352	0.0352283	1
c58941_g3	-0.803242	1.59389	0.0354195	1
c60351_g2	-0.935968	0.747276	0.0355968	1
c61163_g1	-1.18076	2.35264	0.0356283	1
c60882_g9	-0.541803	4.07437	0.0357031	1
c57880_g1	-0.963036	2.35664	0.0357126	1
c47497_g1	-2.00316	-0.788925	0.0357368	1
c59234_g1	-0.991158	0.719128	0.035779	1
c54409_g1	-0.909613	1.33265	0.0358274	1
c61313_g6	-4.08978	-1.43536	0.0358735	1
c37927_g1	-4.08978	-1.43536	0.0358778	1
c62549_g3	-0.848954	2.50728	0.0358991	1
c62326_g5	-0.679138	5.31955	0.0359116	1
c63200_g2	-0.821868	2.18326	0.0359717	1
c64006_g1	-3.32087	-0.848576	0.0359816	1
c63003_g1	-0.628879	2.77858	0.0359985	1
c51853_g1	-2.90157	-1.08472	0.036052	1
c46035_g2	-2.90157	-1.08472	0.0360545	1
c52911_g2	-1.66291	-0.356634	0.0361075	1
c51940_g2	-1.42633	-0.211327	0.0364734	1
c51856_g1	-0.656398	2.07678	0.0367163	1
c48299_g2	-1.31491	2.54775	0.0367561	1
c61424_g1	-0.879085	1.51581	0.036873	1
c57308_g2	-0.735319	5.99493	0.0370063	1
c51148_g1	-3.00399	-1.02831	0.0370158	1
c56147_g1	-1.39324	0.0078674	0.037062	1
c59473_g3	-2.74621	-1.14735	0.0370884	1
c32130_g2	-0.643021	2.24425	0.0371611	1
c51936_g1	-4.09144	-1.43418	0.0373788	1
c58304_g1	-1.06964	0.555569	0.0374498	1
c59076_g1	-0.857831	2.76594	0.0375387	1
c53998_g1	-0.631333	2.667	0.0375427	1
c50068_g1	-2.69125	-0.78503	0.0378051	1
c54749_g1	-1.31905	0.0561482	0.03791	1
c39220_g2	-0.799054	4.83312	0.0380933	1
c59552_g4	-3.00545	-1.06982	0.038114	1
c58518_g2	-1.0546	0.326302	0.038159	1
c46401_g2	-2.82602	-1.13661	0.0381644	1
c49200_g1	-0.623812	2.28683	0.038249	1
c57755_g5	-1.2344	0.194176	0.0382572	1
c61653_g2	-0.84889	2.05939	0.0382683	1
c59596_g1	-0.599266	5.40749	0.0383628	1
c58707_g2	-2.43687	-0.898345	0.0383906	1
c51687_g3	-2.27385	-0.438584	0.0384775	1
c52470_g1	-1.37481	-0.0117148	0.0386753	1
c63512_g1	-0.86811	4.92895	0.0387138	1
c30987_g1	-1.39242	0.130142	0.0387226	1
c54494_g1	-0.851685	2.48294	0.0387692	1
c64117_g1	-0.501527	3.81955	0.0387974	1
c61553_g5	-1.22522	0.194049	0.0388965	1
c44404_g1	-1.59756	-0.112347	0.0389145	1
c59130_g1	-0.732571	1.63505	0.0389491	1
c53767_g1	-0.852729	0.978984	0.0390212	1
c47835_g1	-0.643005	8.22801	0.0390344	1
c63228_g2	-0.768546	1.35668	0.0391347	1
c19325_g1	-1.54852	-0.430078	0.0392133	1
c27055_g1	-2.76705	-1.14745	0.0392339	1
c52231_g2	-2.76705	-1.14745	0.0392354	1
c62492_g1	-0.474041	5.9131	0.039372	1
c31251_g1	-1.00153	7.15696	0.0395541	1
c55452_g5	-0.760436	4.30813	0.039568	1
c51277_g1	-0.867853	0.89848	0.0395758	1
c41498_g1	-1.28553	0.221693	0.0396961	1
c51367_g1	-1.28076	0.223621	0.039722	1
c52559_g1	-1.41076	0.072441	0.039793	1
c59175_g1	-1.65174	-0.384331	0.0398426	1
c63790_g2	-1.64872	0.694767	0.0401144	1
c55720_g1	-1.1523	0.142347	0.0402549	1
c61903_g1	-2.25681	-0.967231	0.040696	1
c53514_g2	-1.58115	-0.305	0.0408275	1
c38066_g1	-2.24568	-0.964924	0.0409766	1
c58013_g1	-0.611861	2.31333	0.0410813	1
c60554_g3	-4.09967	-1.43173	0.0411585	1
c62662_g1	-0.549235	3.40187	0.0411833	1
c59242_g3	-1.2413	0.0167569	0.0413445	1
c58193_g2	-0.684499	1.85807	0.0414738	1
c53352_g1	-0.704109	2.89914	0.0415797	1
c51484_g1	-1.54744	-0.437298	0.0416538	1
c64078_g1	-0.567938	7.31197	0.0417395	1
c63170_g2	-0.691768	1.66217	0.041788	1
c51630_g1	-0.624642	2.72092	0.0418279	1
c55163_g1	-0.854508	3.44282	0.0420257	1
c54073_g1	-1.61661	-0.397306	0.0422457	1
c62403_g1	-0.750745	4.88955	0.0424153	1
c59440_g11	-0.82418	1.19864	0.0424767	1
c55708_g1	-1.97466	-0.802301	0.0424803	1
c53425_g1	-1.1099	0.500899	0.0424936	1
c60136_g2	-1.45718	0.599977	0.042664	1
c28776_g1	-1.14808	0.147456	0.0426776	1
c61069_g3	-0.649911	1.90621	0.0427216	1
c58425_g4	-1.10449	0.280174	0.0427448	1
c60513_g4	-0.668633	2.10346	0.042898	1
c59157_g2	-0.673943	2.30157	0.0429327	1
c61422_g1	-0.669772	2.19909	0.0429372	1
c47228_g2	-0.899966	0.995704	0.0429713	1
c63737_g4	-1.41005	0.00263797	0.0431495	1
c64058_g1	-0.648918	7.21562	0.0431967	1
c6754_g1	-1.11301	0.347847	0.0432061	1
c71325_g1	-4.46924	-1.33983	0.0432941	1
c53105_g1	-1.15063	0.321487	0.0433984	1
c55382_g1	-0.567188	3.04359	0.0437526	1
c61192_g3	-0.48791	5.28768	0.0438202	1
c37759_g2	-0.701199	2.65715	0.0438411	1
c60972_g1	-0.537936	3.85993	0.0438825	1
c54995_g1	-1.06865	0.41323	0.044035	1
c55306_g6	-0.808683	1.22674	0.044253	1
c57107_g1	-2.9634	-1.02615	0.0443818	1
c33090_g1	-4.11238	-1.42938	0.0444075	1
c47911_g1	-0.52575	3.55156	0.0444131	1
c57601_g7	-1.41361	0.0881209	0.044546	1
c56006_g1	-0.789481	1.87051	0.0445671	1
c60046_g7	-0.443366	5.72213	0.0446659	1
c61808_g1	-0.53486	3.08546	0.0448355	1
c52391_g2	-0.549858	3.82894	0.0448595	1
c61750_g3	-0.696813	6.81588	0.0450328	1
c57376_g9	-0.745573	1.51688	0.0450339	1
c56588_g2	-0.68326	2.48955	0.0451924	1
c51306_g1	-0.798147	1.32425	0.0453033	1
c52102_g1	-1.63468	-0.5621	0.0454616	1
c55588_g5	-2.82582	-1.13888	0.0455968	1
c49834_g1	-2.27447	-0.960516	0.045649	1
c50756_g1	-2.99944	-1.0649	0.0456965	1
c63361_g6	-1.25583	-0.0746035	0.0457609	1
c82625_g1	-1.72906	-0.696877	0.0460998	1
c63755_g1	-0.583726	2.53246	0.0461874	1
c48408_g1	-1.0882	0.485509	0.0462758	1
c63857_g1	-4.20491	-1.42209	0.0466486	1
c66389_g1	-4.20491	-1.42209	0.0466517	1
c39588_g1	-0.785298	3.69186	0.0467674	1
c60454_g4	-0.972288	0.672551	0.0468844	1
c63799_g2	-1.06716	0.337684	0.0471738	1
c19802_g1	-2.81692	-1.13811	0.0472266	1
c7428_g1	-4.86628	-1.08405	0.0473274	1
c49716_g1	-0.817015	0.992144	0.0474111	1
c42129_g1	-1.93635	-0.83522	0.0474338	1
c37579_g1	-1.3804	-0.129268	0.0475368	1
c51364_g1	-1.88377	-0.61417	0.0475847	1
c41510_g1	-1.72274	-0.0943699	0.0476014	1
c60114_g1	-1.04884	2.95701	0.0477267	1
c58488_g3	-1.02312	1.26914	0.0477468	1
c39357_g2	-2.62429	-1.21149	0.0478637	1
c57141_g1	-0.86867	4.38995	0.0478638	1
c60856_g4	-1.21201	0.184283	0.0479652	1
c62391_g9	-1.16553	0.316852	0.0479799	1
c63285_g1	-0.607915	5.64173	0.0479818	1
c43882_g1	-2.62192	-1.21057	0.0479971	1
c59880_g1	-0.892841	2.05976	0.0482149	1
c57674_g1	-0.812461	3.79556	0.0482241	1
c48824_g1	-1.41517	-0.356923	0.0482521	1
c63693_g1	-0.973011	0.677805	0.0482672	1
c57962_g3	-1.81756	-0.645685	0.0483388	1
c55761_g3	-1.92206	-0.604961	0.0483883	1
c47657_g1	-1.34003	-0.147779	0.0488379	1
c63200_g1	-0.684683	2.36585	0.0488581	1
c60194_g3	-0.634509	2.52826	0.0488818	1
c54139_g2	-0.520268	3.30653	0.0488962	1
c29403_g1	-4.07198	-1.43653	0.0489399	1
c55638_g1	-4.07197	-1.43653	0.0489516	1
c39141_g2	-4.07196	-1.43653	0.048965	1
c57907_g2	-0.977704	0.564364	0.0490257	1
c59972_g2	-0.602103	4.36791	0.0492403	1
c63814_g1	-0.760184	2.69243	0.0492477	1
c9772_g1	-0.717373	1.73802	0.0493212	1
c57381_g4	-1.85346	-0.64679	0.0494659	1
c57472_g1	-0.825925	8.05695	0.0495311	1
c76274_g1	-4.13345	-1.42691	0.0495353	1
c48266_g1	-1.6429	-0.548185	0.0497192	1
c57135_g1	-2.18382	-1.00517	0.0498544	1
c52478_g1	-2.15853	-0.45322	0.0499483	1

## Sheet: S12
	logFC	logCPM	PValue	FDR
c54978_g1	1.85459	6.60595	2.65584e-14	2.45262e-10
c57527_g3	2.0576	2.67711	1.8322e-12	1.45029e-08
c60928_g4	1.69752	4.01759	3.1137e-11	1.91697e-07
c56599_g6	1.67711	3.38442	2.83134e-10	1.30735e-06
c60928_g8	3.55063	1.82904	5.58851e-10	2.21181e-06
c58129_g3	1.38817	5.28284	9.8377e-10	3.40686e-06
c60113_g7	1.2229	7.87275	2.17212e-09	7.0797e-06
c55544_g12	4.33888	0.183457	1.50609e-08	3.97387e-05
c58237_g3	1.25982	5.69587	8.30997e-08	0.000191853
c60928_g6	3.74177	1.60025	9.97382e-08	0.000221056
c59259_g5	1.57845	3.73973	2.29002e-07	0.000422958
c62717_g2	1.27229	3.49302	2.97183e-07	0.000531181
c60805_g3	1.11381	6.10979	3.67817e-07	0.000617587
c59194_g2	1.28895	2.96178	4.62e-07	0.000731399
c34619_g1	1.52751	3.23247	6.00922e-07	0.00089308
c57200_g7	2.49873	3.28653	6.12482e-07	0.00089308
c55091_g1	2.95766	0.301108	8.7305e-07	0.00117987
c63259_g6	1.0169	7.42329	9.42053e-07	0.00124281
c50808_g1	1.22553	3.5028	1.06389e-06	0.00133975
c60134_g1	1.2216	4.75081	1.2686e-06	0.00151617
c52126_g1	1.2567	7.23595	1.28607e-06	0.00151617
c61027_g2	1.28944	2.84421	1.49558e-06	0.00172643
c63141_g3	2.51997	2.67352	1.56313e-06	0.00176758
c60928_g2	4.53319	0.406651	1.72962e-06	0.00191673
c58659_g2	2.19926	5.05313	1.80891e-06	0.00196529
c61367_g2	1.08297	3.42427	2.41771e-06	0.00257621
c60034_g3	1.48887	2.57153	2.53746e-06	0.00262593
c63566_g1	1.30397	6.4709	2.55915e-06	0.00262593
c54222_g2	1.22732	7.51622	2.66537e-06	0.00268519
c62386_g5	1.96858	1.18172	2.85409e-06	0.00282397
c63019_g9	0.95335	10.288	2.96551e-06	0.00288273
c59144_g1	2.04644	1.86857	3.11777e-06	0.00297849
c50783_g1	1.25884	8.19512	3.7834e-06	0.00347702
c13932_g1	1.57307	5.79059	3.81461e-06	0.00347702
c58103_g2	1.09934	4.46047	4.23584e-06	0.00378554
c57253_g2	1.15081	3.01105	4.97865e-06	0.00430641
c61449_g1	1.47047	6.71416	5.05183e-06	0.00430641
c50011_g1	2.08209	0.813627	5.15365e-06	0.00432664
c54700_g1	1.05936	7.49507	5.4703e-06	0.00451851
c53930_g1	1.93667	2.30448	5.54529e-06	0.00451851
c60258_g2	1.23081	9.77472	6.15638e-06	0.00494375
c63835_g1	1.21845	9.12856	6.55391e-06	0.00518779
c73036_g1	1.39969	2.2267	6.76665e-06	0.00526046
c59786_g4	0.930204	4.53512	6.87321e-06	0.00526046
c56919_g1	1.32751	5.57575	6.93053e-06	0.00526046
c54656_g1	2.06994	2.68425	7.17802e-06	0.00537469
c59809_g6	3.01513	0.161432	8.3321e-06	0.00615564
c57702_g5	3.48744	0.79185	8.58594e-06	0.00625971
c61701_g1	0.907418	8.80013	9.14677e-06	0.00658199
c59285_g1	2.75711	0.169276	1.16423e-05	0.00816568
c47398_g1	2.86173	0.012787	1.22194e-05	0.00846334
c37731_g1	1.00009	4.14219	1.36401e-05	0.00915879
c62069_g7	1.38024	3.21645	1.40415e-05	0.00915879
c58328_g2	0.984287	4.67618	1.405e-05	0.00915879
c61585_g2	0.925313	4.86949	1.43419e-05	0.00916603
c62792_g1	1.23971	5.8719	1.4392e-05	0.00916603
c62126_g2	1.60869	1.45115	1.62083e-05	0.0100908
c57428_g1	0.896853	6.10881	1.6584e-05	0.0102101
c51650_g2	0.856054	6.62262	1.68366e-05	0.0102516
c58857_g1	0.976212	8.5664	1.80117e-05	0.010848
c53402_g1	1.1159	4.05317	1.82652e-05	0.0108823
c60414_g2	2.84171	1.71513	1.96234e-05	0.0115672
c30033_g1	1.3194	2.16346	2.10124e-05	0.0119558
c75861_g1	2.27591	1.11734	2.13391e-05	0.0119558
c53876_g3	1.51044	2.85427	2.14382e-05	0.0119558
c77423_g1	0.874619	9.2511	2.16245e-05	0.0119558
c54872_g1	0.818676	8.93279	2.17932e-05	0.0119558
c31576_g1	0.911579	5.24293	2.3368e-05	0.0125217
c61418_g2	2.68207	0.719162	2.35026e-05	0.0125217
c59496_g1	1.72534	5.43656	2.4648e-05	0.0128842
c57627_g4	1.78595	3.87706	2.51432e-05	0.0130202
c61482_g2	2.58462	3.5842	2.68747e-05	0.0137879
c38810_g1	1.58943	1.33572	2.73942e-05	0.0138735
c60610_g4	1.26	6.73633	2.75423e-05	0.0138735
c46913_g1	3.12559	2.17887	2.86937e-05	0.0143233
c56296_g1	1.03634	3.49206	2.98544e-05	0.0147697
c32648_g1	1.09036	2.68401	3.53526e-05	0.0171829
c62127_g1	1.37485	1.9265	3.59896e-05	0.0173404
c54557_g1	0.979738	7.06794	3.64571e-05	0.0174143
c56630_g1	1.76176	2.19759	3.83947e-05	0.0181799
c61771_g1	1.10525	3.73543	3.87163e-05	0.0181799
c62554_g1	1.14681	5.99587	4.05782e-05	0.0187366
c60912_g3	1.46059	2.11442	4.11951e-05	0.0188643
c60933_g2	0.805099	6.79968	4.23015e-05	0.0192122
c58129_g4	1.27612	2.18358	4.35232e-05	0.0196063
c50178_g1	2.25668	5.19365	4.56054e-05	0.0202156
c59192_g4	0.906639	5.09385	4.73172e-05	0.0204887
c30873_g1	1.81586	0.930628	4.73309e-05	0.0204887
c61947_g1	1.75853	2.59686	4.83101e-05	0.0207491
c63173_g1	0.926194	5.4507	4.86813e-05	0.0207491
c86304_g1	0.986956	4.30312	4.94082e-05	0.0208981
c51165_g1	4.06003	-0.611269	5.24192e-05	0.0220038
c61538_g7	1.4521	2.98573	5.32135e-05	0.0220038
c62569_g1	1.04681	5.15889	5.48888e-05	0.0223782
c55159_g1	0.980518	9.30159	5.49266e-05	0.0223782
c51874_g2	1.5822	4.0011	5.54522e-05	0.0224274
c63517_g2	0.784252	9.24417	5.73452e-05	0.0230249
c40034_g1	1.34194	2.47365	5.8906e-05	0.0233137
c48767_g1	2.35486	2.09931	6.07584e-05	0.0238763
c29487_g1	7.99981	1.0791	6.25221e-05	0.0243964
c51892_g1	1.0523	3.7611	6.30725e-05	0.024439
c48847_g1	1.27437	1.76006	6.8826e-05	0.0263823
c54808_g1	1.16873	8.30479	6.90399e-05	0.0263823
c59259_g2	1.12333	3.55925	7.1331e-05	0.027028
c61874_g5	1.99571	1.38697	7.17052e-05	0.027028
c60994_g7	1.24008	2.37485	7.43e-05	0.0278168
c59824_g1	0.800444	7.1752	7.88516e-05	0.0289344
c61008_g1	0.971199	5.47068	8.255e-05	0.0300922
c60602_g1	1.80361	5.74768	8.40178e-05	0.0303144
c63777_g1	0.876378	7.76482	8.42537e-05	0.0303144
c59756_g1	1.00655	5.10758	8.48144e-05	0.0303192
c61756_g2	1.00065	7.18133	8.74054e-05	0.0310452
c62454_g1	0.961624	5.36899	9.13655e-05	0.032041
c63676_g3	1.57192	1.60127	9.45219e-05	0.0329394
c57905_g1	0.923197	3.70449	9.95431e-05	0.0344724
c57361_g1	1.12995	3.1656	0.000102575	0.0353019
c55452_g12	1.01434	6.90652	0.000103558	0.03542
c63811_g1	1.14129	4.66153	0.000111571	0.0379265
c58684_g1	1.60297	3.05534	0.0001142	0.0385835
c49341_g1	0.811002	10.5486	0.000115244	0.0387005
c61911_g1	0.930538	6.34767	0.000116892	0.0390171
c51281_g2	3.22782	-0.2345	0.000117963	0.0391389
c61822_g1	0.740479	9.36498	0.000123836	0.0405317
c50444_g1	0.74486	10.5105	0.000124297	0.0405317
c82342_g1	1.19783	2.07764	0.000124355	0.0405317
c57535_g1	2.04326	1.46574	0.000128908	0.04177
c63867_g2	0.816498	7.96206	0.000134721	0.0433227
c51957_g5	1.2277	7.14617	0.000135546	0.0433227
c77408_g1	0.772639	10.5048	0.000136739	0.0433227
c54614_g1	0.964152	4.77154	0.000136827	0.0433227
c42573_g1	0.991488	3.31666	0.000142987	0.0450157
c57863_g5	5.52408	-0.854397	0.000145741	0.0453345
c59224_g1	1.06081	5.07142	0.0001458	0.0453345
c28785_g1	4.32992	-0.37705	0.000146454	0.0453345
c47865_g1	0.80799	4.12008	0.000151133	0.046523
c62313_g1	1.61857	1.18294	0.000163283	0.0491697
c57253_g1	1.38106	3.0182	0.000170348	0.0504748
c49841_g1	0.85361	9.15353	0.000173263	0.0507954
c59775_g5	1.1314	3.16522	0.000175377	0.0511445
c49688_g1	1.07668	4.35747	0.000180843	0.0521892
c57988_g1	3.66266	1.51154	0.000185084	0.0531365
c63690_g1	0.957107	6.62831	0.00018822	0.0534825
c55139_g2	1.704	1.67614	0.000189294	0.0535133
c50996_g1	0.751331	10.4913	0.000194828	0.0545137
c56615_g5	1.66618	2.28605	0.000196017	0.0545137
c52563_g1	0.747647	11.334	0.000197099	0.0545137
c63168_g3	0.815836	9.42096	0.00019774	0.0545137
c54442_g1	1.59089	1.50691	0.000198403	0.0545137
c57326_g4	1.18563	5.97493	0.000198736	0.0545137
c58034_g2	2.37755	1.23078	0.000207141	0.0565393
c63225_g1	0.881417	3.39614	0.000212376	0.0574026
c58565_g1	0.816126	5.54612	0.000216901	0.0581285
c55965_g1	1.77193	0.748717	0.00021716	0.0581285
c62559_g7	0.788972	6.18423	0.000219589	0.0584963
c62147_g1	1.5905	2.87094	0.000224278	0.0594594
c62762_g2	0.773307	6.7873	0.00022573	0.0595344
c60498_g1	1.32353	1.78018	0.000227756	0.0595344
c55355_g1	0.795316	6.06848	0.000227784	0.0595344
c63326_g5	0.687141	9.48203	0.000244028	0.0631838
c63851_g1	0.918475	7.49012	0.000248519	0.0640473
c59485_g1	0.94427	6.01944	0.000252244	0.0644083
c56295_g1	0.883909	7.37792	0.000264083	0.0668155
c58204_g1	1.10412	9.66424	0.000269897	0.0679761
c62537_g1	1.85774	8.92176	0.00027203	0.0682032
c63663_g1	0.988182	8.54941	0.000280566	0.0697125
c60121_g4	1.54309	2.78998	0.000283722	0.0701819
c57432_g1	0.978149	3.30991	0.000288969	0.0708473
c59925_g3	0.752497	9.26489	0.000290947	0.0710053
c63422_g2	0.831382	5.5803	0.000292177	0.0710053
c57977_g1	1.11345	3.7393	0.000297486	0.0716671
c58227_g1	3.74064	-0.801161	0.000308127	0.073909
c50027_g1	1.71662	1.83701	0.000321094	0.0760319
c60793_g6	1.87116	0.693375	0.000326971	0.0770943
c53007_g2	1.16919	3.23997	0.000328688	0.0771707
c62519_g1	0.902869	4.21734	0.000333719	0.0780213
c60578_g2	0.788318	6.38153	0.000337527	0.07858
c56437_g2	0.902277	4.03492	0.000356938	0.081779
c64608_g1	0.845212	3.32303	0.000357172	0.081779
c60240_g4	1.08586	3.25994	0.000363222	0.082822
c53923_g1	5.13437	0.267601	0.000367349	0.0831003
c56956_g1	1.95929	0.490232	0.000367765	0.0831003
c39015_g1	5.21769	1.31463	0.000370662	0.0831497
c51103_g1	0.989581	6.61283	0.000396679	0.0882714
c20107_g1	0.913504	2.78771	0.000398815	0.0883917
c55961_g1	0.917278	3.54225	0.000411701	0.0905235
c60583_g4	1.28809	1.45864	0.000436734	0.094898
c58964_g2	1.06094	4.0458	0.000457707	0.0980381
c50956_g1	1.74021	0.49175	0.000458263	0.0980381
c60610_g1	1.24955	3.373	0.000463189	0.0987109
c14168_g1	0.977044	3.64047	0.000465935	0.0989157
c55848_g1	0.84833	3.00418	0.000479582	0.100754
c51195_g1	0.772187	5.03196	0.000482929	0.100754
c14194_g1	0.848071	5.29579	0.000483687	0.100754
c55001_g1	0.684649	8.52104	0.000494621	0.102263
c63247_g2	0.785292	5.35608	0.000499992	0.102838
c55688_g1	0.970797	2.67602	0.000501959	0.102838
c58829_g4	1.03689	4.16461	0.00051353	0.104498
c57297_g3	1.85899	0.510168	0.000527796	0.105959
c53877_g1	0.846192	6.21652	0.000565448	0.112701
c59430_g1	0.678071	6.01477	0.000597953	0.117712
c63324_g2	0.77098	5.90976	0.00059826	0.117712
c57503_g3	2.65178	-0.110454	0.000599089	0.117712
c63315_g2	0.925031	2.38234	0.000603246	0.11811
c57297_g5	1.52509	0.921498	0.000607057	0.118438
c51920_g1	0.784407	5.07847	0.000616929	0.119618
c61925_g3	0.804207	7.25883	0.000617511	0.119618
c56013_g1	1.67142	3.73186	0.000620253	0.119618
c60021_g2	0.956655	5.06924	0.000623114	0.119618
c51300_g1	2.11898	0.700036	0.000623899	0.119618
c61506_g2	3.27086	0.47285	0.000639345	0.120906
c62057_g1	1.16438	2.29722	0.000660346	0.123148
c45703_g1	1.26727	1.83153	0.000662002	0.123148
[truncated: 1,502 more rows]

[truncated: 1 more sheets: S13]
